# Supplementary material for: Ancient phylogenetic divergence of the enigmatic African rodent Zenkerella and the origin of anomalurid gliding
Source: PeerJ. 2016 Aug 16;4:e2320. doi: 10.7717/peerj.2320 (PMC4991859; doi:10.7717/peerj.2320)
Supplement: Data S2 [file peerj-04-2320-s002.xlsx]

## Sheet: Data S2
	Ancient phylogenetic divergence of the enigmatic African rodent Zenkerella and the origin of anomalurid gliding
	Heritage S, Fernández D, Sallam HM, Cronin DT, Esara Echube JM, Seiffert ER (2016)
	Data 2. Accession numbers for DNA sequences retrieved from GenBank.
	Gen sp-sp = congeneric chimera
	XXXXXX = from WGS
	? = data unavailable
	Group	Order	Suborder	Family	Species (OTU)	12S	COX1	CYTB	IRBP	VWF
	RODENTS	Rodentia	Anomaluromorpha	Anomaluridae	Anomalurus beecrofti	KU904421	KU904419	KU904420	JN414812	JN415075
	n=68	Rodentia	Anomaluromorpha	Anomaluridae	Anomalurus pelii	KJ192449	KJ192747	KJ193306	?	?
		Rodentia	Anomaluromorpha	Anomaluridae	Idiurus macrotis	AJ389538	?	AJ389525	?	FM200056
		Rodentia	Anomaluromorpha	Anomaluridae	Zenkerella insignis DPC 91001 male	KU900240	KU900242	KU900244	KU900246	KU900248
		Rodentia	Anomaluromorpha	Anomaluridae	Zenkerella insignis DPC 91002 female	KU900241	KU900243	KU900245	KU900247	KU900249
		Rodentia	Anomaluromorpha	Pedetidae	Pedetes capensis	HE983623	HE983623	HE983623	AY303220	?
		Rodentia	Anomaluromorpha	Pedetidae	Pedetes surdaster	?	?	AJ389527	AJ427241	AJ238389
		Rodentia	Castorimorpha	Castoridae	Castor canadensis	FR691684	JF456153	FR691684	AJ427239	AJ427228
		Rodentia	Castorimorpha	Geomyidae	Geomys breviceps	AF084294	KF542741	KC680049	AM407914	AM407915
		Rodentia	Castorimorpha	Geomyidae	Thomomys talpoides	JF795328	JX520545	AF215812	JF795330	AJ427227
		Rodentia	Castorimorpha	Heteromyidae	Heteromys gaumeri	AJ389547	EF156851	GU646999	FM200057	?
		Rodentia	Castorimorpha	Heteromyidae	Perognathus flavus	U67298	EU107516	AY926405	GQ480822	?
		Rodentia	Hystricomorpha	Abrocomidae	Abrocoma bennettii-cinerea	AF520666	?	AF244388	JN414810	JN415073
		Rodentia	Hystricomorpha	Abrocomidae	Cuscomys ashaninka	KJ742598	?	KJ742658	?	KJ742610
		Rodentia	Hystricomorpha	Bathyergidae	Fukomys damarensis	NC_027742	NC_027742	NC_027742	AYUG01089468	AYUG01152666
		Rodentia	Hystricomorpha	Bathyergidae	Heterocephalus glaber	HQ689652	HQ689652	HQ689652	AM407925	AJ251134
		Rodentia	Hystricomorpha	Capromyidae	Capromys pilorides	AF433926	?	KM014004	JN414813	AJ251142
		Rodentia	Hystricomorpha	Capromyidae	Plagiodontia aedium	KM013963	?	KM014007	KM013996	KM014002
		Rodentia	Hystricomorpha	Caviidae	Cavia porcellus	NC_000884	NC_000884	NC_000884	AJ427248	AJ224663
		Rodentia	Hystricomorpha	Caviidae	Dolichotis patagonum	AF433917	?	AY382787	?	?
		Rodentia	Hystricomorpha	Caviidae	Galea musteloides	AF433911	?	AY466603	?	KJ742608
		Rodentia	Hystricomorpha	Caviidae	Hydrochoerus hydrochaeris	U61081	KF771219	GU136721	JN414821	AJ251137
		Rodentia	Hystricomorpha	Caviidae	Kerodon rupestris	AF433916	?	GU136722	?	?
		Rodentia	Hystricomorpha	Chinchillidae	Chinchilla lanigera	NC_021386	NC_021386	NC_021386	AF297280	AJ238385
		Rodentia	Hystricomorpha	Ctenodactylidae	Ctenodactylus vali	AJ389543	?	AJ389532	AM407923	AJ238387
		Rodentia	Hystricomorpha	Ctenodactylidae	Massoutiera mzabi	AJ389544	?	AJ389533	AJ427242	AJ238388
		Rodentia	Hystricomorpha	Ctenomyidae	Ctenomys boliviensis	U12446	JQ341048	AF007040	JN414816	JN415078
		Rodentia	Hystricomorpha	Ctenomyidae	Ctenomys coyhaiquensis	KF590700	?	AF119113	?	KF590666
		Rodentia	Hystricomorpha	Cuniculidae	Cuniculus taczanowskii-paca	AF433907	JF459130	KJ742656	JN414811	JN415074
		Rodentia	Hystricomorpha	Dasyproctidae	Dasyprocta punctata-leporina	AF433921	HQ919680	AF437789	JN414817	JN415079
		Rodentia	Hystricomorpha	Dasyproctidae	Myoprocta acouchy-pratti	AF433922	JF444937	AF437781	?	KJ742609
		Rodentia	Hystricomorpha	Diatomyidae	Laonastes aenigmamus	DQ139934	?	HQ687474	AM407904	AM407898
		Rodentia	Hystricomorpha	Dinomyidae	Dinomys branickii	AY012124	?	AY254884	AM050862	AJ251145
		Rodentia	Hystricomorpha	Echimyidae	Echimys chrysurus	AY093663	JF458603	L23341	AJ427247	AJ251141
		Rodentia	Hystricomorpha	Echimyidae	Phyllomys pattoni	KJ742606	JF297705	JF297839	JF297803	JF297754
		Rodentia	Hystricomorpha	Erethizontidae	Coendou insidiosus-melanurus	NC_021387	NC_021387	NC_021387	?	AJ224664
		Rodentia	Hystricomorpha	Erethizontidae	Erethizon dorsatum	AY012118	JF456596	KC463889	AJ427249	AJ251135
		Rodentia	Hystricomorpha	Hystricidae	Atherurus africanus-macrourus	U12451	KJ192745	FJ931121	JF938889	AJ251131
		Rodentia	Hystricomorpha	Hystricidae	Hystrix brachyurus-africaeaustralis	AY012117	?	X70674	JN414822	JN415082
		Rodentia	Hystricomorpha	Myocastoridae	Myocastor coypus	AY012123	?	EU544663	JN414814	AJ251140
		Rodentia	Hystricomorpha	Octodontidae	Octodon degus-lunatus	HM544134	HM544134	HM544134	AM050863	AJ238386
		Rodentia	Hystricomorpha	Octodontidae	Tympanoctomys loschalchalerosorum-barrerae	NC_020792	NC_020792	NC_020792	?	KJ742612
		Rodentia	Hystricomorpha	Petromuridae	Petromus typicus	M63571	?	DQ139935	AJ427244	AJ251144
		Rodentia	Hystricomorpha	Thryonomyidae	Thryonomys swinderianus	NC_002658	NC_002658	NC_002658	AJ427243	AJ224674
		Rodentia	Myomorpha	Calomyscidae	Calomyscus mystax-baluchi	AY997817	?	EU135591	AY163581	AJ402702
		Rodentia	Myomorpha	Cricetidae	Cricetulus griseus	NC_007936	NC_007936	NC_007936	AMDS01088932	JN415076
		Rodentia	Myomorpha	Cricetidae	Mesocricetus auratus	NC_013276	NC_013276	NC_013276	AB164047	FM162063
		Rodentia	Myomorpha	Cricetidae	Microtus ochrogaster	NC_027945	NC_027945	NC_027945	AHZW01065200	AHZW01018231
		Rodentia	Myomorpha	Cricetidae	Peromyscus maniculatus	AYHN01054168	JF457068	DQ385827	AY326102	AJ402697
		Rodentia	Myomorpha	Dipodidae	Jaculus jaculus	NC_005314	NC_005314	NC_005314	AM407907	AJ297765
		Rodentia	Myomorpha	Dipodidae	Zapus hudsonius	?	JQ601442	KF441050	KM397126	JF938692
		Rodentia	Myomorpha	Muridae	Acomys cahirinus	JN571139	JN571139	JN571139	FN984743	AJ402715
		Rodentia	Myomorpha	Muridae	Deomys ferrugineus	AJ250350	?	EU349745	AY326084	AJ402716
		Rodentia	Myomorpha	Muridae	Gerbilliscus guineae-gambianus	AJ430551	?	AJ430562	AM408334	AJ402698
		Rodentia	Myomorpha	Muridae	Gerbillus nanus-dasyurus	AJ851244	KF422708	AJ851270	FM162054	FM162066
		Rodentia	Myomorpha	Muridae	Mus musculus	NC_005089	NC_005089	NC_005089	AB033711	AJ238390
		Rodentia	Myomorpha	Muridae	Rattus norvegicus	AY172581	AY172581	AY172581	HM217611	AJ224673
		Rodentia	Myomorpha	Nesomyidae	Dendromus mystacalis-nyikae	AJ250352	?	KF811234	AY326083	AJ402707
		Rodentia	Myomorpha	Nesomyidae	Saccostomus campestris-sp.	AJ250353	AB752533	EF529792	AY326109	AJ402694
		Rodentia	Myomorpha	Platacanthomyidae	Typhlomys chapensis	?	?	KC209557	KC209547	?
		Rodentia	Myomorpha	Spalacidae	Nannospalax ehrenbergi	NC_005315	NC_005315	NC_005315	JN414825	FM162064
		Rodentia	Myomorpha	Spalacidae	Rhizomys pruinosus	NC_021478	NC_021478	NC_021478	AY326107	?
		Rodentia	Sciuriomorpha	Aplodontiidae	Aplodontia rufa	AJ389541	?	AJ389528	AJ427238	AJ224662
		Rodentia	Sciuriomorpha	Gliridae	Glis glis	NC_001892	NC_001892	NC_001892	AJ427235	AJ224668
		Rodentia	Sciuriomorpha	Gliridae	Graphiurus murinus-kelleni	AJ225118	NC_022180	AJ225115	AY303219	JN415083
		Rodentia	Sciuriomorpha	Sciuridae	Ictidomys tridecemlineatus	NC_027278	NC_027278	NC_027278	AF297278	AGTP01097503
		Rodentia	Sciuriomorpha	Sciuridae	Ratufa bicolor	NC_023780	NC_023780	NC_023780	AY227608	?
		Rodentia	Sciuriomorpha	Sciuridae	Sciurus aestuans	AJ012746	JF459280	AJ389530	FM162057	AM407918
	NON-RODENTS	Lagomorpha		Leporidae	Lepus microtis	KJ192554	KJ192836	KJ193381	AJ427250	AJ224669
	n=11	Lagomorpha		Leporidae	Brachylagus idahoensis	U58921	?	AY292721	?	?
		Lagomorpha		Leporidae	Sylvilagus floridanus	AY012126	JF443516	AF034257	JF938890	JF938712
		Lagomorpha		Leporidae	Oryctolagus cuniculus	NC_001913	NC_001913	NC_001913	AAGW02076034	AAGW02051557
		Lagomorpha		Ochotonidae	Ochotona princeps	NC_005358	NC_005358	NC_005358	AY057832	AJ224672
		Primates		Callitrichidae	Callithrix jacchus	NC_025586	NC_025586	NC_025586	AJ313472	AJ410299
		Primates		Daubentoniidae	Daubentonia madagascariensis	NC_010299	NC_010299	NC_010299	AJ313468	AJ410293
		Primates		Galagidae	Galago senegalensis	NC_012761	NC_012761	NC_012761	JX856229	JX856263
		Primates		Hominidae	Gorilla gorilla	NC_011120	NC_011120	NC_011120	JX856230	JX856264
		Proboscidea		Elephantidae	Loxodonta africana	NC_000934	NC_000934	NC_000934	U48711	U31615
		Didelphimorphia		Didelphidae	Didelphis virginiana	NC_001610	NC_001610	NC_001610	Z11814	AF226848
					Chimeric OTUs	12S	COX1	CYTB	IRBP	VWF
					Abrocoma bennettii-cinerea	cinerea	?	cinerea	bennettii	bennettii
					Cuniculus taczanowskii-paca	taczanowskii	paca	taczanowskii	taczanowskii	taczanowskii
					Dasyprocta punctata-leporina	punctata	leporina	leporina	punctata	punctata
					Coendou insidiosus-melanurus	insidiosus	insidiosus	insidiosus	?	melanurus
					Atherurus africanus-macrourus	macrourus	africanus	macrourus	macrourus	macrourus
					Hystrix brachyurus-africaeaustralis	brachyurus	?	africaeaustralis	brachyurus	brachyurus
					Octodon degus-lunatus	degus	degus	degus	lunatus	lunatus
					Tympanoctomys loschalchalerosorum-barrerae	barrerae	barrerae	barrerae	?	loschalchalerosorum
					Calomyscus mystax-baluchi	mystax	?	baluchi	baluchi	mystax
					Gerbilliscus guineae-gambianus	guineae	?	guineae	guineae	gambianus
					Gerbillus nanus-dasyurus	nanus	nanus	nanus	dasyurus	dasyurus
					Dendromus mystacalis-nyikae	mystacalis	?	mystacalis	nyikae	mystacalis
					Saccostomus campestris-sp.	sp.	campestris	campestris	campestris	campestris
					Graphiurus murinus-kelleni	murinus	kelleni	murinus	murinus	murinus
