# Supplementary material for: Ancient phylogenetic divergence of the enigmatic African rodent Zenkerella and the origin of anomalurid gliding
Source: PeerJ. 2016 Aug 16;4:e2320. doi: 10.7717/peerj.2320 (PMC4991859; doi:10.7717/peerj.2320)
Supplement: Data S3 [file peerj-04-2320-s003.zip › Data_S3_molecular.data.matrix.nex]

#NEXUS

[
12S 1-698
COX1 699-2234
CYTB 2235-3371
IRBP 3372-4643
VWF 4644-5906
]


BEGIN DATA;
	DIMENSIONS  NTAX=79 NCHAR=5906;
	FORMAT DATATYPE = DNA GAP = - MISSING = ?;
	MATRIX
	Abrocoma_bennettii_cinerea                  -------------TGGCTTTTTTATTAGTTGTTAGCAAGATTATACATGCAAGACTCACCAGTGAAAACCCGAGGAGCAGGTATTAAGCGCGCCTGCTCACAACACCTTGCGCCACGCCCCCACGGGACAGCAGTAATAAAAATTTAGCAATTAATGGAAGTTTGACTAAGTTATGGGTTGGTAAATCTCGTGCCAGCCACCGCGGTCATACGATTAACCCTAATTAATCGGCGTAAAGAGTGTATTAAAATTTTCCTAGGTCGTAAAAAGAAAGTAATTCCACTAAAGCTAAGACCCAAACTGGGATTAGATACCCCACTATGCTTAGCCATAAACACAAAGATTTCCGCCAGAGGACTACTAGCAACAGCTTAAAACTCAAAGGACTTGGCGGTGCTTCAAACCCATCTAGAGGAGCCTGTTCTATAATCGATAAACCCCGATAAACCTCACCATTGCTAACAGTCTATATACCGCCATCCCCAGCAAACCCAGTAAGCA-AAAAACGTTAGGTCAAGGTGTAGCTAATGAAATGGAAAGAAATGGGCTACATTTTCTGAAAGGAGGATTTAGTAGTAAATTGAGAATAGAGAGCTCAATTGAATTAGGCCATGAAGCACGCACACACCGCCCGTCACCCTCCTCAAAGAGGAGACAAGTCGTAACAAGGTAAGCGTACTGGAAAGTGTGCTTGGA------------------------------------------------------------------------------------------------------------------------------------------------------------------------------------------------------------------------------------------------------------------------------------------------------------------------------------------------------------------------------------------------------------------------------------------------------------------------------------------------------------------------------------------------------------------------------------------------------------------------------------------------------------------------------------------------------------------------------------------------------------------------------------------------------------------------------------------------------------------------------------------------------------------------------------------------------------------------------------------------------------------------------------------------------------------------------------------------------------------------------------------------------------------------------------------------------------------------------------------------------------------------------------------------------------------------------------------------------------------------------------------------------------------------------------------------------------------------------------------------------------------------------------------------------------------------------------------------ATGACC---------AAATCC---CCTCTTATCAAAATTATCAATAACTCATTTATTGACCTTCCAACTCCCTCCAACATTTCAGCATGATGAAAATTTGGCTCCTTACTAGGTGCTGC?TTAATCTTACAAATCATCACAGGATTATTTTTAGCAATGCACTACACTGCCGATACACCTACAGCATTTTCCTCAGTCACCCATTTATGCCGAGACGTAAACTACGGATGACTCATTCGATATCTACATGCCAACGGAGCATCAATATTTTTCATCATAATTTACCTTCACATCGGACGAGGAATTTACTACGGGTCTTACCTTCAC---GAAACCTGGAACATTGGAGTATTACTACTTATTACAGTTATAGCCACAGCATTCATAGGATATGTTCTCCCATGAGGACAAATATCTTTCTGAGGCGCAACAGTAATCACAAACCTTTATTCAGCTATCCCATACATCGGACCATTCTTAGTAGAATGAATCTGAGGTGGCTTTTCAGTAGACAAAGCCACTTTACT?CGATTTTTTGCT------------------------------------------------------------------------------------------------------------------------------------------------------------------------------------------------------------------------------------------------------------------------------------------------------------------------------------------------------------------------------------------------------------------------------------------------------------------------------------------------------------------------------------------------------------------------------------------------------------------------GAGAACCTTATGGGGATGCAGGCAGCCATCGAGCAGGCCATGAAGAGCCGGGAGATTCTAGGCATCTCTGACCCTCAGACCCTGGCACATGTGCTGACGGACGGGGTACAGAGTTCCCTGAATGACCCACGCCTGGTCATTTCCTACGAGCCCAGCACTGTGGAGAGTCTGCGTCAAGCCCCAGCACCCACAAATCTCAGCCAGGAGGAGCTACTGGCCCGGCTACAAAGGAACATCCGCCACGAGGTCCTRCAGGGCAACGTGGGTTACCTGCGTGTGGACGACCTCCCGGGCCAGGAGGTGCTAAGCAGGCTGGGTGGCTTCCTGGTGAACCATGTGTGGAAGCAGCTGATGGGCACCTCTGCCCTGGTGCTGGATCTCCGGCAGTGCCCCAGCGGCCATGTCTCTGGCATCCCCTATGTCATCTCCTACCTGCATCCCGGGAACACGGTCCTGCATGTGGACACCATCTACGATCGCCCCTCCAATACCACCACGGAGATCTGGACCTTGCCACAGGTCCTGGGAGAGCGATACAGTGCGGAGAAGGATGTGGTGGTCCTCACCAGCGGCCGCACCGGAGGCGTGGCAGAGGACGTCGCCTACATCCTCAAGCAGATGCGCAGGGCCATCGTGGTGGGTGAGCGCACGGAGGGGGGTGCCCTGGACCTTCGGAAGCTGAGGATTGGCCAATCCAGTTTCTTCCTCACCGTGCCCGTGTCCAGGTCACTGGGCCCCCTGAGCGGAGGCAGCCAGACATGGGAAGGCAGCGGGGTGCTGCCCTGCGTCAGTACCCCAGCTGAGCAGGCCCTGGAGAAGGCGCTGGCCATCCTCACCCTGCGCCGTGCCCTGCCAGGGGTCGTGCACCGCCTGCAGGAGGCGCTGCAGGAGTACTACACCCTGGTGGACCGTGTGCCRGCCCTGCTGCACCGCCTGTCCAGCATGGACTATTCCACAGTGGTCTCTGAGGAGGACCTGGTCACCAAGCTCAACAGCGGCCTGCAGGCTGTATCTGAGGACCCCAGGTTAGTGGTTCGGGCTGCAGGGCCTAGAGAAACCTCTTCAGGGCCTGAGGCTGAATCCTATGAGCCACTAGAAGCAGAGCCTGAAGTCCCCAAGGACGAGGCTGCCCGGCAAGCCCTGGTGGACACTGTGTTCCAGGTGTCCGTGCTGCCCGGCAATGTGGGCTACCTGCGCTTTGACAGGTTCGCAGATGACTCAGTTCTGGGGGCACTGGGGCCTTATGTGCTGCACCAGGTGTGGGAGCCCCAGGAATCTGCAGGCCTGGTGGTGCCCCCTACAGAGGCCCCAGTTAGTGCTACCACCCCATACCTTGAAGACACCCCGGAGCTGCCCCTGCACGACTTCTACTGCAGCAAGCTGCTGGATCTGGTCTTCCTGCTGGACGGCTCCTCCAGGCTCTCAGAGGCGGATTTTGAGGTGCTGAAGGCCTTTGTGGTGAGCGTCATGGAGCGGCTGCACATCTCCCAGAAGCGGATCAGGGTGGCCGTGGTGGAGTACCACGATGGCTCCCATGCTTACCTCGAGCTCAAGGCCCGGAAGCGTCCCTCGGAGCTACGGCGCATCGCCAGCCAGGTCAAGTACGTGGGTAGCCAGGTGGCCTCTACCAGCGAGGTCTTGAAGTACACACTCTTTCAGATCTTCGGCAAAATCGAGCGCCCTGAAGCCTCCCGCATTGTGCTGCTCCTAACTGCCAGCTCAGAGCCCAAGCATATGACCCGGAATTTGGTCCGCAGTGTCCAGGGCCTAAAGAAGAAAAAGGTCATCCTGATGCCAGTGGCCATCGGGCCACACGTCAACCTCCAGCAGATCCGTCTCATTGAGAAGCAGGCCCCCGAAAACAAGGCCTTTATGCTCAGCGGTGTGGATGAGCTGGAGCAGCGGAGGGATGAGATCATCAACTACCTCTGCGACCATGCGCCCGAGGCCCCCGCCCCGACGCAGCACCCCCAGGTGGCACAGGTCACTGTGGGGCCAAGGCTTTCAGAGATTTTGTCCCCAGAACCCAAGAGGAAGTCCATGGTTCTGGATGTAGTATTTGTCCTGGAGGGCTCTGATAAAGTTGGAGAGGCCAACTTCAACAGGAGCAAGGAGTTCATGGTGGAGGTGATTCAGCGCATGGATGTGGGCCAGGACGGTGTCCATGTCACGGTGCTGCAGTACTCATACATGGTGGCCGTGGAGTACACTTTCCGTGAGGCCCAGTCCAAGGGGGACGTGCTGCAGCATGTGCGAGAGATCCAATTCCGGGGTGGCAACCAGACCAACACCGGGCTGGCCCTGCAGTACTTGTCCGAGCACAGCTTCTCTGCCAGCCAAGGCGACCGGGAGCAGGCACCAAACCTGGTCTACATGGTCACAGGAAATCCTGCCTCTGATGAGATCAAACGGTTGCCTGGAGACATCCAGGTGGTGCCCATTGGCGTAGGTCCTGGTGCCAACATGCAGGAGCTGCAGAGGGTCAGCTGGCCCAGCACACCGATC---------------------------
	Acomys_cahirinus                            ATAGGTTTGGTCCTAGCCTTATAATTAGCTGAAAGTAAAATTACACATGCAAGACTCCCCAGTGTCAACCCAAGGAGAAGATATCAAGCACATTAGCTCAAGACATCTCGCGCCACACCCCCACGGGACAGCAGTGATAAAAATTAAGCAATGAACGAAAGTTTGACTTAGTTATGGGTTGGTAAATTTCGTGCCAGCCACCGCGGTCATACGATTAACCCAAACTAATCGGCGTAAAAGGTGTATTAAAACCTGACTTATATGTGAAAAGAAAGTGATTCCACGAAAGCTAAGACCCAAACTGGGATTAGATACCCCACTATGCTTAGCCCTAAACACAAAATTATTTGCCAGAGAACTACTAGCCATAGCTTAAAACTCAAAGGACTTGGCGGTACTTTATATCCACCTAGAGGAGCCTGTTCTATAATCGATATACCCCGTTACACCTCACCATTGCTAACAGCCTATATACCGCCATCTTCAGCAAACCCAGTAAGCATAAAAAAGTTAGGTCAAGGTGTAGCCCATGAGGTGGGAAGTAATGGGCTACATTTTCTGAAAGGAGGATTTAGTAGTAAATTAAGAATAGAGAGCTTAATTGAATAGAGCAATGAAGTGCGCACACACCGCCCGTCACCCTCCTCAAAGAGGAGACAAGTCGTAACAAGGTAAGCATACTGGAAAGTGTGCTTGGAATGTTCATCAATCGTTGACTTTTTTCAACTAACCACAAAGACATCGGAACCCTATACCTTATCTTCGGAGCCTGAGCTGGCATAGTGGGAACAGCCCTTAGTATTCTCATCCGAGCCGAACTGGGACAACCAGGGGCTCTATTAGGTGACGATCAAATCTACAACGTAATCGTAACCGCCCATGCATTCGTTATAATTTTCTTTATAGTCATACCCATAATAATTGGGGGCTTTGGAAACTGATTAGTACCCCTAATAATTGGTGCACCAGACATAGCCTTCCCCCGAATAAATAACATAAGTTTCTGGCTTCTTCCTCCCTCCTTCCTCCTCCTAATGGCATCATCAATAGTTGAGGCCGGAGCAGGAACCGGATGAACCGTATACCCACCCCTAGCAGGGAACCTAGCACATGCCGGAGCATCTGTAGACTTAGCTATTTTCTCTCTTCACTTAGCAGGAGTGTCATCCATTCTCGGGGCAATCAACTTTATCACCACTATTATTAATATAAAACCCCCAGCCATTACACAATACCAAACCCCTCTATTCGTCTGATCAGTCCTAATTACTGCTGTTCTCCTACTCCTCTCTCTACCCGTATTAGCAGCAGGAATTACCATATTATTAACCGACCGCAACCTAAACACAACCTTTTTCGACCCAGCTGGAGGAGGAGACCCTATCCTCTACCAACACTTATTCTGATTTTTCGGACACCCTGAAGTGTATATCCTGATTCTCCCTGGGTTTGGGATTATCTCACACATTGTTACATACTACTCAGGAAAAAAAGAACCCTTCGGCTATATGGGGATAGTCTGAGCCATGATATCCATTGGATTCCTAGGCTTTATCGTATGAGCCCACCACATGTTTACAGTGGGCTTAGACGTAGATACCCGAGCCTACTTCACATCAGCAACTATAATTATTGCTATTCCAACGGGAGTTAAAGTCTTTAGCTGATTAGCCACGCTCCACGGAGGGAATATTAAGTGATCCCCAGCCATACTATGAGCCCTTGGATTTATCTTCCTATTTACTGTAGGTGGTCTAACCGGAATTGTACTGTCAAACTCCTCACTAGATATTGTACTCCACGACACATACTACGTGGTAGCCCACTTCCACTACGTATTATCTATGGGGGCTGTATTTGCTATCATAGCAGGGTTCGTCCACTGATTTCCCCTATTCTCGGGCTACTCTCTCAATGATATGTGAGCAAAAGCTCACTTTATCGTAATATTTGTAGGAGTAAATTTAACTTTTTTTCCCCAACACTTCCTAGGCCTATCCGGCATACCTCGACGATACTCTGACTACCCAGATGCTTACACAACTTGAAACATGGTGTCCTCCATAGGCTCATTTATTTCTCTCACAGCTGTCATTATCATAATCTTTATCATCTGAGAAGCTTTCGCCTCAAAACGTGAAATCCTGTCAGTCCCCTACACAGCCACCAACCTAGAGTGACTCCACGGATGCCCTCCACCCTATCACACCTTCGAAGAACCCACCTATGTAAAAATGAAAATCATACGAAAAACACACCCACTCCTAAAAATCATCAACCATGCATTCGTCGACCTCCCTGCACCCTCTAACATTTCATCATGATGAAACTTCGGCTCTCTATTAGGAGTATGCCTAGTAATACAAATCCTCACAGGCCTATTCTTAGCAATACACTACACCTCAGATACCATAACAGCATTCTCATCCGTAACCCACATCTGCCGAGACGTAAACTACGGCTGATTAATTCGATATCTCCATGCAAACGGAGCCTCCATATTCTTCGTATGCTTGTTCATACACGTAGGACGAGGCATTTATTATGGATCTTACACCTTTACAGAAACATGAAACCTCGGCGTTATTCTATTGTTCGCCGTAATAGCAACTGCATTTATAGGATATGTCCTTCCATGAGGACAAATATCCTTCTGAGGGGCTACAGTCATTACAAACCTACTATCAGCTATTCCCTATATCGGCACTAACCTAGTAGAATGAATTTGAGGTGGGTTTTCAGTAGACAAAGCCACCCTTACACGCTTCTTCGCATTCCACTTTATCCTCCCCTTTATCATTGCAGCCCTAGCCATAGTACACCTTCTATTCCTTCACGAAACTGGCTCCAATAATCCCACAGGGGTGAACTCTGATGCAGACAAAATCCCATTCCACCCCTACTACACAATTAAAGACCTTTTAGGTGTATTCCTAATACTATTAATTCTCCTCTTATTAGTATTATTCTCCCCAGACCTATTAGGAGACCCAGACAACTATACACCGGCTAACCCCCTAAACACCCCTCCCCACATCAAACCAGAATGATACTTCCTATTCGCATACGCTATCCTACGCTCTATCCCCAACAAACTTGGAGGCGTGCTAGCCCTAGTGTTATCCATCCTAATCCTAATTCTTATACCCCTCATCCACACATCAAAACAACGAAGCTTAATATTCCGCCCAATTAGCCAGGCCATATTCTGAATCCTAACAGCTAACCTACTCATCCTAACCTGAATCGGAGGGCAACCCGTAGAACACCCCTTTATCATCATCGGCCAACTAGCTTCAATCAGCTATTTCTCCATCATTTTAATTTTAATACCAATCTCAGGACTAATTGAAAACAAAATACTAAAA---CCTGAGAATCTGATGGGAATGCAAGCAACCATTGAGCAGGCTATGAAGAGTCGTGAGATTCTGGGCATCTCAGACCCTCAGACGCTGGCCCAGGTGCTGACAGCTGGAGTGCAGAGTTCCTTGAACGACCCACGGCTCCTCATCTCCTATGAGCCCAGTACCCTGGAGGCTCCCCAGCAAGTACCAGAGCTCACCAACCTCACCCGAGAAGACCTGCTGGCCCGGATACAGAGAAATATCCACCACGAGGTTCTGGAGGGCAACGTGGGTTACCTACGAGTGGATGACCTCCCAGGCCAAGAGGTGCTGAGTGAGCTGGGGGAGTTCTTGGTGACCCAYGTGTGGAGGCAGCTCATGAGTACCTCCTCCTTGGTGCTAGATCTCCGGCACTGCGCAGGTGGTCATGTCTCTGGGATCCCTTATGTCGTCTCCTACTTGCACCCCGGGAACACTGTCATGCACGTAGATACTATCTACGATCGCCCCTCCAATACCACCACAGAGATCTGGACCTTGCCCAGGGTCCTGGGGGAGAGATACAGTGCTGACAAGGATGTGGTAGTCCTCACCAGTGGACGTACTGGGGGAGTGGCTGAGGATATCGCCTACATCCTCAAGCAGATGCGCAGGGCCATCGTGGTGGGCGAGAGGACAGAGGGCGGTGCCCTGGACCTCCAGAAGCTGAGAATAGGCAAGTCTAACTTCTTCCTCACAGTGCCCGTGTCCAGGTCCCTGGGACCCCTGGGTGGAGGTGGCCAGACATGGGAAGGCAGTGGAGTGCTGCCCTGCGTGGGGACACCTGCAGAGCAGGCCCTGGAAAAGGCCCTGGCCATCCTCACCCTGCGCCGTGCCCTGCCGGGGGTTGTCCTCAGGCTGCAGGAAGCCCTGCAGGACTATTACACACTGGTGGACCGAGTGCCAGGCCTACTACACCACCTGGCTAGCATGGACTACTCAGCTGTGGTCTCTGAAGAGGACCTAGTGACAAAGCTTAACGCTGGCTTGCAGGCTGTGTCGGAGGACCCCAGGCTCCTGGTAAGAGCCACTGGACCCAGAGAAACTTCCTGTAGGCCTGAGACTGGGTCTAATGAGCCTCCAGCAGCCGTGTCTGAGGTGCCCGAGGAGGAAGCTGCCCGGAGGTCCCTGGTGGACTCTGTGTTTCAGGTGTCCGTACTGCCAGGCAACGTGGGCTACCTGCGCTTTGACAGATTTGCAGATGCCCCTGTGCTGAGGGCGCTGGGCCCTTACGTGTTGCACCAGGTGTGGGAGCCC---------------------------------------CCAACCAGCTCCACCACCCCATATGTTGAAAACACCCCGGAGCCACCCCTGCAGAGCTTTTCCTGCAGCAAGCTCCTGGATCTAGTCTTCCTTCTTGATGGCTCCTCCTCGCTGTCCGAGGCCGAGTTTGAAAAGCTCAAGGCTTTTGTGATGGGCACAATG---AAGCTCCACATCTCT---AAGCGCATCCGGGTGGCGGTGGTGGAGTACCATGACGGCTCCCACGCCTACATCGAGCTCAAGGCCCGGAAGCGACCCTCA---CTTCGGCGCATCACCAGCCAGGTCAAGTATGCAGGCAGCGAGGTGGCCTCCACCAGCGAGGTCTTGAAGTACACGCTGTTTCAGATCTTTGGCAGAATCGATCGCCCGGAGGCCTCACGCATTGCTCTGCTGCTGACCGCTAGCCAGGAGCCCTCACAGACTGCCAGGACTTTGACCCGCTACGTCCAGGCCCTGAAGAAGAAGAAGGTCATTGTGGTCCCTGTGGGCATCGGGCCACGGGTCAGCCTCAAGCAGATCCGCCTCATTGAAAGGCAGGCCCCTGAGAACAAGGCTTTCCTGCTCAGTGGGGTGGATGAGTTGGAGCAGAAAAGGAGTGAACTCATCAACCATCTCTGTGACCTTGTCCCCGGTGCCCCAGCCCCTACCCAGCCTCCCCAGGTAGCACAAATCACCGTGGGGCCAGAGATCTCTGGGGTTTCATCACCAGGACCAAAGAGGAAGTCCATGGTTCTGGACGTGGTGTTTGTCCTGGAGGGGTCAGACAAAGTTGGTGAAGCCAACTTCAATAAGAGCAAGGAGTTCCTGGAGGAGGTCATACGGCGCATGGATGTTGGCCAGGGCGGCATCCACATCACGGTGCTGCAGTATTCCTATACGGTAACCGTGGAGTACACCTTCAACGAGGCCCAGGCCAAGGAGGACGTGCTGCGTCACGTGCGAGAGATCCGCTACCACGGCGGCAACAGGACCAACACTGGGCTGGCCCTTCAGTACGTTTCTGAGCACAGCTTCTCTCCCAGGCAGGGGGACCGGCAACAGGCGCCTAACCTGGTCTACATGGTCACAGGGAACCCTGCCTCTGATGAGATCAAGAGGTTGCCTGGAGACATCCAGATAGTACCCATTGGGGTGGGCCCCCATGCCAAC---------------------------------------------------------------------
	Anomalurus_beecrofti                        AAAGATTTGGTCCTGGTCTTTTTATTGATTACTAGCAGAACTACACATGCAAGCATCTCCAGTGAGAACCCAAGGAGCAGGTATCAAGCACACTAGCTCAAGACACCTAGCGCCACACCCCTACGGGACAGCAGTGATTAAAATTTAGCAATGAACGAAAGTTTGACTAAGTTATGGGTTGGTAAATATCGTGCCAGCCACCGCGGCCATACGATAGACCCAAATCAATCGGCGTAAAGCGTGTATTAAAACCTAACTAAGCTGTAGAAAGAAAGTAATCTCACGAAAGCTAAGACCCAAACTAAGATTAGATACCTTACTATGCTTAGCCGTAAACACAAAATTCTTCGCCCGAGAACTACTAGCAATCGCTTAAAACTCAAAGGACTTGGCGGTGCTTTATATCCACCTAGAGGAGCCTGTTCTATAATCGATAAACCCCGATATACCTCACCATTGCAACCAGCCTATATACCGCCATCTTCAGCAAACCTAGTAAGCATAAAAACGTTAGGTCAAGGTGTAGCCCATAAGATGGGAAGAAATGGGCTACATTTTCTGAAAGGAGGATTTAGTAGTAAATTAAGAATAGAGAGCTTAATTGAATAGAGCAATGAAGCACGTACACACCGCCCGTCACCCTCCTCAAAGAGGAGACAAGTCGTAACAAGGTAAGTATACTGGAAAGTGTGCTTGGAATGTTCATTAATCGTTGATTATTCTCAACTAACCACAAAGACATCGGAACATTATATCTCCTATTTGGTACCTGAGCCGGAATGGTAGGAACAGCCCTAAGTCTTTTAATTCGAGCCGAATTAGGACAACCAGGAACCCTCCTAGGCGATGATCAAATTTATAATGTAATTGTAACAGCCCATGCATTCGTAATAATTTTCTTCATAGTCATACCCATTATGATTGGAGGCTTTGGAAACTGATTAGTACCCCTAATAATTGGAGCCCCTGACATAGCATTTCCCCGAATAAATAACATAAGCTTCTGACTCCTGCCCCCATCATTCTTACTTCTACTAGCCTCCTCAATAATCGAAGCTGGAGCAGGGACAGGGTGAACAGTTTACCCTCCCCTAGCTGGAAACTTAGCCCACGCCGGGGCATCCGTCGACCTAACAATTTTTTCTCTTCACCTAGCAGGAATTTCATCAATCCTAGGTGCAATTAATTTTATTACTACCATTATCAACATAAAACCCCCCGCAATATCACAATACCAAACACCCCTGTTCGTATGATCCGTATTAATTACGGCCGTCCTACTTCTACTCTCACTTCCTGTTCTAGCCGCAGGCATCACTATACTATTAACAGACCGCAATCTAAACACAACCTTCTTTGACCCTGCAGGAGGGGGAGATCCTATTCTATATCAACACTTGTTCTGATTCTTCGGCCACCCTGAAGTCTATATTCTGATCTTACCTGGATTCGGTATAATTTCCCATATTGTAACATACTACTCAGGAAAAAAGGAACCATTTGGGTATATAGGAATAGTCTGAGCTATAATATCAATCGGCTTCCTAGGCTTTATTGTCTGAGCCCACCATATATTCACAGTAGGAATAGACGTAGACACTCGAGCATACTTTACATCAGCAACAATAATCATTGCCATTCCAACTGGAGTAAAAGTATTTAGTTGGCTCGCAACCCTCCACGGCGGCAATATCAAATGATCCCCCGCAATAATATGAGCACTAGGCTTTATTTTCCTTTTTACAATTGGGGGACTAACAGGAATTGTCCTATCAAACTCATCTCTAGATATCATCCTTCATGACACATATTATGTAGTAGCCCACTTCCACTATGTTCTCTCTATAGGAGCAGTATTCGCTATTATAGGCGGACTTGTACACTGATTCCCTCTCTTTACCGGATATACACTAAATGACACATGAGCAAAAATTCAATTCGCTGTAATATTTGTAGGAGTAAATTTAACATTCTTCCCACAACATTTCTTAGGTCTATCAGGTATACCTCGACGATACTCAGATTACCCAGATGCCTACACTACATGAAACATAGTATCCTCAATAGGATCTTTTATCTCCCTAACTGCTGTTATCTTAGCAGTATTCATGGTATGAGAAGCTCTTGCCTCTAAACGCGAAGTAACAACAGTGGAACTATCCTCAACTAACCTAGAATGATTATATGGATGCCCTCCACCGTATCACACATTCGAAGAACCCGCCTATGTAAAAATGACTAATACACGAAAATCTCACCCCCTAGCAAAAATTGTCAACAATTCATTCATTGACCTCCCAACCCCCTCCAACATCTCATCCTGATGAAACTTTGGCTCCCTTCTAGGCTTATGCCTAACCATACAAATTGCTACAGGACTATTCCTATCCATACACTATACCCCTGACACATCAACCGCATTCTCATCCGTAGCCCATATTTGCCGAGATGTTAACTACGGTTGACTGATCCGATACCTACACGCAAACGGAGCCTCAATATTCTTCATCTGCTTATTTATCCATGTAGGACGAGGCTTATACTATGGCTCCTACATATTAAAAGAAACATGAAATATCGGAATTATTCTCTTACTAATAACAATAGCTACTGCTTTTATAGGATACGTCCTACCATGAGGACAAATATCCTTCTGAGGCGCAACAGTAATTACAAACCTCCTCTCAGCCATCCCTTACATCGGTACAGACATTGTAGAATGAATTTGAGGCGGATTTTCGGTGGATAAAGCTACATTAAACCGATTTTTTGCCCTTCACTTCATCCTCCCTTTTATCATTACAGCCCTAGTTATAATTCACCTCTTATTCCTTCACGAAACAGGCTCTAACAACCCATCAGGTCTACCGTCTGACTCAGACAAAATCCCCTTCCATCCCTACTTTACAATCAAAGACATCCTAGGGGCTATCATATTAATCACTGTTCTCCTATCCCTAGTCCTATTTTTCCCAGACATCCTAGGAGACCCCGACAACTACACTCCAGCAAACCCGCTAGTAACCCCACCCCATATTAAACCAGAATGATATTTCCTATTTGCTTACGCCATCCTACGTTCCATCCCAAACAAACTAGGAGGAGTAATTGCCCTGACTATATCTATTCTCATCCTTATAATCGTACCCATTATCCACAACTCAAAACAACGAAGCCTTACATTCCGACCCATCAGCCAATTCGCATTTTGAATCTTAATTGCAGACCTACTAACACTAACATGAATCGGGGGTCAACCAATCGAATACCCCTTTATAACAATTGGACAGTTAGCATCCACTCTCTATTTCTCCTCTATCCTAATCCTAATACCAATAACAAGCCTATTAGAAAACAAACTACTTAAATGA---GAGAACCTGATGGGGATGCAGGAGGCCATCGAACAGGCCATGAAGAGCCAGGAGATTCTGGGCGTCTCAGACCCTCAGACGCTGGCCCACGTGCTGACCGTTGGGGTGCAGAGCTCCCTGAACGACCCGCGCCTGGTCATCTCCTATGAGCCCAGCGTCCTCGAGGCTCCCCGGCAAGCCCTGGCACTCACCAACCTCACCCAAGAGGAGCTGCTGGCCTGGCTACAGAAAAACATCCGCCACGAGGTCCTGGAGGGCAATGTGGGTTACCTGCGGGTGGATGACCTCCCCGGCCAGGAGGTGCTGAGCAAGCTGGGAGGGTTCCTGGTGGCCCACGTGTGGAGGCAGCTCATGGGCACCTCTGCCCTGGTGCTGGATCTCCGGCAGTGCACTGGGGGCCACGTCTCTGGTATCCCCTACGTCATCTCCTACCTACACCCCGGGAACACGGTCCTGCACGTGGACACCATCTATGACCGCCCCTCCAATACCACCAAGGAGATCTGGACCTTGCCTAAGGTCCTGGGAGAGAGGTACAGTGCCGACAAAGATGTGGTGGTCCTCACCAGCAGCCACACCGGCGGGGTGGCCGAGGACATTGCGTACATCCTTAAGCAGATGCGCAGGGCCATTGTGGTGGGCGAGCGGACCGAGGGGGGTGCCCTGGACCTCCAGAAGCTGAGGATAGGCCAGTCCGACTTCTTCCTCACCGTGCCGGTATCCAGGTCCCTGGGGCCCCTGGGCGGGGGCAGCCAGACGTGGGAGGGCAGTGGAGTGCTCCCCTGCGTGGGGACGCCAGCCGAGCAGGCCCTGGAGAAGGCGCTGGCCATCCTTACACTGCGCCGCGCCCTGCCAGGGGTCGTCCACCGCCTGCAGGAGGCCCTCCAGGACTACTACACGCTGGTGGACCGCGTGCCAGCCCTGCTGCACCACCTGGCCAGCATGGACTACTCCGCGGTGGTCTCTGAGGAGGACCTGGTCACCAAGCTCAATGCTGGCCTGCAGGCTGTGTCCGAGGACCCCCGGCTCCTGGTGCGGGCTGTCGGGCCCACAGAAACCTCCTCCGGACCTGAGACTGGAGCTGAGGAACCCCCAGAGGTTGCCCCTGAGGTGCCCAAGGACGAGGCTGCCCGGCGGGCCCTGGTGGACTCTGTGTTTCAGGTGTCGGTGCTGCCGGGCAACGTGGGCTACATGCGCTTCGACAGGTTTGCGGACGCCTCTGTGCTCGGGGCGCTGGGCCCTTACGTGCTACGCCAGGTGTGGGAGCCCCCGGAACGCGGAGGCCTCGTGGTGCCCCCTACAAATGCCCCAGTGAGCCCCACCACTCCGTATGTAGAAGACACCCCAGAGCCACCCCTGCATGATTTCTACTGCAGCAGGCTGCTCGATCTGGTCTTCCTGCTGGACGGCTCCTCCAGGCTGTCCGAGGCTGAGTTCGAGGTTCTCAAGGCTTTCGTGGTAGGCATGATGGAGCGCCTGCACATCTCCCAGAAGCGGATCCGTGTGGCTGTGGTGGAGTACCATGATGGCTCCCATGCTTACATTGAGCTCAAGGCCCGGAAGCGGCCCTCCGAGCTGCGGCGCATTGCCAGCCAGGTGAAGTATGCAGGTAGCCAGGTGGCCTCCACCAGCGAGGTCTTGAAGTATACGCTGTTCCAAATCTTTGGCAAAATCGACCGTCCTGAAGCTTCCCGTATCACGCTGCTCCTGACTGCCAGCCAGGAGCCTCCACGGATGGCCCGGAACTTGGTCCGCTATGTCCAGGGCCTGAAGAAGAAGAAGGTCACTGTGATCCCGGTGGGCATCGGGCCACATGCCAACCTCAAGCAGATCCGCCTCATTGAAAAGCAGGCCCCCGAAAACAAGGCCTTTGTGCTCAGTGGGGTGGACGAGCTAGAACAGCGAAGGGACGAGATCATCAGCTACCTCTGTGACCTGGCCCCTGAACCCCCCACCCCCACACAGCGCCCCCATGTGGCACAAATCACTGTGGGTCCAGGGCTTTTGGAGGTTTCATCCCTGGGGCCCAGGAGGAGGTCCATGGTTCTGGATGTGGTGTTTGTCCTAGAGGGGTCAGACAAAATTGGGGAGGCCAATTTCAACAGGAGCAAGGAGTTCATGGAACAGGTGATTCAGCGCATGGACGTGGGCCAAGACAGCATCCACGTCACAGTGCTGCAGTACTCATATATAGTGGYCGAGGAGTACCCCTTCACTAAGGCCCAGTCCAAGGGGGATGTACTGCAGCAGGTGCGAGAGATCCGTTTCCGGGGCGGCAACAGGACCAACACCGGCCTGGCCCTGCAGTACCTCTCTGAGCACAGCTTCTCTGCCAGCCAGGGGGACCGGGAGCAGGCACCCAACCTGGTCTACATGGTCACGGGAAACCCTGCCTCTGATGAGATCAGGCGGCTGCCTGGAGACATCCAGGTGGTGCCCATTGGAGTGGGCCCTCATGCCAGTGTGCAGGAGCTGGAGAGGATCGGCTGGCCCAATGCCCCCATC---------------------------
	Anomalurus_pelii                            -------------------------------------------------------------------------------------------------------------------------------------------------------------------------------------------------------------------------------------------------------------------------------------------------------------------------------------TTAGCCGTAAACACAAAATTCTTCGCCCGAGGACTACTAGCAACAGCCTAAAACTCAAAGGACTTGGCGGTGCTTTATATCCATCTAGAGGAGCCTGTTCTATAATCGATAAACCCCGATATACCTTACCATTGCAACCAGCCTATATACCGCCATCTTCAGCAAACCTAGTAAGCATAAAAACGTTAGGTCAAGGTGTAGCCTATGAGATGGGAAGAAATGGGCTACATTTTCTGAAAGGAGGATTTAGTAGTAAATTAAGAATAGAGAGCTTAATTGAATAGAGCAATGAAGCGCGT--------------------------------------------------------------------------------------------------------------------------ACACTATACCTTCTATTCGGTACCTGAGCTGGTATAGTAGGAACAGCCTTAAGCCTACTAATCCGAGCTGAATTGGGTCAACCAGGAACTCTTTTAGGCGATGACCAAATTTATAATGTAGTTGTTACAGCCCACGCATTCGTAATAATCTTCTTTATAGTCATGCCTATTATGATTGGAGGATTTGGAAATTGACTAGTACCCCTAATAATTGGAGCCCCTGATATAGCATTCCCCCGAATAAATAATATAAGTTTCTGACTTCTACCCCCATCATTTCTACTCTTACTAGCCTCATCAATAATTGAAGCCGGAGCAGGCACAGGATGAACAGTCTACCCACCCCTGGCTGGAAACCTAGCCCATGCCGGTGCATCCGTTGATCTAACAATCTTCTCCCTTCACTTAGCAGGAGTTTCATCAATTCTAGGCGCAATCAACTTTATTACCACTATTATTAATATAAAACCCCCTGCAATATCACAATACCAAACACCCCTATTCGTATGATCCGTACTAATTACAGCTGTATTACTTTTACTCTCACTCCCTGTCCTAGCTGCAGGTATCACCATATTATTAACAGATCGTAATTTAAACACAACCTTCTTTGACCCTGCAGGAGGCGGAGATCCCATCCTATATCAACATTTATTC---------------------------------------------------------------------------------------------------------------------------------------------------------------------------------------------------------------------------------------------------------------------------------------------------------------------------------------------------------------------------------------------------------------------------------------------------------------------------------------------------------------------------------------------------------------------------------------------------------------------------------------------------------------------------------------------------------------------------------------------------------------------------------------------------------------------------------------------------------------ATGACCAATACACGAAAAACACACCCCCTAACAAAAATCATTAACAATTCATTCGTTGACTTACCAACACCCTCCAATATCTCATCATGATGAAACTTCGGATCACTTCTAGGCCTATGCTTAATTATACAGATCATCACAGGATTATTTCTGTCAATACATTACACCCCCGACACATCAACAGCATTTTCATCCGTAGCCCACATTTGCCGAGACGTAAACTATGGCTGATTAATCCGATATCTACACGCAAACGGAGCCTCAATATTCTTCATTTGCTTGTTCGTCCATGCAGGACGAGGCTTATACTACGGTTCTTACATACTAAAAGAAACATGAAACATTGGAGTAATTCTCCTACTAATTACAATAGCTACCGCCTTTATAGGATACGTATTACCA------------------------------------------------------------------------------------------------------------------------------------------------------------------------------------------------------------------------------------------------------------------------------------------------------------------------------------------------------------------------------------------------------------------------------------------------------------------------------------------------------------------------------------------------------------------------------------------------------------------------------------------------------------------------------------------------------------------------------------------------------------------------------------------------------------------------------------------------------------------------------------------------------------------------------------------------------------------------------------------------------------------------------------------------------------------------------------------------------------------------------------------------------------------------------------------------------------------------------------------------------------------------------------------------------------------------------------------------------------------------------------------------------------------------------------------------------------------------------------------------------------------------------------------------------------------------------------------------------------------------------------------------------------------------------------------------------------------------------------------------------------------------------------------------------------------------------------------------------------------------------------------------------------------------------------------------------------------------------------------------------------------------------------------------------------------------------------------------------------------------------------------------------------------------------------------------------------------------------------------------------------------------------------------------------------------------------------------------------------------------------------------------------------------------------------------------------------------------------------------------------------------------------------------------------------------------------------------------------------------------------------------------------------------------------------------------------------------------------------------------------------------------------------------------------------------------------------------------------------------------------------------------------------------------------------------------------------------------------------------------------------------------------------------------------------------------------------------------------------------------------------------------------------------------------------------------------------------------------------------------------------------------------------------------------------------------------------------------------------------------------------------------------
	Aplodontia_rufa                             AAAGGTTTGGTTCTGGCCTTTTTATTAACTCTAAGCAAGCTTACACATGCAAGACTCCCCAGTGAAAACCCAAGGAGCAGGTATCAAGCACGCCAGCTCATGACACCTTGCGCCACACCCCCACGGGACAGCAGTGATTAAAATTAAGCTATAAATGAAAATTTGACTGAGCTATGGGTTGGTAAATTTCGTGCCAGCCACCGCGGTCATACGATTAACCCTAGTTAATCGGCGTAAAGCGTGTGTTAAGACTAAACTAAGCTGTAAAAAGAAAGTAACCTCACGACAGCTAAGACCTAAACTGGGATTAGATACCCCACTATACTTAGCCCTAAACACAAGAAAATTCGCCAGAGTACTACTAGCCAAAGCTAAAAACTCAAAGAACTTGGCGGTGCTTTACATCCCTCTAGAGGAGCCTGTTCTATAATCGATAAACCCCGATATACCTCACCATTGCTAACAGCCTATATACCGCCATCTTCAGCAAACCCAGTAAGCATAAAAACGTTAGGTCAAGGTGTAGCTTATAAGGTGGAAAGAAATGGGCTACATTTTCTGAAAGGCGGATTTAGTAGTAAGCTAAAAATAGAGTGTTTGGCTGAATAGGGCCATAAAGCGCGTACACACCGCCCGTCACCCTCTTCAAAGAAGAGACAAGTCGTAATAAGGTAAGCATACTGGAAAGTGTGCTTGGA------------------------------------------------------------------------------------------------------------------------------------------------------------------------------------------------------------------------------------------------------------------------------------------------------------------------------------------------------------------------------------------------------------------------------------------------------------------------------------------------------------------------------------------------------------------------------------------------------------------------------------------------------------------------------------------------------------------------------------------------------------------------------------------------------------------------------------------------------------------------------------------------------------------------------------------------------------------------------------------------------------------------------------------------------------------------------------------------------------------------------------------------------------------------------------------------------------------------------------------------------------------------------------------------------------------------------------------------------------------------------------------------------------------------------------------------------------------------------------------------------------------------------------------------------------------------------------------------ATGACCAACATCCGCAAAACCCATCCACTAATAAAAATTATTAATCACTCATTTATTGATCTACCAACCCCATCAAATATCTCAGCATGATGAAACTTTGGATCCCTACTTGGTTTCTGCCTAATTGTCCAAATCATAACAGGCCTATTCTTAGCTATACACTACACATCTGACACTACAACAGCATTCTCCTCCGTTGCCCATATCTGCCGAGACGTAAATTACGGATGACTTATTCGCTATATGCATGCCAACGGGGCCTCATTATTCTTCATCTGCTTATATCTTCATGTAGGCCGAGGTATGTACTATGGCTCCTACCTATCCTACGAAACATGAAACATTGGCATTCTACTCTTACTCGCTGTTATAGCCACAGCATTTATGGGCTATGTACTCCCTTGAGGACAAATATCATTCTGAGGGGCTACTGTGATTACCAACCTTCTATCCGCAATTCCCTATATCGGGGCTAGCCTAGTGGAGTGAATTTGAGGAGGATTTTCCGTAGATAAAGCCACCCTTACCCGATTTTTTGCATTCCATTTCGTACTTCCATTTATTATTATAGCCCTAGCAATAATTCACCTTTTATTTCTTCATGAATCAGGGTCTAACAACCCCTCCGGCTTGATATCAGACTCAGACAAGGTCCCATTCCATCCTTATTATACAATTAAAGATATTTTGGGTCTTATCCTCCTAACTTTATTTTTCATGATTCTCGTTTTATTCTCCCCTGACATTCTAGGTGACCCAGACAATTACACTCCTGCTAACCCCCTAATTACTCCGCCCCATATCAAACCAGAATGATATTTTCTATTCGCCTATGCTATCTTACGATCAATCCCAAACAAACTGGGAGGTGTCCTGGCTCTAGTATTTTCTATCCTTATTCTAGTTCTACTCCCCCTTCTACATATATCAAAACAACGAAGCATAGCCTTTCGTCCTCTCACCCAATGCCTATTCTGGATTCTTGCAGCTGACCTTCTCACTCTCACATGAATTGGAGGGCAGCCAGTTGAATACCCATTTATTGCTATTGGTCAACTGGCCTCTATCTTATATTTCCTCTTGATCCTTTTTATAATACCACTTACTAGTCTAATAGAAGATAAACTCCTAAAATGACCAGAGAACTTGATGGGGATGCAGGCAGCCATCCAGCAGGCCATGAAGAGTAGTGAGATTCTGAGCATCTCAGACCCTCAGATGCTGGCTCATGTGCTGACAACTGGTGTGCAGAGCTCCTTGAACGACCCCCGCCTGATCATCTCCTATGAGCCCAGCATCCTTGAGACTCCCCTACAAGCTCCAGCACTCACCAACCTCACTCAAGAGGAACTGCTTTCCTGGTTGCAAACGAACATCCACCATGAGGTCCTGGAAGGCAACGTGGGCTACCTGCGGGTGGATGACCTCCCGGGCCAGCAGGTACTGAGCAAGCTGGGGGGATTACTGGTGACTCATGTGTGGAAGAAGCTTATGGGCACCTCTGCCTTGGTGCTGGATCTCCGACACTGCACTGGGGGCCACATCTCAGGCATCCCCTATGTCATCTCCTACTTGCACCCTGGGAACACTGTCTTGCACGTGGACACCATCTATGACCGCCCCTCCAATACCACCACGGAGATCTGGACCCTGCCACAGGTCTTAGGAGAGAGGTACAGTGCTGACAAAGACGTGGTGGTCCTCACCAGTGGCCGCACTGGGGGTGTGGCTGAGGACATTGCGTATATCCTGAAGCAGATACGTAGGGCCATTGTGGTAGGCGAGCGGACTGAGGGGGGTGCCCTGGATCTCCAGAAGCTGAGGATAGGCCAATCCAACTTCTTCCTCACTGTGCCTGTGTCCAGGTCCCTGGGACCCCTGGGTGGAGGCAGCCAGACGTGGGAAGGAAGTGGAGTGCTGCCCTGTGTGGGAACACCAGCGGAGCAAGCCTTGGAGAAAGCCCTGGCCATCCTCGCCCTGCGCCGCGCCCTGCCAGGGGTCATCCGCCACCTTCAGGAAGCCTTGCAGGACTACTATACCTTGGTGGACCGTGTGCCAGCCTTGGTGCACCACTTGGCCAGCATGGACTACTCTGCAGTGGTCTCAGAAGAAGATCTGGTCACTAAGCTCAATGCTGGCCTTCAGACTGTGTCTGAGGACCCCAGGCTCCTGGTACGGGCTGTTGGGCCCAAAGAAAGCTCTTTTGGGCCCGAGATGGAAGTTGATGATACCCCAGTTGCAGCCCCAGAAGTGCCCAAGAATGAGGCTTCCCGGCGGGCCCTGGTGGACTCTGTGTTTCAGGTGTCAGTGCTGCCAGGTAACGTGGGTTACCTGCGCTTTGACAAATTTGCAGATGCCTCTGTGCTGGGGGCACTGGGCCCCTACGTGCTGCACCAAGTGTGGGAACCCCAGGAACCTGGAGGCCTGGTGGTGCCCCCCACAGATGTTCCCCTCAGACCCACCACCCCGTATGTGGAGGACACCCCAGAGCCGCCCCTGCATRACTTCTACTGCAGCAAGCTGCTGGATCTGGTCTTCCTGCTGGACGGCTCCTCCAAGCTCTCTGAGGCTGAGTTTGATGTGCTGAAGGCCTTTGTGGTGGGCATGATGGAGCGGCTGCACATCTCTCAGAAGCGGATCCGGGTGGCTGTGGTGGAGTACCACGACGGCTCCCATGCCTACATCGAGCTCAAGGCCCGGAAGCGGCCCTCGGAGCTGCGGCGCATCGCCAGCCAGGTGAAGTATGCGGGCAGCCAGGTGGCCTCCACCAGCGAGGTCCTGAAGTACACCCTGTTCCAAATCTTTGGCAAAATCGACCGTCCGGAAGCCTCCCGCATTGTGCTGCTCCTGATCGCCAGCCAAGAGCCTCCACGGATGACCCGGAACTTGGTCCGCTATGTCCAGGGGCTGAAGAAGAAGAAGGTCATCGTGCTCCCGGTAGGCATTGGGCCACATGCCAACCTCAAGCAGATCCGCCTCATTGAGAAGCAGGCCCCCGAAAACAAGGCCTTTGTGCTGAGCGGTGTGGACGAGCTGGAGCAGCGGAGGGATGAGATTATCAGCTACCTGTGTGACCTTGCCCCTGAGGCCCCTGCCGCTACGCAGCCCCCCCATGTGGCGCAAGTCACTGTGGGCCCAGAGCTCTTGGGGATTTCACCACAGGGACCCAAGAGGAACTCCGTGGTTCTGGATGTGGTGTTTGTGCTGGAGGGTTCAGACAAAGTTGGGGAAGTCAACTTCAACAGGAGCAAGGAGTTCTTGGAGGAGGTGATTCAGCGCATGGACGTGGGCCAGGACGGCATCCACGTCATGGTGCTGCAGTACTCGTACACGGTGACCGTGGAGTACACCTTCAACGAGGCGCAGTCCAAGAGGGACGTGCTGCAGCACGTGCGAGAGATCCGCTACCAGGGAGGCAACAGGACCAACACCGGACAGGCCCTGCAGTATGTCTCAGAGCACAGCTTCTCTGCCAGCAAGGGTGACCGGAAGCAGGCACCTAATCTGGTCTACATGATCACAGGGAATCCTGCCTCTGATGAGATCAAGAGGTTGCCTGGAGACATCCAGCTGGTGCCCGTTGGAGTGGGCCCAAATGCCAATGTGCAGGAACTGGAGAGGATCGGCTGGCCCAATGCCCCCATCTTTATCCAGGACTTTGAGAGGCTTCCC
	Atherurus_africanus_macrourus               ------------------------------------------------GCGAGGATCCCCGGTGAGAACCCAAGGAGTGGGTATCAAGCACAGTAGCTCATTACACCTTGCGCCACATCCCCACGGAACAGCAGTGATAAAAATTAAGCAATGAACGAAAGTTTGACTTAGTTATGAGTTGGTAAATTTCGTGCCAGCCACCGCGGTCATACGATTAACTCAAATTAATCGGCGTAAAACGTGTATTAAGTTCTATTTAGGTCGTAAAAAGAAAGCAATCTCACGACATCTAAGACTCAAACTGGGATTAGATACCCCACTATGCTTAGACGTAAACACAAAATTTTTCGCCAGAGAACTACTAGCAACAGCTTAAAACTCAAAGGACTTGGCGGTGCTTCACAACCATCTAGAGGAGCCTGTTCTATAATCGATAAACCCCGATAAACCTCACCATTGCTAACAGCTTATATACCGCCATCTTCAGCAAACCCAGTAAGCATAAAAACGTTAGGTCAAGGTGTAGCCCATGAAGTGGGAAGTAATGGGCTACATTTTCTGAAAGGAGGATTTAGTAGTAAATTAAGAATAGAGCGCTTAATTG----------------------------------------------------------------------------------------------------------------------------------------------ACACTATATTTATTATTCGGTGCCTGAGCAGGGATAGTAGGAACTGCCCTGAGCCTTTTAATCCGAGCTGAACTAGGTCAACCCGGCACCCTACTAGGAGATGATCAAATTTATAATGTTATCGTAACAGCTCATGCCTTCGTTATAATTTTCTTCATAGTTATGCCTATCATAATTGGAGGGTTCGGAAACTGACTAGTTCCTTTAATAATTGGTGCCCCAGACATAGCATTCCCACGAATAAACAACATAAGCTTTTGACTCCTTCCTCCTTCTTTCTTACTACTCCTATCATCATCAATAATTGAAGCTGGGGCAGGAACAGGCTGAACCGTTTATCCCCCCTTAGCAGGGAATTTAGCACATGCAGGGGCATCAGTTGACTTGACTATCTTTTCTCTACATCTAGCAGGGGTTTCATCAATCCTTGGAGCCATTAACTTTATTACAACCATCATCAATATAAAACCCCCTGCAATATCCCAATACCAAACCCCTTTATTTGTATGATCAGTCCTTATTACAGCCGTGCTTCTACTCCTCTCCCTTCCAGTACTAGCTGCAGGTATTACAATACTACTAACAGACCGAAATTTAAACACAACATTCTTTGACCCTGCGGGAGGGGGAGATCCTATTCTTTACCAACATTTATTC---------------------------------------------------------------------------------------------------------------------------------------------------------------------------------------------------------------------------------------------------------------------------------------------------------------------------------------------------------------------------------------------------------------------------------------------------------------------------------------------------------------------------------------------------------------------------------------------------------------------------------------------------------------------------------------------------------------------------------------------------------------------------------------------------------------------------------------------------------------ATGGCAAACATCCGAAAATCACATCCACTCATTAAAATCATTAACCACTCATTTATTGACCTCCCCACCCCATCTAATATCTCAGCATGATGAAACTTCGGCTCACTCCTAGGAATTTGCTTAATCCTACAAATCATCACAGGGCTATTCCTAGCAATACATTACACCGCTGATACAACCACAGCATTCTCATCAGTAGCCCACATTTGCCGAGATGTCAACTACGGATGACTAATCCGTTACCTTCATGCCAACGGTGCATCAATATTCTTTATTTGTTTATATCTACACGTAGGCCGAGGATTATACTACGGATCCTACACATTCTCAGAAACCTGAAACATCGGAATCCTATTACTATTTACAATTATGGCTACTGCCTTCATAGGATACGTTCTCCCATGAGGACAAATATCCTTCTGAGGAGCAACCGTTATTACTAACTTACTATCAGCCATCCCCTACATTGGCACAACACTGGTCGAATGGATTTGAGGAGGCTTTTCAGTAGATAAAGCCACCCTTACACGATTCTTCGCTTTCCACTTCATCCTCCCATTTATCATTACAGCCCTAGTAGTCGTCCACCTCTTATTTCTCCACGAAACCGGGTCAAATAACCCATCAGGCATTAACTCAGACTCAGACAAAATCCCCTTCCACCCCTATTATACCATTAAAGACATCCTAGGCCTCCTACTAATACTGATAACTCTATTGGCTCTAGTCTTATTTTCTCCGGACCTCCTAGGAGACCCAGACAACTATACCCCAGCTAACCCTCTAAACACTCCCCCACATATTAAACCAGAATGATACTTCCTCTTTGCCTACGCCATTCTACGCTCAATCCCTAACAAACTCGGAGGAGTACTAGCCCTCATCTTTTCTATCCTGATCTTAGCCATCATCCCTCTCCTCCATACATCAAAACAACGAAGCATGACATTTCGCCCTTTCAGCCAATGCCTATTTTGAATCCTAGTGGCCAACCTACTCACTCTCACATGAATCGGAGGCCAACCAGTTGAATACCCGTATATCACCATCGGCCAGCTAGCATCCATCTCTTACTTCTCCATCCTACTAATCATTATACCTCTAACAAGTATCATAGAGAATAAACTACTTAAATGA---------------------------------------------------------------------------------------------------------------------------------------------------TATGAGCCCAGCACCCTGGAGGCCCCCCGGCCAGCACCAGCACCCACTAACCTCAGCCAGGAGGAGCTGCTGGCTGCGCTGCAGAAGAGTATCCGCCACAAGGTCCTGGAGGGCAACGTGGGCTACCTGCGTGTGGACGACCTCCCGGGCCAGGAGGTGCTGAGCAGGCTGGCCAGCTTCCTGGTGACCCACGTGTGGAAGCAGCTCATGGGCACCTCCGCCCTGGTGCTGGATCTCCGGCAGTGCCCCGGAGGCCACGTCTCCAGCATCCCCTATGTAATCTCCTACCTGAACCCCGGGAACACGGTCCTACATGTGGACACCATCTACGACCGCCCCTCCAACACCACCACAGAGATCTGGACCTTGCCGCAGGTCCTGGGAGAGAGGTATAGCGCTGAGAAAGATGTGGTGGTCCTCACCAGTGGCCGCACCGGGGGCGTGGCCGAGGACATCGCCTACATCCTCAAACAGATGCGCAGAGCCATCGTGGTGGGCGAGCGCACTGAGGGGGGTGCCCTGGACCTCCAG------------------------------------------------------------------------------------------------------------------------------------------------------------------------------------------------------------------------------------------------------------------------------------------------------------------------------------------------------------------------------------------------------------------------------------------------------------------------------------------------------------------------------------------------------------------------------------------------------------------------------------------------ACAGAGGCCCCAGTTCATGCCACTACCCCGTATGTGGAAGACACCCCAGAGCCGCCGCTGCATAACTTCTACTGTAGCAAGCTGCTGGATCTGGTCTTCCTGCTGGACGGCTCCTCCAGGCTGTCAGAGGYGGAGTTCGAGGTGCTGAAGGCCTTCGTGGTGAGCGTGATGGAGCGGCTGCACATCTCCCAGAAGCGGATCCGGGTGGCCGTGGTAGAGTACCACGATGGCTCCCACGCTTACCTCGAGCTCAAGGCTCGGAAGCGGCCCTCGGAGCTACGGCGCATCGCCAGCCAGGTGAAGTATGCAGGCAGCCAGGAGGCGTCCACCAGYGAGGTCTTGAAGTACACACTCTTCCAGATCTTTGGCAGAATCGAGCGCCCCGAGGCTTCCCGCATTGTGCTGCTCCTGACTGCCAGCTCAGAGCCCAGACAGATGGCCCGGAATTTGGTCCGCTATGTCCAGGGCCTGAAGAAGAAAAAGGTCATCTTGATGCCGGTGGGCATTGGGCCACATGCCAACCTCCAGCAGATACGCCTCATTGAGAAGCAGGCCCCCGAAAACAAAGCCTTTGTGCTTAGTGGTGTGGATGAGCTGGAGCAGAGGAGGGACGAGATTATCAACTACCTCTGTGACCATGCGCCTGAGGGCCCCGCCCCTACTCAGCAGCCCCGGGTGGCACAGATCACYGTGGGTCCAGGGCTCTTGGAGATTTCTTCCCCAGGACTCAAGAGAAAGTCCATGATTCTGGATGTGGTGTTTGTCCTGGAGGGCTCAGACAAAGTTGGAGAGGCCAACTTCAACCAGAGCAAGGAGTTCATGGCAGAGGTGATCCAGCGCATGGATGTGGGCCAGGGCAGCGTCCACGTCACGGTCCTGCAGTACTCATACATGGTGACCGTGGAGTACACCTTCCGCGAGGCCCAGTCCAAGCAGGACCTGCTGCAGCACATACGAGAGATCCAGTTCCGGGGTGGCAACCAGACCAACACTGGGCTGGCCCTGCAGTACGTGTCTGAGCACAGCTTCTCTGCCAGCCAGGGTGACCGGGAGCAGGCGCCAAACCTGGTTTACATGGTCACAGGAAATCCCGCCTCTGATGAGATCAAGCGGTTGCCTGGAGACGTCCAGGTGGTGCCCATTGGAGTGGGCCCCGGTGCCAACATGCAGGAGCTGCAGAGGATCAGCTGGCCCAGCACCCCCATCTTTATCCGGGACTTTGAGATGCTCCCC
	Brachylagus_idahoensis                      ----------------------------------------------------------CCAGTGAGAACCCGAGGAGCAGGTATTAAGCACACTAGCTCAAGATGCCTTGCACCACACCCCCAAGGGACAGCAGTGATAGAAATTTAGCAATAAACGAAAGTTTGACTAAGTTATGGGTTGGTAAATTTCGTGCCAGCCACCGCGGTCATACGATTAACCCAAATTAATCGGCGTAAAGCGTGAATCAAATATCAACTAAACTGTAAAAAGAAAGTGGTTTCACGATAGCTAAGACCCAAACTGGGATTAGATACCCCACTATGCTTAGCCCTAAACACAAAATTACCCGCCAGAGAACTACAAGCCAGAGCTTCAAACTCAAAGGACTTGGCGGTGCTTTATACCCGCCTAGAGGAGCCTGTTCTATAATCGATAAACCCCGATAGACCTCACCATTGCCAACAGCCTATATACCGCCATCTTCAGCGAACCCAGTAAGCTTAAAAACGTTAGGTCAAGGTGTAGCCTATAGAGTGGGAAGCAATGGGCTACATTTTCTGAAAGGAGGATTT-----------------------------------------------------------------------------------------------------------------------------------------------------------------------------------------------------------------------------------------------------------------------------------------------------------------------------------------------------------------------------------------------------------------------------------------------------------------------------------------------------------------------------------------------------------------------------------------------------------------------------------------------------------------------------------------------------------------------------------------------------------------------------------------------------------------------------------------------------------------------------------------------------------------------------------------------------------------------------------------------------------------------------------------------------------------------------------------------------------------------------------------------------------------------------------------------------------------------------------------------------------------------------------------------------------------------------------------------------------------------------------------------------------------------------------------------------------------------------------------------------------------------------------------------------------------------------------------------------------------------------------------------------------------------------------------------------------------------------ATGACCAACATCCGTAAAACCCACCCCCTGCTAAAAATAGTCAATCACTCTTTAATTGACCTCCCCGCCCCATCGAATATCTCCGCCTGATGAAATTTCGGCTCCCTTCTAGGCCTGTGCCTAATTATCCAAATCCTAACCGGCCTATTTCTAGCTATACATTATACCTCAGACACACTAACAGCATTCTCATCAGTCACCCATATTTGCCGAGATGTAAACTACGGCTGACTTATCCGTTATCTTCACGCAAACGGAGCATCAATATTCTTTGTCTGCCTCTATATGCACGTAGGCCGTGGAATTTACTACGGATCCTACACTTACCTAGAAACCTGAAATATTGGCATCATCCTACTATTCGCTGTAATAGCCACAGCATTCATAGGCTATGTCCTCCCATGGGGCCAGATATCTTTCTGAGGTGCAACTGTAATTACTAACCTCCTGTCAGCCATTCCCTATATTGGAACAACCCTAGTTGAATGGATTTGAGGCGGGTTTTCAGTCGACAAAGCCACACTCACCCGATTCTTCGCCTTCCACTTCATTCTCCCATTCATCATTGCGGCCTTAGTAATAATTCACCTACTCTTCCTCCATGAAACTGGCTCTAATAACCCATCAGGTATCCCCTCAGATTCAGATAAAATTCCATTTCACCCCTACTACACTATTAAAGATATCCTAGGATTCCTTCTTCTCACTCTTCTCCTCCTCCTCCTAGTCCTATTTTCTCCCGACTTACTAGGAGACCCAGACAACTACACCCCCGCAAACCCCCTTAATACACCACCTCACATTAAACCTGAGTGATACTTCCTATTTGCCTACGCTATCCTACGTTCTATCCCCAACAAACTTGGGGGAGTGTTAGCCCTAGTAATGTCTATTCTCATTCTAGCCATCTTCCCCCTCCTCCATATTTCCAAACAACGTAGTATAATATTCCGTCCCATTAGCCAAGTCCTCTTCTGAATCCTCGTTGCAGACCTCCTCACACTAACATGAATTGGCGGCCAACCAGTTGAGCACCCATTCATTACTATCGGACAAGTAGCATCTATCCTGTATTTCTCAATTATCCTGATCCTATTACCCCTTGCAAGCTTAGTCGAAAACAAAATCCTCAAATGA---------------------------------------------------------------------------------------------------------------------------------------------------------------------------------------------------------------------------------------------------------------------------------------------------------------------------------------------------------------------------------------------------------------------------------------------------------------------------------------------------------------------------------------------------------------------------------------------------------------------------------------------------------------------------------------------------------------------------------------------------------------------------------------------------------------------------------------------------------------------------------------------------------------------------------------------------------------------------------------------------------------------------------------------------------------------------------------------------------------------------------------------------------------------------------------------------------------------------------------------------------------------------------------------------------------------------------------------------------------------------------------------------------------------------------------------------------------------------------------------------------------------------------------------------------------------------------------------------------------------------------------------------------------------------------------------------------------------------------------------------------------------------------------------------------------------------------------------------------------------------------------------------------------------------------------------------------------------------------------------------------------------------------------------------------------------------------------------------------------------------------------------------------------------------------------------------------------------------------------------------------------------------------------------------------------------------------------------------------------------------------------------------------------------------------------------------------------------------------------------------------------------------------------------------------------------------------------------------------------------------------------
	Callithrix_jacchus                          ATAGGTTTGGTCCTAGCCTTTCTATTAGCCCTCAGTGATATTACACATGCAAGCATCCCCTGTGAGAACCCGAGGAGCAAGTATCAAGCACGCCAGCTCAAGACACTTTGCGCCACACCCCCACGGGACAGCAGTGACAAACTTTTAGCAATGAACGAAAGTTTAACTAAGTTACGAGTTGGTCAATTTCGTGCCAGCCACCGCGGCCATACGATTGACTCAAGTTAATCGGCGTAAAGAGTGTGCTAACCTGTAACTAAGTCGTAGAAAGAAAGTGGCTTCACTATAGCTAAGACACAAACTGGGATTAGATACCCCACTATGCTTAGCCCTAAACACAAATTTATTCGCCAGAACACTACAAGCAACAGCTTGAAATTCAAAGGACCTGGCGGTGCTTTACATCCGTCTAGAGGAGCCTGTTCTATAATCGATACACCCCGATAAACCTCACCATAGCCATCAGCCTGTATACCGCCATCTTCAGCAAACTCAGTAAGCATAAAAACGTTAGGTCAAGGTGCAGCCAATGACGTGGGAAGAAATGGGCTACATTTTCTGAAAGGTGGATTTAGCAGTAAACCAAGAATAGAGAGCTTGATTGAACAAGGCCATTAAGCACGCACACACCGCCCGTCACCCTCCTCAAAGAGGGGATAAGTCGTAACATGGTAAGCGTACTGGAAAGTGCGCTTGGAATGTTCATAAATCGATGATTATTTTCAACCAACCACAAAGACATCGGAACTCTATACTTATTATTTGGTGCATGAGCAGGAGCAGTAGGAACAGCCCTAAGCCTCCTAATCCGAGCAGAGCTAGGCCAACCAGGAAGCCTAATAGAAGATGATCATGTTTACAATGTTATCGTCACATCTCACGCATTTATTATAATTTTCTTTATGGTAATACCAATCATAATTGGGGGCTTCGGAAACTGACTTGTCCCCTTAATAATTGGCGCCCCAGACATAGCATTTCCCCGAATAAATAACATGAGCTTTTGACTCCTACCCCCCTCACTACTTCTCCTACTAGCATCCTCTACCCTTGAGGCCGGTGCCGGAACTGGTTGAACAGTCTACCCGCCCTTAGCAGGTAACATATCACACCCAGGAGCTTCTGTAGACCTGACCATCTTTTCATTGCATTTAGCAGGTGTGTCTTCCATTTTAGGGGCTATCAACTTTATTACAACAATCATTAACATAAAACCCCCAGCCATGACCCAATACCAAACCCCCCTATTCGTATGATCTGTACTAATTACAGCAGTCCTCCTTCTACTTTCCCTCCCAGTTCTAGCTGCCGGAATTACTATACTACTAACTGACCGCAACCTCAACACTACCTTCTTCGACCCTGCTGGTGGCGGAGACCCAGTTCTATATCAACATCTATTCTGATTTTTCGGCCACCCTGAAGTATATATTCTTATTCTACCAGGTTTCGGAATAATTTCGCACATTGTAACGTACTACTCCAATAAAAAAGAACCATTTGGCTACATGGGCATGGTCTGAGCTATAATATCTATTGGCTTCCTAGGCTTTATTGTATGAGCCCACCATATATTCACAGTAGGAATAGATGTAGACACTCGCGCATATTTCACATCAGCCACTATAATCATCGCAATCCCTACCGGAGTGAAAGTATTTAGCTGGTTAGCTACGCTACACGGCGGTAATATTAAATGATCCCCCGCAATATTATGGGCCTTAGGCTTTATCTTTCTTTTCACAGTGGGCGGGTTGACAGGAATCGTATTAGCCAACTCATCATTAGACATTGTATTACACGACACATACTATGTAGTAGCACACTTCCATTATGTATTATCCATGGGAGCAGTATTTGCTATTATAGGGGGCTTTATCCACTGGTTTCCACTATTTTCAGGCTATACACTTGACCAAACCTACGCTAAAGTTCATTTTACTATTATATTTGTAGGCGTAAATTTAACCTTTTTTCCACAGCACTTCCTTGGTCTATCCGGAATGCCCCGACGATATTCAGATTATCCAGATGCATATACAACATGAAATATCGTATCATCCGTAGGGTCCTTCATCTCATTAACAGCAGTTATTCTTATAATTTTCATGATTTGAGAAGCATTCTCCTCAAAACGAAAAGTCTCTACCATCGAACAGCTATCCACCAATCTAGAGTGACTATACGGCTGCCCTCCACCCTACCACACATTTGAAGAAGCCACCTATGTAAAAATGACCTCTCCCCGCAAAACCCACCCACTGGCAAAAATCATCAATGAATCATTCGTCGACCTCCCCACACCATCTAACATCTCCTCTTGGTGGAATTTTGGCTCACTTCTAGGCACCTGCCTAATTATTCAAATCACTACAGGCCTATTCCTAGCAATGCACTACACACCAGACACCGCTACCGCCTTCTCCTCAGTTGCCCACATCACCCGAGACGTCAACTACGGCTGAATAATCCGATATCTACATGCTAACGGCGCATCCATATTCTTTATTTGCCTGTTCCTCCACGTCGGCCGAGGGTTGTACTATGGATCGTTCCTCTTTCTGAAGACTTGAAATATCGGTACAATCTTACTACTTGCAACCATAGCCACGGCATTCATAGGCTACGTGCTACCATGAGGTCAGATATCATTCTGAGGCGCCACAGTAATCACAAACCTTCTTTCAGCCATCCCCTACATTGGATCCGACTTAGTCCAATGGATCTGAGGCGGATTTTCAGTAGACAAAGCCACCCTCACACGATTCTTTACCTTCCACTTTATTTTACCTTTCATCATCGCAGCCCTAGCCACCATTCACCTCTTGTTTCTGCATGAGACAGGTTCAAGTAATCCATCAGGAATTACCTCTGAACCGGACAAAGTCCCATTCCACCCCTACTATACAACTAAAGATATCCTCGGATTGACTTTCCTACTCCTAGCCCTAACAAGCTTAACCCTATTCACACCCGACCTATTAACTGACCCGGATAACTATACACTAGCAAACCCCCTAAACACCCCACCCCACATTAAACCAGAATGATACTTCTTATTCGCATATGCAATCCTGCGATCCATCCCCAATAAGTTAGGGGGAGTGCTAGCTTTAGCAATATCCATCCTAGTGTTAATAATTATTCCCATAACACACATATCCAAACAACAAAGCATAGCATTCCGACCAATTACCCAAATCATGTTCTGAACCCTAGTAGCTGACCTATTAACTCTTACATGAATTGGAGGTCAACCAGTAGAACACCCATTTATTGCTATTGGCCAAACAGCTTCCATCATATACTTTCTCATCATCATCACCCTAATCCCCCTCTCCGCTCTCATCGAAAACAAGCTACTGAAGTGA---------------------CAGGAAGCCATCCAGCAGGCCATGAAGAGCGACGAGATTCTCAGCATCTCAGACCCACAGACGCTGGCCAGTGTGCTGACAGCCGGGGTGCAGAACTCCCTGAACGACCCTCGCCTGGTCATCTCCTATGAGCCCAGCACCCCTGAACCTCCCCCGCAAGTCCCAGAACTCTCCAGCCTCTCAGAAGAGGAACTGCTAGCCTGGCTGCAAAGGGGCCTCCACCATGAGATTCTGGAGGGTAATGTGGGCTACCTGCGAGTGGACAGCGTCCCCGGCCAGGAGGTGCTGAGCATGATGGGGGAGTTCCTGGTGGCCCACGTCTGGGGGAAGCTGATGAGCACAGATGCCCTAGTGCTGGATCTCCGGCACTGCATGGGGGGTCAGGTCTCCGGCATTCCCTATATCATCTCCTACCTGCACTCAGGGGACACCGTCCTGCATGTGGACACTGTCTACAACCGCCCCTCCAACACCACCACAGAGATCTGGACCTTGCCCCAGGTCCTGGGAGAAAGGTATGGTGCGGACAAGGATGTGGTGGTCCTCACCAGCAGTCACACCAGGGGCGTGGCTGAGGACATCGCGCACATCCTCAAGCAGATGCGCAGGGCAATTGTGGTGGGCGAGAGGACTGCTGGGGGGACCCTGGACCTCCAGAAGCTGAGGATAGGTGAGTCTGACTTCTTCTTCACCGTGCCCGTGTCCAGGTCCCTGGGACCCCTGGGCGGAGGCAGCCAGACGTGGGAGGGCAGCGGGGTGCTGCCTTGTGTGGGGACGCCGGCCGAGGAGGCCCTGGAGAAAGCCCTGGCCATCCTCACTCTGCGCAGTGCCCTTCCAGGGGTGGTCCACTGCCTCCAGCAGGCACTGAAGGACTATTACACCCTGGTGGACCGCGTGCCCACCCTGCTGCAGCACCTGGCCAGCATGGACTTCTCCACAGTGGTCTCCGAGGAAGATCTGGTCACCAAGCTCAATGCCGGCCTGCAGGCTGCATCTGAGGATCCCAGGCTCCTGGTGCGAGCCATTGGGCCCAGAGAAACTCCTTCTGGGCCCGACGCTGGAGCTGAAGACCCACCAGGGGCAGCCCCAGAGTTGCCTGAGGACGAGGCTATCCGGCAAGCACTGGTGAACTCCGTGTTCCAGGTGTCGGTGCTGCCGGGCAATGTGGGCTACCTGCGCTTCGACAGTTTTGCTGACGCCTCCGTGCTGGGGGTGTTGGCCCCATATGTCCTGCGCCAGGTGTGGGAG---------------------------------ACAGATGCCCCGGTGAGCCCCACCACTCCGTACGTGGAGGACGTCTCCGAAGCGCCCTTGCACGACTTCTACTGCAGCAAGCTACTGGACCTGGTCTTCCTGCTGGATGGCTCCTCCAGGCTGTCCGAGGCTGAGTTTGAAGTGCTGAAGGCCTTTGTGGTGGACATGATGGAGCGACTGCGCATCTCCCAGAAGTGGGTCCGCGTGGCCGTGGTGGAGTACCACGACGGCTCCCATGCCTACATCGGGCTTAAGGACCGGAAGCGACCATCAGAGCTCCGGCGCATTGCCAGTCAGGTGAAGTATGCGGGCAGCCAGGTGGCCTCCACCAGTGAGGTCCTGAAATACACACTGTTCCAAATCTTTGGCAAGATCGACCGCCCTGAAGCCTCCCGCATCATCCTGCTCCTCATGGCCAGCCAGGAGCCCCAGCGGATGTCACGGAACTTTGTCCGCTATGTCCAGGGCCTGAAGAAGAAGAAGGTCATCGTGATCCCAGTGGGCATTGGGCCCCATGCCAACCTCAAGCAGATCCGCCTCATTGAGAAACAGGCCCCTGAGAACAAGGCCTTCGTGCTGAGTGGTGTGGATGAGCTGGAGCAGCAAAGGGACGAGATTGTTAGCTACCTTTGCGACCTTGCCCCTGAAGCCCCTCCCCCTACCATGCCCCCCCACATGGCACAAGTCACCGTGGGCCCAGGGCTTTTGGGGGTTTCACCCTTGGGACCCAAGAGGAAATCCATGGTTCTGGATGTGGCGTTTGTCCTGGAAGGATCGGACAAAATTGGTGAAGCTGACTTCAACAGGACCAAGGAGTTCATGGCGGAGGTGATTCAGCGGATGGATGTGGGCCAGGATGGCATCCATGTCACGGTGCTGCAGTACTCCTACATGGTGACCGTGGAGTACCCCTTCAGCGAGGCACAGACCAAAGGGGACATCTTGCAGCGGGTGCGAGATATCCGCTACCAGGGTGGCAACAGGACCAACACCGGGCTGGCCCTGCAGCACCTCTCTGAGCACAGCTTCCTGGTCAGCCAGGGTGACCGGGAGCAGGCGCCCAACCTGGTCTACATGGTCACTGGAAATCCAGCCTCTGATGAGATCAAGAGGTTGCCTGGAGACATCCAGGTGGTGCCCATTGGAGTGGGTCCTCATGCCAATGTGCAGGAACTGGAGACGATAGGCTGGCCCAATGCCCCCATCCTCATCCAGGACTTTGAGACACTCCCC
	Calomyscus_mystax_baluchi                   AAAGGTTTGGTCCTGGCCTTATAATTAGTTAGAAGTAAGATTACACATGCAAAACTCCCCAGTGTCAACCCAAGGAGAGGGTATCAAGTCCATTAGCTCAAGACACCTTGCGCCACACCCCCACGGGACAGCAGTGATAAAAATTAAGCAATGAACGAAAGTTTGACTAAGCTATGGGTTGGTAAATTTCGTGCCAGCCACCGCGGCCATACGATTAACCCAAATTAATCGGCGTAAAACGTGTATTAAAATCCAACTTATATGTGAAAAGAAAGTAATTCCACTACAGCTAAGACCCAAACTGGGATTAGATACCCCACTATGCTTAGCCATAAACACAAAATTATTTGCCAGAGAACTACTAGCCACAGCTTAAAACTCAAAGGACTTGGCGGTACTTTATATCCATCTAGAGGAGCCTGTTCTATAACCGATATACCCCGTTCTACCTCACCATTGCTAACAGCCTATATACCGCCATCTTCAGCAAACCTAGTAAGCATAAAAACGTTAGGTCAAGGTGTAGCCCATGGAGTGGGAAGTAATGGGCTACATTTTCTGAAAGGAGGATTTAGTAGTAAATTAAGAATAGAGAGCTTAATTGAATAGAGCAATGAAGTACGCACACACCGCCCGTCACCCTCCTCAAAGAGGAGATAAGT------------------------------------------------------------------------------------------------------------------------------------------------------------------------------------------------------------------------------------------------------------------------------------------------------------------------------------------------------------------------------------------------------------------------------------------------------------------------------------------------------------------------------------------------------------------------------------------------------------------------------------------------------------------------------------------------------------------------------------------------------------------------------------------------------------------------------------------------------------------------------------------------------------------------------------------------------------------------------------------------------------------------------------------------------------------------------------------------------------------------------------------------------------------------------------------------------------------------------------------------------------------------------------------------------------------------------------------------------------------------------------------------------------------------------------------------------------------------------------------------------------------------------------------------------------------------------------------------------------------------------------ATGACAAACATCCGAAAAACTCACCCACTAATAAAAATCATTAACCACTCCTTTATCGACCTTCCAGCCCCTTCCAATATTTCATCTTGATGAAACTTCGGATCCCTATTAGGCATTTGTCTCATAATTCAAATCATCACAGGATTATTCCTTGCAATACACTACACATCAGATACAACTACAGCTTTCTCATCAGTAACCCACATCTGCCGAGATGTTAACTACGGCTGACTAATCCGTTACCTCCATGCCAACGGAGCCTCCATATTCTTCATCTGCCTATTTCTCCACGTCGGCCGAGGCATCTACTACGGTTCCTACACCTTTATAGAAACCTGAAACATCGGAGTTATCCTATTATTCGCTGTTATAGCAACTGCATTCATAGGGTATGTCCTACCATGAGGACAAATATCATTCTGAGGGGCCACCGTAATTACAAACCTACTCTCAGCAATCCCCTATGTAGGTTCAACACTCGTAGAATGAATTTGAGGCGGATTCTCCGTAGATAAAGCCACCTTAACACGTTTCTTTGCATTCCACTTCATCTTACCATTTATCATCACAGCCCTTGTACTAGTCCATCTATTATTTCTTCACGAAACAGGCTCCAACAACCCCACCGGCCTAAATTCAGACGCAGACAAAATTCCCTTCCACCCTTACTATACCATCAAAGACATCCTAGGAGTACTAATTATAATCGTCGCCCTAATAACTCTAGCCCTATTCTCCCCCGACCTTCTAGGCGACCCCGATAACTACACCCCAGCGAACCCACTAAACACACCCCCACATATTAAACCTGAGTGATATTTTCTATTTGCCTACGCCATTCTCCGATCTATCCCTAACAAACTAGGAGGAGTTTTAGCCCTAGTCCTCTCCATCCTTATCTTAGCCTTTCTCCCATTTCTCCAGACCTCAAAACAACGAAGCCTAATATTCCGTCCCATCACCCAAACCCTATTCTGAATATTAGTTGCAGACCTATTCGTCTTAACCTGAATTGGAGGTCAACCCGTAGAACATCCATTCATCATCATCGGCCAACTAGCCTCTATCATTTACTTCTCCATCATTCTTATCCTCATACCCGTATCAGGCCTAATCGAAGATAAAATCCTCAAATGA---------CTGATGGGAATGCAAGCAGCCATTGAGCAGGCTATGAAGAGCCGTGAGATTCTGGGCATCTCAGACCCTCAGACGCTGGCCCATGTGCTGACAGCCGGAGTGCAGAGTTCCTTGAATGATCCACGCCTCTTCATCTCCTATGAGCCCAGTACCCTCGAGGCTCCCCAGCAAGCACCAACACTCACCAACCTCACCCGAGAAGAACTACTGGCCCAGCTACAGAGGAATATCCACCATGAGGTCCTTGAGGGCAACGTGGGTTACTTACGAGTTGATGACCTCCCAGGCCAGGAGATACTGAGTGAGCTGGGGGGGTTCTTGGTGGCCCATGTGTGGAGGCAGCTCATGGGCACCTCCTCCTTGGTGCTGGATCTCCGGCACTGTACTGGGGGTCAGGTCTCTGGGATCCCTTATGTCATCTCCTACTTGCACCCTGGGAACACTGTCATGCACGTGGATACCATCTATGATCGCCCCTCCAACACCACCACAGAGATCTGGACCTTGCCCAAGGTACTAGGGGAAAGATACAGTGCTGACAAGGATGTGGTAGTCCTCACCAGTGGACTTACTCGGGGAGTGGCTGAAGACATTGCCTACATCCTCAAGCAGATGCGCAGGGCCATCGTGGTGGGTGAGCGAACAGAGGGTGGTGCCCTGGACCTCCAAAAGCTGAGAATAGGTCAGTCCAACTTCTTCCTCACAGTGCCTGTATCCAGGTCCCTGGGGCCTCTGGGTGGAGGTGGCCAGACATGGGAAGGCAGTGGAGTGCTGCCCTGTGTGGGGACACCTGCAGAACAGGCCCTGGAGAAGGCCCTGGCCATCCTCACCCTGCGTCGTGCCCTGCCAGGGGTTGTCCTCCGAGTCCAGGAAGCCCTGCAGGACTATTATACACTGGTGGACCGAGTGCCAGGCCTGCTACACCACCTGGCTAGCATGGACTACTCAGCTGTGGTGTCTGAGGAGGACCTGGTAACAAAGCTCAATACTGGCTTACAAGCTGTGTCGGAGGACCCCAGGCTCCAGGTGAGAGCCACTGGACCCAGAGAAACCTCCTCTAGGCCTGAGACTGGGGCTAATGACCCTCCAGAAGCCATCCCTGAGGTGCCCAAGGAAGAAGCTGCCCGTAGGGCCCTAGTGGACTCTGTGTTTCAGATATCCGTGTTGCCGGGCAATGTGGGCTACCTACGCTTTGACAGATTTGCAGACGCCTCTGTGCTGAGAGCCCTGGGCCCTTACGTGCTGCACCAGGTG---------------------------------------------------GTCAGCTCTACTACCCCATATGTTGAGGACACCCCTGAGCCACCCCTACACGACTTCTACTGTAGCAAGCTGCTGGATCTTGTCTTCTTGCTGGATGGCTCCTCCAAGCTGTCTGAGGCTGAGTTTGAAGTGCTCAAGACCTTTGTGGTGAGCATGATGGAGAGGTTACACATTTCTCAGAAGCGTATCCGTGTGGCAGTGGTGGAGTACCATGATGGCTCCCAAGCCTACATTGAGGTCAAGGCCCGGAAGCGACCCTCAGTGGTTTGGCGCATTGCCAGCCAGGTTAAGTATGCAGGCAGCCACGTAGCCTCTACTAGCGAGGTTTTGAAGTACACACTGTACCAGATCTTTGGCAAAATTGATCGACCTGAAGCCTCCCGCATCACTCTGCTCCTGACTGCTAGCCAGGAACCCCCACGATTGGCCAGGAATTTGGCCCGCTATGTCCAGGGCCTGAAGAAGAAGAAGGTCATTGTGATCCCTGTGGGCATTGGGCCGCATGCCAGCCTGAAGCAGATCCGCCTCATTGAAAAACAGGCCCCTGAAAACAAGGCCTTTCTGCTTAGTGGGGTGGATGAGCTGGAGCAGAAAAGGGATGAGATAATCAGTTACCTGTGTGACCTTGCCCCTGAGGCCCCAGCCCCTACCCAGCCTTCCCAGGTAGCACAAATCACTGTGGGCCCAGGGATCGTTGGGATTTCATCGCCGGGACCCAAGAGGAAGTCCATGGTTCTGGATGTGGTGTTTGTCCTGGAGGGGTCAGACGAAGTTGGTGAAGCCAACTTCAATAAGAGCAAGGAGTTCCTGGAGGAGGTGATACAGCGCATGGACGTGGGCCAGGATACCATCCACATCGCGGTGCTGCAGTATTCATACACGGTGACCGCGGAGTACAGCTTCAGTGAAGCCCAGTCCAAGGAGGATGTGCTGCGGCATCTGCGAGAGATCCGTTACCACGGTGGCAACAGGACCAACACTGGGCAGGCCTTGCAGTACCTTTCTGAGCACAGCTTCTCTCCCAGTCAGGGAGACCGAGAACAGGCACCTAACCTGGTCTACATGGTCACAGGGAACCCTGCCTCTGATGAGATCAGGAGGATGCCTGGAGACATCCAGGTGGTACCCATTGGTGTG------------------------------------------------------------------------------------
	Capromys_pilorides                          -------------TGGCCTTTTTATTAGTTGTTAGCAAAATTATACATGCAAGACTCACCAGTGAGAACCCGAGGAGCGGGTATCAAGCACACTAGCTCATTACACCTTGCGCCACACCCCCACGGGACAGCAGTAATTAAAATTAAGCAATAAACGAAAGTTTGACTAAGTTATGGGTTGGTAAATTTCGTGCCAGCCACCGCGGTCATACGATTAACCCTAATTAATCGGCGTAAAGAGTGTATTAAATTTTACCTAAGTCGTAAAAAGAAAGTAATCTCACTAAAGCTAAGACCCAAACTGGGATTAGATACCCCACTATGCTTAGCCATAAACACAAAAATTTTCGCCAGAGTACTACTAGCAACAGCTTAAAACTCAAAGGACTTGGCGGTGCTTTAAACCCACCTAGAGGAGCCTGTTCTATAATCGATAAACCCCGATATACCTTACCATTGCTAACAGTCTATATACCGCCATCTTCAGCAAACCCAGTAAGCATAAAAACGTTAGGTCAAGGTGTAACTAATGAAGTGGAAAGCAATGGGCTACATTTTCTGAAAGGAGGATTTAGTAGTAAATTAAGAATAGAGAGCTTAATTGAATTAGGCAATAAAGCACGCACACACCGCCCGTCACTCTCCTCAAAGAGGAGATAAGTCGTAACAAGGTAAGCATACTGGAAAGTGTGCTTGGG------------------------------------------------------------------------------------------------------------------------------------------------------------------------------------------------------------------------------------------------------------------------------------------------------------------------------------------------------------------------------------------------------------------------------------------------------------------------------------------------------------------------------------------------------------------------------------------------------------------------------------------------------------------------------------------------------------------------------------------------------------------------------------------------------------------------------------------------------------------------------------------------------------------------------------------------------------------------------------------------------------------------------------------------------------------------------------------------------------------------------------------------------------------------------------------------------------------------------------------------------------------------------------------------------------------------------------------------------------------------------------------------------------------------------------------------------------------------------------------------------------------------------------------------------------------------------------------------ATGACCAACACACGAAAATCCCACCCATTAATTAAAATTATTAACCATTCTTTCATCGATTTACCAACACCATCAAACATTTCATCATGATGAAATTTCGGCTCTTTATTGGGTGTATGCCTTGGAATCCAAATTATCACAGGCCTATTTTTAGCTATACATTACACCGCAGATACATCAACAGCCTTTTCATCCGTAACCCACATTTGCCGAGACGTAAATTACGGGTGATTAATCCGTTATACTCACGCTAATGGAGCATCTATATTTTTTATCTTCCTATATTTTCACATCGGACGAGGAATTTACTACGGATCTTACACTTTTATAGAAACATGAAACATTGGAGTATTATTACTATTCACAGTAATAGCCACCGCCTTTATAGGATACGTACTCCCCTGAGGACAAATATCATTCTGAGGCGCAACAGTCATCACAAACCTACTATCAGCTATCCCCTATATCGGCCCTACATTAGTAGAATGAATCTGAGGGGGATTTTCAGTAGATAAAGCCACCTTAACACGATTCTTTGCCTTCCATTTTATCCTACCATTTATTATTACAGCCATAGTAATAATTCACTTACTATTTCTACATGAAACAGGATCTAATAACCCATCAGGTATCAACTCAGATTCCGATAAAATCCCATTTCACCCATACTACACAATTAAAGATATCCTGGGCCTCATAATAATAATCCTAATCTTATCTATATTAATCCTATTCTCACCTGATCTTTTAGGAGACCCAGACAACTACACCCCAGCCAACCCACTAAGCACACCTCCTCACATTAAACCAGAATGATATTTTCTATTCGCCTATGCCATCCTACGCTCCATTCCTAATAAACTAGGAGGAGTTATAGCACTAGTACTCTCCATTTTAATCTTAGCCCTATTCCCTGTTCTACACATATCCAAACAACGCAGTATAACATTCCGCCCCGCTAGTCAATGCTTACTATGAATTCTAGTAGCCAATCTAATTATTCTTACATGAATTGGAGGTCAACCAGTAGAGTATCCTTTCATTACCATCGGACAATTAGCATCAATCTCCTACTTCTCCATCATTCTTATCCTTATACCCATAACAAGCCTCGTAGAAAACAAACTACTTAAATGA---GAGAACCTTATGGGGATGCAAGCAGCCATCGAGCAGGCCATGAAGAGCCGGGAAATTCTAGGCATCTCCGACCCTCAGACGCTGGCGCATGTGCTGACAGATGGGGTACAAAGCTCATTGAATGACCCACGCCTTGTCATTTCCTACGAGCCCAGCACTGTGGAGAGTCCACGTAAAGCCCCAGCACCCACCAACCTCACCCAGGAGGAGCTGGTGGCTGGGCTACAAAAGAACGTCCGCTATGATGTCCTGGAGGGCAACGTGGGCTACTTGCGCGTGGATGACCTCCCCGAMCAGGAGGTGCTAAGCAGGCTGAGTGGCTTCCTAGTGAACCATGTGTGGAAGCAGCTCATGGGTACCTCTGCCCTGGTGCTGGATCTCCGGCAGTGCCCCAGCGGCCATGTCTCTGGCATCCCCTACATCATCTCCTACCTGCACCCTGGGAACACGGTCCTACATGTGGACACCATCTACAATCGTCCCTCGAACACCACCACAGAGATCTGGACCTTGCCACAGGTCTTGGGAGAACGGTACAGTGCTGTGAAGGATGTGGTGGTCCTCACCAGCAGCCGCACTGGGGGCGTGGCAGAGGACATCGCCTACATCCTCAAGCAGATGCGCAGAGCCATCGTGGTGGGTGAGCGCACGGAGGGAGGCGCCCTGGACCTGCAGAAGCTGAGAATTGGCCAGTCCAACTTCTTCCTCACTGTGCCTGTGTCCAGGTCCCTGGGCCCCCTGAGCGGAGGCAGCCAGACATGGGAGGGCAGTGGGGTGCTGCCATGTGTCAGCACCCCTGCGGARCAGGCCCTGGAGAAGGCGCTGGCCATCCTCACCCTGCGCCGTGCCCTGCCAGGGGTTGTGCACCGCCTACAGGAGGCCCTGCAGGAGTACTACACCCTGGTAGATCGTGTGCCGGCCCTGCTACACCACCTATCCAGCATGGACTACTCCATGGTGGTGTCTGAGGAGGGCTTGGTCACCAAGCTCAACAGCGGCCTGCAGGCTGTAGCTGAGGACCCCAGGCTCCTAGTGCGGGCTGTGGGGCCCAGGGAAATCTCTTCAGGGTCCGAGGCTGAATCCCATGAGCCACTGGAAGCAGAGCCTGAGATTCCCAAAGATGAGGCTGCCCGGCAAGCCCTGGTGGACACTGTGTTCCAGGTGTCCGTGCTGCCCGGCAATGTGGGCTACCTACGCTTTGACAGGTTCACAGATGACTCAGTTCTGGGGGCACTGGGACCTTATGTGCTGCACCAGGTGTGGGAGCCCCAGGAGTCTGCAGGTCTGGTGGTGCCCCCTACAGAGGCCCCAGTTAGTGCTACCACCCCATACCTGGAAGACGCCCCGGAACTGCCCCTGCATGACTTCTACTGCAGCAAGCTGCTGGATCTGGTGTTCCTGCTGGATGGCTCCTCRAGGCTCTCAGAGGCGGATTTTGAGGTGCTGAAGGCCTTTGTGGTRAGCGTCATGGAGCGGCTGCACATCTCCCAGAAGCGGATCCGGGTGGCYGTGGTGGAGTACCACGACGGCTCCCATGCCTACCTCGAGCTCAAGGCCCGGAAGCGGCCCTCGGAACTGCGGCGCATTGCCAGCCAGGTGAAGTACGTGGGCAGCCAGGTGGCCTCCATCAGCGAGGTCTTGAAGTACACGCTGTTCCAGATCTTCAGCAAAATCGACCGCCCCGAGGCCTCTCACATCGTGCTGCTCCTGACTGCTAGCTCAGAGCCCAAGCAGATGGCCCGGAATTTGGTCCGCAGCGTCCAGGGCCTGAAGAAGAAAAAGGTCATCCTGATGCCAGTGGGCATCGGGCCGCATGCCAACCTGCAGCAGATCCGTCTCATTGAGAAGCAGGCCCCCGAAAACAAGGCCTTCATGCTCAGTAGTGTGGATGAGCTGGAGCAGCAGAGGGACGAGATCATCAACTACCTCTGTGACCATGCACCTGAGCCCCCCACCCCGACACAGCACCCTCCAGTGGCACAGGTCACTGTGGAGCCAAGGCTCTCAGAGAGTTTGTCCCCAGAACCCAAGAGAAAGTCCATGGTTCTGGATGTGGTATTCGTCCTGGAGGGCTCTGACAAAGTAGGAGAGGCCAACTTCAACAGGAGCAAGGAGTTCATGGCGGAGGTGATCCAGCGCATGGACGTGGGCCAGGACGGCGTCCACGTCATGGTGCTGCAGTACTCGTACATGGTGGCCGTGGAGTACACCTTCCGTGAGGCCCAGTCCAAGGGAGATGTGCTACAGCACGTTCAAGAGATCCAGTTCCGGGGTGGCAACCAGACCAACACCGGGCTGGCCCTGCAGTACTTGTCTGATCACAGCTTCTCTGCCAGTCAGGGTGACCGGGAGCAGGCACCAAACCTGGTCTACATGGTCACAGGAAATCCTGCCTCTGATGAGATTAGACGGTTGCCTGGAGACATTGAGGTGGTGCCCATTGGAGTGGGCCCTGGTGCCAACATGCAGGAGCTGCAGAAGGTCAGCTGGCCCAGCACACCCATCTTCATCCAGGACTTTGAGCAGCTCCCT
	Castor_canadensis                           AAAGGTTTGGTCCTAGCCTTTTTATTGGTTTTCAGTGAAATTATACATGCAAATATCCCCAGTGAGTACCCAAGGAGCAAGCATCAAGCACACTAGCTAATGACGCTTTGCGCCACACCCCCACGGGACAGCAGTAATAAAAATTAAGCAATAAACGAAAGTTTGACTTAGTTACGGGTTGGTAAATATCGTGCCAGCCACCGCGGTCATACGATAGACCCAAACTAATCGGCGTAAAGCGTGTGATAAACTTGACCTAAGCTGTAAAAAGAAAGTGATCTCACGACAGCTAAGACCCAAACTGGGATTAGATACCCCACTATGCTTAGCCGTAAACACAAACATATTCGCCAGAGAACTACTAGCAATTGCTTAAAACTCAAAGGACTTGGCGGTGCTTTATATCCATCTAGAGGAGCCTGTTCTATAATCGATAAACCCCGATTCACCTCACCATTGCTAACAGCCTATATACCGCCATCTTCAGCAAACCCAGTAAGCCTAAAAACGTTAGGTCAAGGTGTAGCCAATGAGGTGGGAAGAAATGGGCTACATTTTCTGAAAGGAGGATTTAGCAGTAAATTGAACTTAGAAAGCTCAATTGAACTGAGCAATGAAGCACGCACACACCGCCCGTCACCCTCCTCAA-------------------------------------------------------------------------------------------------ACGCTGTACTTGATGTTCGGTGCTTGAGCAGGGATAGTGGGAACCGCCCTAAGCCTACTAATTCGAGCAGAGCTAGGACAGCCAGGAACCCTGCTAGGAGATGACCAGATCTATAACGTTATCGTCACAGCCCATGCCTTTGTAATAATTTTCTTCATAGTAATGCCAATTCTTATTGGGGGATTTGGCAATTGACTAGTGCCATTAATGATTGGAGCCCCCGATATAGCATTTCCCCGAATAAACAACATGAGCTTCTGGCTTCTCCCGCCATCTTTTCTACTCCTACTGGCCTCCTCTATAGTAGAAGCCGGAGCGGGAACTGGATGAACCGTATACCCCCCACTAGCAGGCAACCTAGCTCATGCTGGAGCATCAGTAGACCTCACCATCTTTTCTCTTCACTTGGCTGGTGTATCTTCAATCCTTGGTGCCATTAATTTTATCACAACAATCATCAACATAAAACCCCCTGCAATGTCACAATACCAGACACCGTTGTTCGTGTGATCCGTCCTGGTCACTGCAGTCCTTTTACTACTCTCCTTACCAGTCCTAGCAGCCGGAATTACAATACTCTTAACCGACCGAAACCTAAACACCACTTTCTTCGACCCCGCAGGGGGAGGAGACCCAATCCTCTACCAACACCTATTC---------------------------------------------------------------------------------------------------------------------------------------------------------------------------------------------------------------------------------------------------------------------------------------------------------------------------------------------------------------------------------------------------------------------------------------------------------------------------------------------------------------------------------------------------------------------------------------------------------------------------------------------------------------------------------------------------------------------------------------------------------------------------------------------------------------------------------------------------------------ATGACAAACATCCGAAAAACACACCCATTAATAAAAATTATTAACCACTCATTCATTGACCTCCCAACACCATCCAACATCTCAGCATGATGAAACTTTGGATCCCTGCTAGGAATCTGCCTAATCCTACAAATTGCAACAGGGCTATTCCTAGCAATACACTACACATCAGACACCGCGACAGCATTCTCTTCAGTCGCACATATTTGCCGAGACGTCAACTACGGCTGAATTATCCGATATCTTCATGCCAACGGAGCCTCCATATTCTTTATCTGCCTATTCATACACGTAGGACGAGGGATCTACTATGGATCATATACCTTCACAGAGACATGGAACATTGGCATCATTCTACTATTCACAGTCATAGCAACCGCCTTTATAGGATACGTCCTCCCGTGAGGGCAAATATCCTTTTGAGGGGCCACAGTAATCACAAATCTACTCTCAGCAATTCCATACATCGGCCCCGACCTAGTAGAATGAATTTGAGGCGGCTTCTCTGTAGACAAAGCCACCCTAACCCGATTCTTTGCATTCCACTTCATCTTACCCTTTATTATTGCAGCACTGGCAACAGTCCACCTCCTATTCCTACACGAAACAGGATCCAATAATCCATCAGGAATCAACTCAGACTCTGACAAAATCCCCTTCCACCCATACTTTACCATCAAGGACTCCCTAGGAGTACTACTCCTACTCACCCCTCTCCTAACACTAACACTATTCTCACCAGACCTACTAGGAGACCCAGACAACTACACACCAGCCAACCCCCTAAGCACTCCTCCACACATCAAACCAGAGTGATACTTTCTATTCGCATACGCAATCCTACGATCCATCCCCAACAAGCTAGGCGGAGTTGTAGCCCTAGTACTGTCAATCCTAATCCTAATGGCCTTCCCACTACTCCACACATCAAAACAACGAAGCCTAATATTCCGTCCAATCAGCCAGTGCCTGTTCTGAGCACTAGCCGCAGATCTCCTAACCCTAACATGAATCGGCGGACAACCCGTCGAACCCCCATTCATCATTATCGGCCAAACAGCATCAATCCTATACTTCTTCATCATCCTCATCCTCATACCTACCGCCAGCCTAATTGAAAACAAAATACTTAAATGACCAGAGAACCTGATGGGGATGCAGGCAGCTATTGAACAGGCCATGAAGAGTCATGAGATTCTGAGCATCACAGATCCTGAGACACTGGCCCATGTGCTGACTACCGGGGTGCAGAGTTCCTTGAATGATCCACGCCTGATCATCTCCTATGAGCCCAGCACCCTTGAGGCTCCCCGGAAAGCCCCAGCACTCACCAACCTCACCCAAGAGGAACTGCTCACCCAGGTGCAGAAGAACATCTACCATGAGGTCCTGGAGAGCAATGTGGGCTACCTGAGGGTGGATGATCTCCCAGGCCAGGAGGTGCTGAGCAAGATGGGGGGATTCCTGGTGGCCCATGTGTGGATGCAGCTCATGGGCACCTCTGCCTTGGTGCTGGACCTCCGCTACTGCACCAGGGGCCACGTTTCTGGTATCCCCTATGTCATTTCCTACTTGTCCCCTGGGAACACCGTCTTGCATGTAGACACCATCTATGACCGTCCCTCCAATACCACCACGGAGATCTGGACCTTGCCAAAGGTCCCGGGACAGAGATACAGTGCTGACAAGGATGTGGTGGTCCTCACGAGCAGCCGCACTGGAGGCGTAGCAGAGGACATCACCTATATTCTCAAGCAGATGCGCAGGGCCATTGTGGTGGGTGAGCGCACAGAGGGGGGYGCCCTGGATCTCCAGAAGCTGAGGATAGGCCAATCCAACTTCTTCCTCACGGTGCCAGTGTCCAGGTCTCTTGGGCCCCTGGGCGGAGGCAGCCAGACGTGGGAGGGCAGTGGAGTACTGCCCTGCGTGGGGACACCAGCTGAGCAGGCCCTGGAGAAAGCCCTAGCCATTCTCACCCTGCGCCGTGCCTTGCCAGGAGTTGTCCACCGCCTKCAGGATGCYCTGCAGGACTACTATACACTGGTGGAACGTGTGCCAGCCCTGTTGCACCACCTGGCCAACATGGACTACTCTACAGTGGTCTCAGAAGAAGATCTGGTCACTAAGCTCAATGCTGGCCTACAGACTGTGTCTGAGGATCCCCGGCTCCTGGTGCGGGCTGTTGGGCCCAGAGAAACCTCTTCTGGGCCTGAGGTTGAGGCTGATGATCCCCCGGTGGTAGACCCCGAGGTGCCCAAGGACGAGACAGCCCGGCAGGCCCTGGTGGACTCTGTATTTCAGGTGTCAGTGCTGCCAGGCAACGTGGGTTACCTGCGTTTTGACAGATTTGCAGATGCTTCTGTGCTGGAGGATCTGGGCCCTTATGTACTGCGCCAGGTGTGGGAGCCC------------------------------ACAGAGACCACAGTCATTCCCACCACTCCTTATGTGGAGGACACCCCAGAGCCACCCCTGCATGACTTCTACTGCAGCAAGCTGCTGGATCTGGTCTTCCTGCTGGATGGCTCCTCCAAGCTGTCTGAGGCTGAGTTTGAAGTGCTCAAGGCCTTTGTGGTGAGCATGATGGAGCGGCTGCACATCTCCCAGAAGCGGATCCGTGTGGCTGTGGTGGAGTACCACGATGGCTCCCATGCCTACATTGAGCTCAAGGCCCGAAAACGGCCGTCAGAGCTGCGGCGCATCGCCAGCCAGGTGAAGTATGCAGGCAGCCAGGTGGCCTCCACCAGCGAGGTCTTGAAGTACACCCTGTTCCAAATCTTTGGCAAAATTGACCGCCCTGAAGCCTCCCACATCACTTTGCTCCTGACTGCCAGCCAGGAGCCCCCACGGTTGACCCGGAACTTAGTCCGCTATGTCCAGGGCCTGAAGAAGAAGAAGGTCACCGTGATCCCTGTGGGCATCGGGCCTCACGCCAACCTCAAGCAGATCCGCCTCATCGAGAAACAGGCTCCTGAAAACAAGGCCTTTGTGCTCAGTGGAGTGGACGAGCTGGAACAGAGACGCGACGAAATCATTAGCTACCTCTGTGACCTTGCCCCGGAGGCCCCTCCCCCCACACAGCCCCCCAACCTGGCACAAATCACAGCGGGTCCAGAGCTCCTGGGGACTTCATCACCAGGACCCAAGAGGAACTCCATGGTTCTGGACGTGGTGTTTGTCCTGGAGGGGTCAGACAAAGTTGGCGAGGCCAACTTCAACCGGAGCAAGATGTTCCTGGAGGAGGTGATTGAGCGCATGGACGTGGGCCAGGATGGCATCCACGTCTCGGTACTGCAGTACTCCTACATGGTAACCGTGGAGTACACCTTCAGCGAGTCCCAGTCCAAGGGCGAGGTGCTGCAGCACGTGCGGGAGATCCGCTACCAGGGTGGTAACAGGACCAACACCGGACTGGCCCTACAATACGTGTCTGAGCACAGCTTCTCTGCCAGCCAGGGGGACCGGGAGCAAGCGCCTAACCTGGTCTACATGGTCACAGGAAACCCCGCCTCTGACGAGATCAGGAGGTTGCCAGGAGACATCCAGGTGGTGCCCATTGGTGTGGGCTCTCATGCTAACATGCAGGAGCTGGAGAGGATCGGATTTCCCAATGCCCCCATCTTCATCCAGGACTTTGAGAAGCTTCCC
	Cavia_porcellus                             ACAGGTTTGGTCCCGGCCTTTTTATTAGCTGTCTGCAGGATTATACATGCAAAAATCCCCGGTGAGAACCCAAGGAGCAGACATCAAGCACACTAGCTCACGACGTCTTGCGCCACACCCCCACGGGACAGCAGTAATAAAAATTAAGCAATAAACGAAAGTTTGACTAAGTTATGGGTTGGTAAATCTCGTGCCAGCCACCGCGGTCATACGATTGACCCTAGTTAATCGGCGTAAAAAGTGTGCTAATCTTTGTCTAAGTTGTAGAAAGAAAGTAGCTTCACGAAAGCTAAGGCCCAAACTGGGATTAGATACCCCACTATGCTTAGCCATAAACACAAAAGATTTCGCCAGAGAACTACTAGCAATAGCTTAAAACTCAAAGGACTTGGCGGTGCTTTATACCCACCTAGAGGAGCCTGTTCTATAATCGATAAACCCCGATACACCTCACCTTTGCTAACAGCCTATATACCGCCATCTTCAGCCAACCCAGTGAGCGTAAAAACGTTAGGTCAAGGTGTAGCCAATGGAGTGGGAAGAAATGGGCTACATTTTCTGAAAGGAGGATTTAGTAGTAAATTAAGAATAGAGAGCTTGATTGAACTAGGCCATGAAGCACGTACACACCGCCCGTCACCCTCCTCAAAGAGGAGACAAGTCGTAACAAGGTAAGCATACTGGAAAGTGTGCTTGGAATGTTAATTAATCGTTGATTATTTTCTACCAATCATAAAGACATTGGTACCCTATACCTCCTGTTTGGTGCTTGAGCTGGTATAGTAGGTACTGCCCTAAGCTTGTTAATTCGAGCAGAACTGGGCCAGCCCGGAACACTCTTAGGCGATGATCAAATTTATAACGTAATCGTCACGGCCCATGCTTTCGTAATAATTTTCTTCATGGTTATACCAATTATAATTGGAGGCTTCGGAAACTGGTTAGTGCCCTTAATAATTGGTGCTCCAGACATAGCATTTCCGCGGATAAATAACATAAGCTTTTGACTCCTTCCCCCTTCATTTTTACTACTGTTATCCTCATCTATAGTCGAAGCTGGTGCTGGAACCGGGTGGACTGTTTACCCTCCTTTAGCAGGAAACCTGGCACATGCTGGGGCTTCCGTAGACCTAACTATTTTTTCACTTCACTTGGCAGGTGTCTCTTCAATCCTTGGAGCAATCAACTTTATTACAACTATCATTAACATAAAACCACCTGCAATAACGCAATATCAAACACCATTATTTGTTTGGTCGGTACTAATTACTGCCGTTCTCCTTCTTTTATCCTTACCAGTTCTAGCTGCAGGTATTACAATGCTATTAACAGATCGAAATTTGAATACAACCTTTTTCGATCCTGCTGGGGGAGGGGACCCTATTCTGTATCAACACTTGTTCTGATTTTTTGGTCACCCTGAAGTTTATATCCTCATTCTACCTGGCTTCGGGATGATTTCACATATCGTTACATATTATTCAGGTAAAAAAGAACCTTTCGGTTATATGGGGATAGTATGGGCTATAATATCTATTGGATTTTTAGGGTTTATCGTATGAGCTCATCACATATTCACCGTTGGAATAGATGTCGACACACGAGCATATTTCACGTCCGCCACAATAATCATTGCTATTCCTACAGGAGTGAAAGTATTTAGCTGGTTAGCAACACTGCACGGAGGCAACATTAAATGGTCCCCTGCGATATTATGAGCTCTGGGGTTTATTTTCTTGTTCACCGTAGGAGGTCTAACAGGAATTGTATTAGCCAACTCCTCACTAGACATTGTCTTACACGACACTTATTACGTGGTTGCTCATTTTCATTATGTATTATCCATAGGAGCTGTGTTCGCAATTATAGGCGGCTTTGCTCACTGATTCCCGCTGTTCACCGGCTATACATTAAACGACACGTGAGCAAAAGTCCACTTCTTTGTAATGTTTGTTGGAGTTAACTTAACCTTCTTCCCTCAACATTTCTTAGGATTGTCAGGAATGCCTCGTCGATATTCCGACTACCCAGACGCCTATACATTATGAAATACAGTATCATCAATAGGCTCATTTATCTCTCTCACAGCCGTTATAGTGATGGTCTTTATAATTTGAGAGGCCTTCGCATCAAAACGAGAGGTTATAGACATCGAATTAACATCTGTTAATCTTGAGTGGCTCCACGGCTGCCCTCCTCCATATCACACATTTGAAGAGCCCGCATATATTAAGATGACCCACCTACGAAAATCACACCCACTCATCAAAATCATTAACCACTCCCTAATTGACCTCCCAGCTCCATCCAGCATTTCAACGTGATGAAACTTCGGCTCCCTCTTAGGCATCTGTCTAGGCCTGCAAATTATTACAGGACTCTTCCTAGCAATACACTATACTGCAGACACTTCCACGGCATTCTCGTCTGTCGCCCACATTTGCCGAGACGTAAACTATGGCTGACTGATCCGATATCTACATGCCAACGGAGCATCCATATTCTTTATTTTCCTATATCTACACATCGGACGAGGTATTTACTACGGATCATACACATTCCTAGAGACATGAAATATTGGAATTGCTCTTCTGTTCACAGTTATGGCTACCGCATTCATAGGGTACGTATTGCCATGGGGTCAAATATCCTTTTGAGGTGCTACCGTTATTACTAATCTTCTATCAGCTATCCCCTACATCGGGACAACCCTTGTAGAGTGAATCTGAGGGGGGTTCTCAGTAGACAAAGCCACCCTAACACGATTCTTTGCCTTCCACTTTATTCTTCCATTCATCATCACCGCCCTAGTGATAGTCCACCTCTTATTCCTCCACGAGACAGGATCAAACAACCCATCAGGACTAAACTCAGACTCCGACAAAATCCCATTCCACCCTTATTACACAATCAAAGACATTTTAGGAGCCTTATTTATAATACTAGCTCTTCTATGCCTAGTACTCTTTACACCCGACCTATTAGGAGACCCAGATAACTACACACCCGCCAACCCGCTGAATACGCCACCACACATTAAACCAGAGTGGTATTTCTTATTTGCCTACGCAATCCTCCGCTCTATCCCTAACAAACTAGGAGGGGTCCTAGCCCTAGTTCTCTCTATTCTAATCCTAGCCCTATTCCCCATACTCCACACATCAAAACAACGTAGCATAGCATTCCGCCCCCTCAGCCAATGCCTTCTATGATTACTAGCAGCCAATCTCCTCATCCTCACATGAATCGGAGGACAACCCGTTGAGCATCCCTACATCACCATTGGCCAGTTGGCCTCCATCTCCTACTTCTTCATTATCCTAATCCTTTTCCCCCTGACGAGCCTATTAGAAAACAAAATATTAAAATGACCAGAGAACCTTATGGGGATGCAGGCAGTCATCGATCAGGCCATGAAGAGCCAGGAGATCCTGGGCGTCTCTGACCCTCAGACGCTGGCCCGTGTGCTGACAGACGGGGTACAAAGCTCCTTGAATGACCCGCGCCTGGTCATTTCCTATGAGCCCAGCACCATGGAGGAGCTGAAACAAACCCCAGCAGCCAGCAACCTCAGCCAGGAGGAACTGCTGGCCAGGCTGCAGGACAGCATCCGCTATGAGGTACTGGAGAACAACGTGGGGTACCTTCGCGTGGACGACCTCCCGGGCCAGGAGGTGCTCAGCCGGCTGGGCAGCTTCCTGGTGACCCAGGTGTGGAAGCAGCTCATGGGCACCTCTGCCCTGGTGCTGGATCTCCGGCAGTGCACCAGCGGCCATGTCTCTGGCATCACCTACGTCATCTCCTACCTGCACCCCGGGAACACAGTCCTGCATGTGGACACCATCTACGACCGCCCCTCCAACACCACCACGGAGATCTGGACCTTGCCTGAAGTCCTGGGAGAGCGCTACAGCGCCGAGAAGGATGTGGTGGTCCTCACCAGTGGCCGCACCGGGGGCGTGGCCGAGGACATCGCCTATATCCTCAAGCAGATGCGCAGAGCCATCGTGGTGGGCGAGCGCACGGAGGGGGGTGCCCTGGACCTCCAGAAGCTGAGGATCGGCCAGTCCGACTTCTTCCTCACTGTGCCAGTGTCCAGGTCACTGGGCCCCCTGGGCGGAGGCAGCCAGACGTGGGAGGGCAGCGGGGTGCTGCCCTGTGTGGTCACGCCGGCCGAGCAGGCCCTGGAGAAGGCTCTGGCCATCCTCACCCTGCGCCGCGCCCTGCCGGGGGTCGTGGGCCGCCTGCGGGAGGCCTTGCAGGACTACTACACTCTGGTGGACCGCGTGCCGGCCCTGCTGCACCACCTGGCCAGCATGGACTACTCCATGGTGGTGTCTGAGGAGGACCTGGTCACCAAGCTCAACAGCGGCCTGCAGGCCGTGTCCGAGGACCCCAGGCTGCTGGTGCGGGCTGTGGGGCCCCAAGAAATCTCTTTGGGGTGTGAGGCTGAAGTCCATGAGTCCCCTGAGGCACAGCCTGCAGTGCCCAAGGACGAGGCTGCCCAGCAGGCGCTGGTGGATGCCGTGTTCCAGGTGTCAGTGCTGCCGGGCAACGTGGGCTACCTGCGCTTTGACGGGTTCGCGGACGAAGCAGTGCTCGAGGCGCTGGGGCCGTATGTGCTACAGCAGGTGTGGAAGCCGCAGGCACCTGGAGGCTTGGTGGTGCCCCCTACAGAGGCCCCACTTAGTGCGACCACGCCGTACCTGGAAGACATTACGGAGCTGCCCATGCATGACTTATATTGCAGCAAACTGCTAGATCTGGTCTTCCTGCTGGACGGCTCCTCCAAGCTGTCGGAGGCAGATTTTGAGGTGCTGAAGACCTTTGTGGTAAGCGTGATGGAGCGGCTGCACATCTCCCAGAAGCGGATCCGGGTGGCCGTGGTGGAGTACCACGATGGCTCCCATGCTTACCTTGAGCTCAARGCCCGGAAGCGGCCCTCAGAGCTGCGGCGCATTGCAGGCCAGGTGAAGTACGTGGGCAGCCAGGTGGCATCCACCAGTGAGGTCTTGAAGTACACGCTCTTCCAGATTTTTGGCAAAATTGATCGCCCTGAAGCCTCCCGCATTGTGCTACTCCTGACTGCCAGTTCAGAGCCCAAAGAGATGGCCCGGAATTTGTTCCGCATTGTTCAGGACCTGAAGAAGAAAAAGGTTATCCTGATGCCAGTGGGCATTGGGCCACATGTCAACCTCCAACAGATCCGTCTCATTGAGAAGCAGGCCCGACAAAACAAGGCCTTCTTGCTTAGTGGCGTGGATGAGCTGGAGCAGCGGAGGGATGAGATTATCAACTACCTCTGTGACCATGCACCTGAGGCCCCTCCCCCGACTCAGCACACCCAGGTGGCACAGGTCACTGTGGGTCCAGGGGTCTCAGAGGTTTTGACCCCAGGACCAGAGAGAAAGTCCATGGTTCTGGATGTGGTATTTGTCCTGGAGGGCTCAGACAAAGTTGGAGAAGCCAACTTCAACAGGAGCAAGGAGTTCACGGCAGAAGTGATCCAGCGCATGGATGTGAGCCAGGACGGCATTCACGTCACGGTCCTGCAATACTCATACACGGTGACCGTGGAGTATACCTTCCGTGAGGCCCAGTCCAAGGGGGATGTGCTGCAGCATGTGCGAGAAATCCAGTTCCGGGGTGGCAACCAGACCAACACTGGGCTGGCCCTGCAGTACGTGTCTGAGCACAGCTTCTCTGTAGGCCAGGGTGATCGGGAGCAGGCGCCAAATCTGGTTTACATGGTCACAGGAAATCCTGCTTCCGATGAGATCAAGCGATTGCCTGGAGATATCCAGGTGGTGCCCATTGGAGTGGGCCCTGGTGCCAATGTGCAGGAGCTGCAGACTATCAGCTGGCCCAGCACCCCCATCTTCATCAAGGACTTT------------
	Chinchilla_lanigera                         AAAAGTTTGGTCCTAGCTTTTTTATTAGTTATATGCGAAATTATACATGCAAGGCTCCCCAGTGAGAACCTAAGGAACAGGTATCAGGTGCACTAGCCCACAACACCTTGTACCACACCCCCACGGGACAGCAGTAATTAAACTTAAGCAATAAACGAAAGTTTGACTAAGTTACGGGTTGGTAAATCTCGTGCCAGCCACCGCGGTCATACGATTAACCCGAACTAATCGGCGTATAGAGTGTATTAAACTTTATTTAAGTTGTAAAAGGAAAGTAATCTCACGAAAGCTACGACCCAAACTGGGATTAGATACCCCACTATGCTTAGCCATAAACACAAAAGTTTTCGCCAGAGAACTACTAGCAACAGCTTAAAACTCAAAGGACTTGGCGGTGCTTTATATCCACCTAGAGGGGCCTGTTCTATAATCGATAAACCCCGATCAACCTTACCATTGCTAACAGCCTATATACCGCCATCTTCAGCAAACCCAGTAAGCATAAAAACGTTAGGTCAAGGTGTAGCCCATGAAGTGGAAAGAAATGGGCCACATTTTCTGAAAGGAGGATTTAGCAGTAAATTAAGAATAGAGAGCTTAGTTGAACCAGGCCATGAAGCACGTACACACCGCCCGTCACCCTCCTCAAAGAGGAGACAAGTCGTAACAAGGTAAGCGTACTGGAAAGTGTGCTTGGAATGTTCATCAACCGTTGATTGTTCTCCACTAACCACAAAGACATCGGCACATTATATCTTCTATTCGGTGCTTGAGCCGGTATAGTGGGGACTGCACTTAGTCTTTTAATCCGAGCGGAATTGGGTCAACCGGGAACGCTACTAGGCGATGACCAAATTTACAACGTAATTGTCACCGCCCATGCATTTGTCATAATCTTCTTTATAGTAATGCCTATTATAATTGGAGGTTTCGGAAATTGGTTAGTCCCCTTAATAATCGGAGCTCCTGATATAGCCTTCCCACGAATAAATAATATAAGCTTCTGACTTCTACCTCCTTCATTCCTACTATTGCTCACATCATCAATAGTTGAAGCCGGAGCAGGAACAGGATGAACGGTTTATCCCCCTTTGGCTGGAAACCTCGCACATGCAGGTGCCTCCGTTGATTTAACAATCTTCTCACTACACCTAGCAGGAGTCTCATCAATCCTAGGGGCTATTAATTTCATCACCACAATTATCAACATAAAGCCACCTGCTATAACACAATATCAAACACCACTATTCGTATGATCGGTCCTAATCACAGCTGTACTTCTCTTGCTCTCCCTGCCCGTCCTAGCTGCTGGAATTACAATATTATTAACAGACCGAAACCTTAATACTACTTTCTTCGACCCAGCAGGGGGCGGAGACCCTATCCTTTATCAACACCTATTTTGATTTTTCGGACACCCTGAAGTATATATCCTGATTCTTCCAGGATTCGGCATAATCTCCCACATTGTCACATTCTACTCTGGAAAAAAAGAACCTTTTGGATATATAGGAATAGTATGAGCAATAATATCAATTGGCTTTTTAGGATTTATCGTGTGAGCCCACCACATATTCACTGTCGGAATGGACGTTGACACCCGCGCCTACTTCACCTCAGCCACAATAATCATCGCAATTCCAACTGGCGTAAAAGTATTCAGCTGACTAGCAACTCTGCACGGAGGAAATATCAAATGATCCCCAGCCATGCTATGGGCATTGGGCTTTATTTTCCTTTTCACAGTGGGAGGATTAACCGGGATTGTTCTGGCCAACTCTTCACTAGACATTGTATTGCACGATACGTATTATGTGGTCGCACACTTCCACTACGTCCTGTCAATAGGAGCGGTATTCGCTATTATAGGTGGATTTGTACATTGATTCCCGCTATTCTCAGGTTATACCCTAAACTACGCATGAGCAAAAACTCATTTCTTCATCATATTCGTAGGGGTAAACCTAACTTTCTTCCCTCAACATTTCCTAGGGCTATCTGGAATACCACGACGGTATTCTGACTACCCTGACGCATACACATTCTGGAACGCCATTTCATCCTCAGGATCATTCATTTCTTTAACCGCTGTGATAGTAATAATCTTCATGATTTGAGAAGCTTTCGCATCAAAACGAGTGGTAACAAAAACTGAATTAACATCAATAAACCTAGAGTGACTACACGGATGTCCCCCTCCATATCACACATTTGAAGAACCCACCTTTATCAAAATGACCAATACACGCAAATCACACCCCTTACTTAAAATAATCAACCACTCATTCATCGACCTGCCAACCCCATCCAACATCTCAACCTGATGGAATTTTGGCTCTTTATTGGGTGTATGCCTAATTTTACAAATTATCACCGGATTATTTCTAGCAATACACTACACCGCAGACACCACCACGGCATTCTCATCAGTCACCCACATCTGCCGAGACGTAAACTACGGCTGGCTGATCCGATACCTCCATGCTAACGGAGCATCTATATTCTTTATCTTCCTTTACTTCCACGTAGGGCGAGGAATTTATTACGGATCATACTTATTCCTAGAAACCTGAAACATCGGAGTCATCCTACTATTAACGGTCATGGCAACAGCCTTCATAGGGTACGTCTTACCATGAGGACAGATATCATTCTGAGGCGCTACAGTAATCACAAACCTCCTCTCAGCTATTCCTTATATCGGACCCACTCTCGTAGAGTGAATTTGAGGCGGATTCGCAGTAGACAAAGCAACCCTAACTCGATTTTTTGCATTCCACTTCATCCTACCATTCATCATCACAGCCCTAGTACTCGTCCATCTTTTATTCCTCCACGAAACTGGATCAAACAACCCATCAGGCCTTAACCCAAACTCAGACAAAATCCCATTTCATCCATACTACACAATTAAAGACATCCTGGGGATACTCCTCATAATACTAGCCCTTTTAACCCTGACATTATTCTCTCCCGACCTCCTAGGAGACCCAGACAACTATACACCGGCCAACCCACTAAACACGCCCCCTCACATTAAACCCGAGTGATATTTCCTTTTTGCATATGCCATCCTACGATCAATCCCGAACAAACTAGGAGGAGTATTAGCACTAATCTCTTCAATCCTAATCTTATTACTCTTCCCAACTCTGCACTTATCAAACCAACGCAGTATGATATTCCGCCCTATTAGCCAGTGTTTCATATGAATCCTAGTAGCCAACCTTTTAATCCTCACATGAATTGGGGGCCAACCGGTAGAATACCCATTCATCGCCATCGGCCAACTAGCATCCATCTCCTACTTCCTCACCATCCTAATTCTCCTACCACTAACAAATATACTAGAAAACAAACTACTGAAATGA---------------------------GCCATTGAACAGGCCATGAAGAGCCGGGAGATTCTGAGCATCTCTGACCCTCAGACGCTGGCCCACGTACTGACGGATGGCGTACAGAGCTCCTTGAATGACCCGCGCCTGGTCATTTCCTATGAGCCCAGTGCTGTGGAGGAGCTGCGGCAAGCCCCGGCACCCACCAACCTCAGCCAGGAGGAGCTGCTGGCCAGGCTACAAAAGAACATCCGCCACGAAGTCCTGGAGGGCAACGTGGGCTACCTGCGTGTGGACGACCTCCCCAGCCAGGAGGTGCTGAGTAGGCTGGGCAGTTTCCTGGTGACCCACGTTTGGAAGCAGCTCATGAGCACCTCTGCCCTGGTGCTGGACCTCCGGCAGTGCCCCAGCGGCCACATCTCTGGCATCCCTTATGTCATCTCCTACCTGCACGCTGGGAACACGGTCCTGCATGTGGACACCATCTACGACCGCCCTTCCAACACCACCACGGAGATCTGGACCTTGCCACATGTCCTAGGAGAGCGATACAGCGCTGAGAAAGATGTGGTGGTCCTCACCAGCAGCCGTACTGGGGGTGTGGCCGAAGACATCGCCTACATCCTCAAGCAGATGCGCAGGGCCATCGTGGTGGGTGAGCGCACAGAGGGGGGCGCCTTGGACCTTCAGAAGCTAAGGATCGGTCAGTCCAACTTCTTCCTCACAGTGCCTGTGTCCAGGTCACTGGGCCCCCTGGGTGGAGGCAGCCAGACATGGGAGGGCAGCGGAGTGCTACCGTGTGTGAGCACACCAGCTGAGCAGGCCCTAGAGAAGGCACTGGCCATCCTCACCCTGCGCCGTGCCCTGCCAGGGATTGTGCACCGCCTGCAGGAGGCCTTGCAGGAGTACTATACCCCAGTGGACCGAGTACCGGCCCTGCTGCACCACCTGGCCAGCATGGACTACTCTACAGTGGTCTCTGAGGAGGACCTGGTCACAAAGCTCAACAGCGGTCTGCAGGCTGTATCTGAGGACCCCAGGCTCCTGGTGCGGGCTGTGGGGCCCAGAGAAGCCTCTTTGGAGCCTGAGGCTGAAGCCCAGGAACCCCCAGAGGCAGAGCCCGAGGTACCCAAGGCCGAGGCTGCCCGGAAGGCACTGGTGGATGCTGTGTTCCAGGTGTCAGTGTTGCCAGGCAATGTGGGCTACCTGCGCTTTGACAAGTTTGCAGATGACTCGGTGCTGGAGGCA------------------------------------CAGGAG---GGAGGCTTGGTAGTGCCCCCTACAGAAGCTCCAGTTAGTGCTACCACTCCATACCTGGAAGACACCCCGGAGCTGCCCCTGCATGACTTCTACTGCAGCAAGCTGCTGGATCTGGTCTTCCTGCTGGATGGCTCCTCCAGGCTGTCAGAGGCGGATTTTGAAGTGCTGAAGACCTTTGTGGTGAGCGTCATGGAGCGGCTGCACATCTCCCAGAAGCGGATCCGGGTGGCCGTGGTGGAATACCACGATGGCTCTCATGCTTACCTTGAGCTCAAGGCCCGGAAGCGGCCCTCAGAGCTGCGGCGCATCGCCAGCCAGGTGAAGTACGTGGGCAGCCAGGTGGCCTCCACCAGTGAGGTCTTGAAGTACACGCTCTTCCAGATCTTTGGCAAAATCGAGCGCCCTGAAGCCTCCCGCATTGTGCTTCTCCTGACTGCCAGCTCAGAACCCAAACAGATGACCCGGAATTTGGTTCGCAGTGTCCAGGGCCTGAAGAAGAAAAAGGTCATCCTGATGCCAGTGGGCATCGGGCCGCATGCCAACCTCCAGCAGATCCGCCTCATTGAGAAGCAAGCCCCCGAAAACAAGGCCTTCGTGCTCAGCAGTGTGGATGAGCTGGAGCAGCGGAGAGATGAGATTATCAACTACCTGTGTGACCATGCGCCCGAGGCACCCGCCCCGACTCAGCACACCCAGGTGGCACAGGTCACCGTGGGCCCACGGCTCTCAGAGAATTTGTCCCCAGAGCCCAAGAGAAAGTCCATGGTTCTGGATGTGGTATTTGTCCTGGAGGGCTCAGACAAAGTTGGAGAGGCCAACTTCAACAGGAGCAAGGAGTTCATGGCGGAGGTGATCCAGCGCATGGATGTGGGCCAGGATGGCATCCACGTCACGGTCCTGCAGTACTCGTACATGGTGACCGTGGAGTACACATTCCGCGAGGCCCAGTCCAAGGGAGACGTGCTGCAGCACGTGCGAGAGATCCAGTTCCGGGGTGGCAACCAGACCAACACCGGGCTGGCCCTGCAGTATGTGTCTGAGCACAGCTTCTCTGTCAGCCAGGGCGACCGGGAGCAGGCGCCAAACCTGGTCTACATGGTCACAGGAAATCCTGCCTCTGATGAGATCAAGCGGTTGCCTGGAGACATCCAGGTGGTGCCCATCGGAGTGGGCCCTGGTGCCAACGTGCAGGAGCTGCAGAGGGTCAGCTGGCCCAGCACCCCCATCTACATCCAGGACTTTGAGGGGCTTCCC
	Coendou_insidiosus_melanurus                AAAAGCTTGGTCCTGACTTTTTTATTAATTAATAGCAAAATTATACATGCAAATATCCCCGGTGAGAACCCAAGGAGCAGGTATCAAGCACGCCAGCTCACAACATCTTGCGCCACACCCCCACGGGACAGCAGTAATAAAAATTAAGCAATGAACGAAAGTTTGACTAAGTTATGGGTTGGTAAATATCGTGCCAGCCACCGCGGTTATACGATTGACCCAAATTAATCGGCGTAAA-AGTGTACTAAAATTCATCTAAATCGTAAAAAGAAAGTAATCTCACGAAAGCTAGGACACAAACTGGGATTAGATACCCCACTATGCCTAACCGTAAATACAAAAATTTCTGCCAGAGAACTACTAGCAACAGCTAAAAACTCAAAGGACTTGACGGTGCTT-ACACCCACCTAGAGGAGCCTGTTCTGTAATCGATAAACCCCGATCTACCTCACCGTTGCTAACAGTCTATATACCGCCATCCTTAGCAAACCCAGTAAGCATAAAAACGTTAGGTCAAGGTATAGCTCATGAAACGGGAAGCAATGGGCTACATTTTCTGAAAGGAGGATTTAGCAGTAAATTAAGAATAGAGAGCTTAATTGAACAAGGCCATGAAGCACGTACACACCGCCCGTCACCCTCCTCAAAGAGGAGATAAGTCGTAACAAGGTAAGCGTACTGGAAAGTGTGCTTGGAATGTTAATTAATCGCTGACTTTTCTCTACAAATCATAAGGATATTGGAACATTATATCTCTTGTTTGGTGCTTGAGCCGGAATAGTTGGAACTGCCCTTAGTTTACTTATCCGAGCAGAATTAGGCCAACCAGGAACATTATTAGGAGATGATCAAATTTATAATGTTATCGTAACAGCACATGCATTTGTAATAATTTTTTTTATGGTAATACCTATTATAATTGGAGGATTTGGAAATTGACTTGTACCTTTGATAATTGGTGCCCCAGATATAGCATTCCCACGAATAAATAATATGAGCTTTTGACTTCTACCTCCTTCATTCTTACTTCTCCTTGCTTCATCAATAATTGAAGCAGGAGCAGGGACCGGATGGACGGTGTACCCTCCATTAGCCGGAAACATAGCACATGCAGGCGCTTCAGTTGATCTTACAATTTTTTCCTTACACCTGGCAGGAGTATCCTCTATTTTAGGGGCTATTAATTTTATTACAACAATCATTAACATAAAACCCCCTGCAATATCACAATATCAAACTCCTCTATTCGTATGATCTGTTTTAATTACAGCCGTACTTCTTCTCCTATCATTACCTGTTTTAGCCGCTGGGATTACTATATTACTAACTGATCGAAATCTAAATACAACTTTCTTCGACCCAGCTGGAGGCGGAGATCCTATTCTGTATCAACACTTATTCTGATTCTTCGGCCATCCGGAAGTTTATATCCTCATCTTACCAGGGTTCGGTATAATTTCCCATATTGTTACTTATTACTCCGGGAAAAAAGAACCATTTGGTTATATAGGAATAGTATGAGCTATAATATCAATTGGTTTCTTGGGATTTATCGTATGAGCTCACCACATATTTACAGTTGGTATAGACGTTGATACTCGAGCATACTTTACATCAGCTACAATAATTATTGCTATTCCCACTGGAGTAAAAGTATTTAGCTGACTAGCTACATTGCATGGTGGAAATATCAAATGAACCCCTGCAATACTTTGAGCTTTAGGTTTTATTTTTCTCTTTACGGTAGGGGGATTAACGGGCATTGTTCTAGCTAATTCCTCACTAGATATTGTACTACACGATACATATTATGTCGTAGCACATTTCCACTACGTATTATCAATAGGGGCTGTATTTGCCATTATAGGAGGCTTCGCACATTGATTTCCCTTATTTTCAGGATATACACTTGACCCTACATGAGCAAAAATTCATTTCTTCACTATATTTATTGGAGTCAATATAACATTTTTTCCTCAACATTTCCTAGGACTCTCTGGTATACCACGACGATACTCCGACTATCCGGACGCATATACATTATGAAATACTTTATCATCAATAGGCTCCTTCATTTCTTTAGTAGCCGTAATAGTAATAATTTTCATAATCTGAGAGGCGTTTGCTTCAAAACGAGAAATTAGTACCATTGAATTAACCACTACTAACCTTGAATGACTCCACGGCTGCCCGCCCCCATATCACACATTTGAAGAACCTACATTCATCAAAATGACCAATATCCGAAAATCACATCCACTTATTAAAATCATTAATCACTCATTCATTGATCTCCCAACCCCATCCAACATTTCAGCATGATGGAACTTTGGATCCTTACTAGGTGTTTGCCTACTGCTACAAATCATTACAGGCTTATTTCTGGCCATGCATTATACTGCGGACACAAGCACAGCATTCTGATCAGTAACTCATATCTGCCGAGATGTAAACTATGGTTGACTAATTCGATATCTCCATGCTAACGGAGCATCAATATTTTTTATCCTCCTATATCTTCACGTAGGACGAGGAATTTACTATGGTTCCTACACATATACAGAAACCTGAAATGTCGGCATTCTTCTTTTGTTTGTAACTATAGCCACAGCCTTCATAGGATATGTCCTTCCCTGAGGACAAATATCATTCTGAGGAGCAACTGTCATCACTAATCTCCTATCCGCAATCCCCTATGTTGGTACAACTGTAGTTGAATGAATCTGAGGGGGGTATTCGGTAGATAAAGCAACCTTAACTCGATTCTTCACCTTCCATTTTATTATACCATTTGTTATTACGGCTTTAATTATAATTCACCTTTTATTCCTCCACGAAACAGGATCAAACAATCCCTCAGGCCTAAACTCCGACTCGGACAAAATCCCATTCCACCCATACTACTCAATTAAAGACATTCTAGGACTCATTCTTATATTATTAACCCTCCTAATTTTAACCTTATTCTCACCAGACCTCCTAGGAGACCCTGACAACTATATCCCAGCAAACCCCTTAAATACACCCCCACATATTAAACCAGAATGATATTTCCTATTTGCATATGCCATTCTCCGCTCAATCCCCAACAAACTAGGAGGAGTATTAGCCTTAATTCTCTCAATTCTTATCCTAGCCCTAATACCACTCTTACATTCCTCAAAACAACGAAACATGTCATTTCGTCCCATCAGCCAGTGCTTATTATGAATACTAGCAGCAGACCTATTCATTCTAACATGAATCGGCGGTCAACCAGTAGAATACCCATTCATCCTCATCGGCCAATTAGCTTCCGTAACTTATTTCTTCATTATCTTAATCCTTATACCTTTAACAAGCATAATAGAAAATAAATTCCTTAAATGA------------------------------------------------------------------------------------------------------------------------------------------------------------------------------------------------------------------------------------------------------------------------------------------------------------------------------------------------------------------------------------------------------------------------------------------------------------------------------------------------------------------------------------------------------------------------------------------------------------------------------------------------------------------------------------------------------------------------------------------------------------------------------------------------------------------------------------------------------------------------------------------------------------------------------------------------------------------------------------------------------------------------------------------------------------------------------------------------------------------------------------------------------------------------------------------------------------------------------------------------------------------------------------------------------------------------------------------GTGGTRCCCCCTACAGAGGCCCCAGTTAGTGCTACCACCCCATACCTGGAAGACATCCCAGAGCTGCCCCTGCACGACTTCTACTGCAGCAAGCTACTGGATCTGGTGTTCTTGCTGGATGGCTCCTCCAGGCTGTCGGAGGCGGATTTCGAGGTGGTGAAGACCTTCGTGGTGAGTGTGATGGAGCGGCTGCACATCTCCCAGAAGCGGATCCGGGTGGCCGTGGTGGAGTACCACGACGGCTCCCATGCTTACCTTGAGCTCAAAGCCCGGAAGCGGCCCTCGGAGCTGCGGCGCATTGCCAGCCAGGTGAAGTACGTGGGCAGCCAGGTGGCCTCCACCAGTGAGGTCTTGAAGTACACGCTCTTCCAGATCTTTAGCAAAATCGAGCGCCCTGAAGCCTCCCGCATTGTGCTGCTCCTGACTGCCAGCTCAGAGCCCAAACAGATGGCCCGGAATTTGGTCCGCAGCGTCCAGGGCCTGAAGAAGAAAAAGGTTATCCTGATGCCGGTGGGCATTGGGCCACATGCCAACCTCCAGCAGATCCGCCTCATTGAGAAGCAGGCGCCTGAAAACAAGGCCTTCGTGCTGAGCAGTGTGGATGAGCTGGAGCAGCGGAGGGATGAGATTATAAACTATCTCTGTGACCATGCGCTTGAGGTCCCCGCCCCGACTCAGCACACCAAGGTGGCACAGGTCACTGTGGGTCCAGGGCTCTCAGAGATTTTGTCCCCAGAACCCAAGAGAAAGTCCATGGTTCTGGATGTGGTGTTCGTCCTAGAGGGCTCAGACAAAGTTGGAGAGGTCAACTTCAACAGGAGCAAGGAATTCATGGCAGAGGTGATCCAGCGCATGGATGTGGGCCAGGAAGGCATTCACGTCACGGTCCTGCAGTACTCATACATGGTGACCGTGGAGTACACCTTCCGTGAGGCCCAGTCCAAGGGGGATGTGCTGCAGCACGTGCAAGAGATCCAATTCCGGGGTGGCAACCAGACCAACACCGGGCTGGCCCTGCAGTACGTGTCCGAGCACAGCTTCTCTGCCAGCCAGGGCGACCGGGAGCAGGCGCCCAACCTGGTTTACATGGTCACAGGAAATCCTGCCTCTGATGAGATCAAGCGGTTGCCTGGAGACATACAGGTGGTGCCCATTGGAGTGGGCCCTGGTGCCAATGTTCAGGAGCTCCAGAGGGTCAGCTGGCCCAGCAACCCCATCCTCATCCAGGAC---------------
	Cricetulus_griseus                          AAAGGTTTGGTCCTGGCCTTATAATTAATTGAAGGTATGGTTACACATGCAAAACTCCCCAGTGTAAACCCAAGGAGAGGGTATCAAGCACATTAGCTAAAGACACCTTGCGCCACGCCCCCACGGGACAGCAGTGATAAAAATTAAGCAATGAACGAAAGTTTGACTTAGTAATGGGTTGGTAAATTTCGTGCCAGCCACCGCGGTCATACGATTAACCCAAACTAATCGGCGTAAAACGTGTATTAAAACCCAACTAATATGTGAAAAGAAAGTAATTCCACGATAGCTAAGATCCAAACTGGGATTAGATACCCCACTATGCTTAGCCTTAAACACAAAACCCTTTGCCTGAGAACTACTAGCCACCGCTTAAAACTCAAAGGACTTGGCGGTACTTTATATCCATCTAGAGGAGCCTGTTCTATAATCGATAAACCCCGCTATACCTCACCATTGCTAACAGCCTATATACCGCCATCTTCAGCAAACCTAGTAAGCATAAAAACGTTAGGTCAAGGTGTAGCCTATGGGATGGGAAGTAATGGGCTACATTTTCTGAAAGGAGGATTTAGTAGTAAATTAAGAATAGAGAGCTTAATTGAATAGAGCAATGAAGTACGTACACACCGCCCGTCACCCTCCTCAAAGAGGAGACAAGTCGTAACAAGGTAAGCATACTGGAAAGTGTGCTTGGAATGTTCATTAACCGTTGACTTTTCTCTACTAATCATAAAGACATCGGGACTTTGTATCTAATATTTGGTGCTTGAGCAGGAATAGTAGGAACTGCCCTTAGCATTTTAATTCGGGCAGAACTTGGCCAACCAGGGGCTTTACTTGGAGATGATCAAATCTATAACGTAATTGTTACAGCTCATGCATTCGTTATAATTTTCTTCATAGTAATACCTATAATAATTGGCGGATTTGGGAATTGATTAGTGCCTTTAATAATTGGAGCTCCTGATATAGCATTCCCACGTATAAACAACATAAGCTTTTGATTACTACCACCTTCATTCCTATTACTACTAGCTTCATCTATAGTAGAAGCAGGTGCAGGAACTGGATGAACAGTTTACCCTCCATTAGCAGGAAATCTAGCCCATGCAGGAGCTTCGGTAGACCTAACCATCTTCTCACTACACTTAGCTGGTGTTTCCTCAATCCTTGGAGCTATTAATTTTATTACTACAATCATCAATATAAAACCCCCAGCTGTTACACAATACCAAACACCACTTTTCGTCTGATCTGTTCTAATTACAGCTGTGCTATTACTCTTATCCCTACCAGTTCTAGCCGCAGGTATTACTATGCTACTTACAGATCGTAATCTAAATACAACATTCTTTGACCCTGCAGGTGGTGGAGATCCTATCTTATATCAACACCTATTCTGATTTTTTGGACACCCAGAAGTTTATATTCTGATTCTTCCAGGATTTGGAATTATTTCCCATATTGTTACATACTACTCAGGAAAAAAAGAACCATTTGGCTATATAGGTATAGTGTGAGCAATAATGTCAATCGGATTTCTAGGGTTTATTGTATGAGCCCACCATATATTTACAGTAGGACTTGATGTTGATACTCGCGCCTATTTTACATCAGCTACAATAATTATTGCTATTCCTACAGGGGTAAAAGTGTTCAGCTGACTTGCAACACTCCATGGAGGAAATATTAAATGATCACCAGCCATACTATGGGCTCTAGGCTTTATCTTCCTTTTTACAGTAGGAGGACTAACTGGAATTGTCCTATCCAACTCTTCACTAGATATTGTTCTACACGACACCTACTACGTTGTAGCTCACTTCCACTATGTATTATCTATAGGAGCTGTTTTTGCCATTATAGCAGGGTTTGTTCACTGATTCCCATTATTTTCTGGATATACCCTAGATGATACATGAGCAAAAGCTCACTTCGCTATTATATTTGTAGGAGTAAACTTGACATTCTTTCCACAACATTTCCTAGGTTTATCAGGTATACCACGACGTTATTCCGATTACCCTGATGCGTATACTACATGAAATACGGTATCCTCAATAGGATCATTTATTTCACTAATCGCAGTTCTTATCATAATCTTCATAATCTGAGAAGCTTTCGCTTCAAAACGTGAAGTGATGACAGTAGATCACACATCAACAAATCTAGAGTGACTACACGGCTGCCCTCCTCCATACCATACATTTGAAGAACCAACATTCGTAAAAATGACAATCATACGAAAAAAACACCCGCTAATAAAAATTATTAATCACGCATTCATTGATTTACCAGCCCCATCAAATATTTCATCATGATGAAATTTCGGATCATTAATCGGTCTTTGTCTGATTACACAAATTTTGACAGGATTATTCCTAGCTATACATTACACATCAGATACTACTACAGCATTCTCATCAGTCACCCACATTTGTCGAGATGTTAATTACGGCTGACTAATCCGCTACCTACACGCTAACGGAGCTTCAATATTCTTTATCTGCCTATTCCTTCATGTAGGACGAGGAGTTTATTACGGTTCATACACTATAGTAGAAACTTGAAACGTAGGTATTGTCCTACTATTCGCAGTAATAGCAACAGCATTTATAGGCTATGTACTACCATGAGGTCAAATATCATTCTGAGGAGCTACAGTAATCACTAACCTTTTATCAGCTATCCCTTATATAGGTACCACTCTAGTAGAATGAATCTGAGGGGGATTCTCTGTAGACAAAGCCACACTAACACGCTTCTTCGCATTCCATTTCATCCTACCATTCATTATCGCTGCCCTAGCAATGGTCCATCTTCTATTCCTACATGAAACCGGCTCTAATAACCCAACAGGCCTAGATTCTGACGCAGATAAAATTCCATTTCATCCCTACTATACTATTAAAGACCTACTAGGAGCCTTCATGCTATTAATTGCTCTCATAACTTTAGTATTGTTTTTCCCAGATATTTTAGGAGACCCTGATAATTATACTCCTGCAAATCCACTCAATACTCCCGCACACATTAAACCAGAATGATACTTCCTATTCGCCTACGCTATCCTACGATCTATCCCTAATAAACTAGGAGGAGTCCTAGCCCTAATCCTCTCTATCCTAATCCTAGCAACTCTACCATTACTACACACATCTAAACTTCGAACCATAATTTTTCGACCTATTACACAAACTATATACTGACTATTAGTAGCAGACCTATTACTCCTAACATGAATCGGAGGCCAACCAGTAGAATACCCATTCGTTATTATTGGACAAATTGCTTCTATTATATACTTCTCTATTATCGTTATTTTTATACCAATCGCCAGTATAATTGAAGATAGTGTACTAAAA------------------------------------------------------------------------------------------GCCCAGGTGCTGACAGCTGGAGTGCAGAGTTCCTTGAATGACCCACGCCTCTTCATCTCCTATGAGCCCAGTTCCCTTGAAGCTCCCCAGCAAGAACCAGCACTCACTAACTTCACCCGAGAAGAACTGCTGGACCAGCTACGGAGGAGCATCCACCATGAGGTTCTTGAAGATAATGTGGGTTACCTACGAGTGGACGACCTCCCTGGCCAGGAGGTACTGAGTGAGCTGGGAGGGTTCTTGGTGGCCCATGTGTGGAGACAGCTCATGGGCACCTCCTCCTTGGTGCTAGATCTCCGGCAATGTGCTGGTGGTCACATCTCTGGGATCCCTTATGTCATCTCCTACTTGCACCCTGGGAACACTGTCATGCACGTGGATACCATCTATGATCGCCCCTCTAATACCACCACTGAGATTTGGACCTTGCCGAAGGTCCTGGGCGAGAGATACAGTGCCGACAAAGATGTGGTAGTCCTCACCAGTGGACGAACTGGGGGCGTGGCTGAGGACATCGCCTACATCCTCAAGCAGATGCGCAGGGCCATCGTGGTGGGAGAGCGGACGGAGGGCGGGGCCCTGGACCTCCAGAAGCTGAGAATAGGCCAGTCCAACTTCTTCCTCACAGTGCCCGTGTCCAGGTCCCTGGGGCCCCTGGGTGGAGGTGGCCAGACATGGGAAGGCAGTGGAGTGCTGCCCTGCGTGGGGACACCTGCAGAACAGGCCCTAGAAAAGGCCTTGGCCATTCTCACCCTGCGCCGTGCCCTGCCAGGGGTTGTCCTTCGACTACAGAAAGCCCTGCAGGACTATTACACTCTGGTGGACCGAGTGCCGGGCCTGCTACACCACCTGGCTAGTATGGACTACTCAGCCGTGGTCTCTGAGGAGGACCTCGTGACAAAGCTCAATGCTGGCTTGCAGGCTGTATCCGAGGATCCTAGGCTCCTGGTGAGAGCCACTGGACCCAAAGAAAGCTCATCTAGGCCTGAGACTGGGCCTAATGACCCCCCAGAAGCCACTCCTGAGGTACCCAAGGAAGAAGCTGCCCGGAGGGCCCTAGTAGACTCTGTGTTTCAGGTATCCGTGCTGCCAGGAAATGTGGGCTACCTGCGCTTTGACAGATTTGCAGACGCCTCTGTGCTGAGGGCACTGGGTCCTTATGTGCTACACCAGGTGTGGGAGCCCGGGGAGCCTGGAGGCCTGGTGGTACCCCCAACAGATGGCCCGGTCAGCTCTACTACCCCATATGTAGAAGAGACCCCTGAGCCACCCCTGCATAGCTTCTACTGCAGCAAGCTGCTAGATCTTGTATTCCTGCTGGATGGCTCCTCCAGGCTGTCTGAGGCTGAGTTTGAAGTGCTCAAGGCTTTTGTGGTGGGCACGATGGAGAGGCTGCACATTTCTCAGAAGCGCATCCGTGTGGCGGTGGTTGAGTACCACGATGGATCCCATGCTTACATTGACCTTAAAGACCGGAAGCGGCCCTCCGAGCTTCGGCGCATTGCCAGCCAGGTTAGGTACGCAGGTAGCCAGGTGGCCTCCACCAGCGAGGTTTTGAAGTACACACTGTTCCAGATCTTTGGCAGAATTGATCGCCCCGAAGCCTCCCGCATCRTTCTACTCCTGACTGCTAGCCAGGAGCCCCCGCGGTTGGCCAGGAATTTGGTCCGTTATGTCCAGGGCCTGAAGCAGAAGAAGATCATTGTGATCCCCGTGGGAATTGGGCCACATGCCAGCCTTAGGCAGGTCCGCCTCATTGAAAAGCAGGCCCCTGAAAACAAGGCCTTTCTGCTCAGTGGGGTGGATGAGCTGGAGCAGAGAAGGGATGAAATAATCAGCTACCTCTGCGACCTAGCCCCTGAGCCCAGAGCCCCTACTAAGCGTCCCCAGGTAGCACAAATCACCACAAGTCCAGGGACCTTGGGGATTTCATCACCTGGACCCAAGAGGAAGTCCATGGTTCTGGACGTGGTGTTTGTCCTGGAGGGGTCGGACAAAGTGGGTGAAGCTAACTTCAATAAGAGCAAGGAATTCCTGGAGGAGGTAATTCGGCGCATGGATGTGAGCCAGGATGGCACCCACATCTCCGTGCTGCAGTATTCATACACGGCAACTGTGGAGTACACCTTCAATGAAGCCCAGTCCAAGGAGGATGTGTTGCGGCATGTGCGAGAGATCCGTTACCACGGTGGCAACAGGACCAACACTGGGCAGGCCCTGCAGTACCTCTCCGAGTACAGCTTCTCTCCCAGCCAGGGGGACCGGGAACAGGCACCTAATCTGGTCTACTTGGTCACAGGGAACCCTGCCTCGGATGAGATCAAGAGGTTWCCTGWAGACATCCAGGTGGTACCT---------------------------------------------------------------------------------------------
	Ctenodactylus_vali                          AAAGGTTTGGTCCTAGCCTTTTTATTAATTACTAGCAGGATTACACATGCAAGCATCTCCCGTGAAAACCCAAGGAGCCGGTATCAAGCACACTAGCTCAAAACACCTTGCGCCACACCCCCACGGGACAGCAGTGATAAAACTTAAGCAATAAACGAAAGTTTGACTAAGTCATGAGCTGGCCAACTTCGTGCCAGCCGCCGCGGTCATACGACGAGCTCTAATTAATCGGCGTAAAGAGTGTAGAGAACTTAGTTTAAGTCGTAAAAAGAAAGTACTCTCACGACAGCTAAGGCCCAAACT-GGATTAGATACCCCACTATGCTTAGCCGTAAACACAAAAATCTTCGCCGGAGAACTACTAGCCACAGCTAAAAACTCAAAGGACTTGGCGGCACTTCACATCCCTCTAGAGGAGCTTGTTCTATAATCGATAAACCCCGATAAACCTCACCATTGCCAACAGCCTATATACCGCCATCTTCAGCAAACC-AGTAAGCATTAAAAAGTTAGGTCAAGGTGTAGCCAATAAAGTGGTAAGAAATGAGCTACA-TTTCTGAAAGGAGGATTTAGTAGTAAATTAAGAATAGAGAGCTTAATTGAATAAGGCCATGAAGAGCGCACACACCGCCCGTCACCCTCCTCAAAGAGGAGATAAGTCGTAACAAGGTAAGCATACTGGAAAGTGTGCTTGGA------------------------------------------------------------------------------------------------------------------------------------------------------------------------------------------------------------------------------------------------------------------------------------------------------------------------------------------------------------------------------------------------------------------------------------------------------------------------------------------------------------------------------------------------------------------------------------------------------------------------------------------------------------------------------------------------------------------------------------------------------------------------------------------------------------------------------------------------------------------------------------------------------------------------------------------------------------------------------------------------------------------------------------------------------------------------------------------------------------------------------------------------------------------------------------------------------------------------------------------------------------------------------------------------------------------------------------------------------------------------------------------------------------------------------------------------------------------------------------------------------------------------------------------------------------------------------------------------ATGACCAACATCCGAAAAACTCACCCAATTATAAAAATTATCAATCACACATTCATTGACCTTCCCGCTCCATCAAACTTCTCAGCATGATGAAACTTTGGCTCCTTACTAGGGATCTGCTTAATCTTACAAATCATAACAGGACTATTCCTAGCGATACACTACACCGCCGACACAACATCAGCATTCTCTTCTGTCACACACATTTGCCGAGACGTAAACTACGGTTGAATAATCCGATACATACATGCAAACGGAGCATCAATATTCTTCATTTGTTTATTCATCCACATTGGACGAGGAATATATTATGGATCCTATCTTCTATTAGAAACATGAAACATCGGCATCATCCTGCTATTCACCACAATAGCCACAGCATTCATAGGATACGTTCTTCCATGAGGACAAATATCATTTTGAGGAGCCACAGTCATCACCAATTTATTATCAGCTATCCCCTATATTGGCACCGATCTAGTACAATGAATTTGAGGGGGTTTCTCTGTAGACAAAGCAACCCTAACACGATTCTTCGCTTTCCACTTCATCTTACCATTTATAATTACCGCCCTAGCAATAGTTCACTTATTATTCTTACATGAAACAGGATCCAACAACCCCACAGGAATCAACTCCGACTCAGATAAAATCCCATTTCACCCCTACTATACAATAAAAGACATCATAGGATTTATAATAATATTCATAACTCTACTTACACTAGTTTTATTCTCTCCAGACATGCTAGGAGACCCCGACAATTACACCCCAGCAAACCCACTAAATACACCCCCTCACATTAAACCAGAATGATACTTCTTATTCGCTTACGCAATCTTACGCTCAATTCCAAATAAATTAGGCGGAGTATTAGCCCTAGTATTATCCATCCTCATCTTAATTACACTCCCCATAACCCATACTGCTAAACAACGAAGTATAATATTCCGACCTATAAGTCAATGCATATTCTGAATCCTAGTAGCTAACCTAATCACACTCACATGAATTGGTGGCCAACCAGTAGAACCCCCCTTCATCTTAATCGGACAACTAGCCTCCCTCTCCTACTTCACAATCATCCTAATCATAATACCACTAATCAACCTACTAGAAAACAAATTAATAAAATGACCCGAGAACCTGATGGGAATGCAGGCGGCCATTGAGCAGGCCATGAAGAGCCAGGAGATCCTGAGCATCTCAGACCCGCAGACGCTGGCCCAGGTGCTCACGGACGGGGTGCAGAGCTCGCTGAACGACCCTCGCCTGCGCATCTCCTACGAGCCCGGTGCGCTGGACACACCCCACAAAACCCCAGCGCCCTCTGACCTCACCCAGGAGGAGCTGCTGGCCCAGCTGCAGAAGAGCATTCGCCACGAGGTCCTGGCGGAAAACGTGGGGTACCTGCGCGTGGACGAACTGCCAGGCCAGGAGGTGCTGAGCAAGCTGGGGGGCTTCCTGGTGAGCCACGTGTGGAGTCGGCTCATGGACACCTCCGCCCTGGTGCTGGATCTCCGGCACTGCCGGGGAGGCCATGTCTCCAGCATCCCCTACGTCGTCTCCTACCTGCACCCCGGGAACACCGTCCTGCACGTGGACACCATCTATGATCGCCCCTCCAACACCACCACGGAGATCTGGACCCTGCCCCAGGTGCTAGGCGGGAGGTATGGAGCCGAGAAGGACGTGGTGGTCCTCACGAGCGGCCGCACGGGCGGCGTGGCTGAGGACATCGCCTATATCCTCAGGCAGACGCGCAGAGCCATCCTGGTGGGCGAGCGCACGGAGGGGGGTGCCCTGGACCTCCAAAAGCTCCAGATAGGCCAGTCCGGCTTCTTCCTCACGGTGCCTGTGTCCAGGTCCCTGGGCCCCCTGGGCGGAGGTGGCCAGACGTGGGAAGGCAGTGGGGTACTGCCCTGCGTGGGCACACCTGCCGAGCAGGCCCTGGAGAAGGCGCTGGCCATCCTGACCCTGCGCCGAGCCCTGCCGGGGGTGGTGCACCGCCTGCAGGAAGCACTGCAGGAGTACTACGCGCTAGTGGACCGGGTGCCTGCCCTGCTGCACCACCTGGCCAGCACGGACTACTCCGCCGTGGTCTCCGAAGAGGACCTGGTCACTAAGCTCAACGCCGGCCTCCAGGCTGTGTCTGAGGACCCCAGGCTCCTGGTCCGGGCCGTGGGACACCGAGAAATCCCTTCTGAGCCCGAGGCTGAGATGGATGAACTGCCAGAGGTTGTTCACGAGGTGCCCAAGGACGAGGCTTCACGACAGGCCCTAGTRGACGCTGTGTTCCAAGTGTCGGTCCTGCCGGGCAACGTGGGTTACCTGCGCTTTGACAGGTTCGCAGATGCTCCCATGCTGGAGACGCTGGGCCCCTACGTGCTGCGCCAGGTGTGGGAGCCCGAGGGACGTGGAGGCCTGGCAGTGCCCCCCACAGTGGCCTCGGTCAGCACCACCACCCCGTACCTGGAGGACACTCCAGAGCCACCCCTGCACAACTTCTTCTGCAGCAAGCTGCTGGACCTGGTCTTTCTGCTGGATGGCTCCTCCAAGCTGTCTGAGGCTGAGTTTGAGGTGCTGAAGGCCTTTGTGGTGGGCACCATGGAGCGACTACATATCTCCCAGAAGCGGATCCGCGTGGCTGTGGTGGAGTACCAGCATGGCTCCCACTCTTACATTGAGCTCCAAGCCCGCAAGCGGCCCTCAGAGCTGCAGCGCATCACCAGCCAGGTGAAGTATGCAGGCAGCGAGGTGGCCTCTACCAGCGAGGTCTTAAAGTACACACTCTTCCAAATCTTCAGCAGAATCGACCGCCCTGAGGCCTCTCGCATTGTGCTGCTCCTGACTGCCAGCGCGGAGCCCAGGCGCATGGCCCGGAACTTGGTCCGCTATGTCCAGGGCCTGAAGAAGAAGAAGGTGATCTTGATCCCGGTGGGCATTGGGCCACATGTCAACCTTCAGCAGATCCGCCTCATTGAGAAGCAGGCTCCTGAGAACAAGGCCTTCATCCTCAGCAGCGTGGATGAGCTGGAGCCGCGGAGGGAAGAGATCATTGGCTACCTCTGTGACCTTGTTCCCCAGGGCCCTGCCCCGACTCGGCAGCCCCAGGTAGCACAGGTCACCGTAGGCTGGGGACTCTTAGAGAGCTCTCCACCAGCACCCAAGAAGAAGTCTATGGTTCTGGATGTGGCGTTTGTCCTGGAGGGCTCGGACCAAGTCGGGGAGGCCAACTTCAACAGAAGCAAGGCATTCATGGAGGAGGTGATCAGCCGCATGGACGTGGGTCAGGGCAGCATCCATGTCACCGTGCTGCAGTACTCACACAAGGTGGCTGTGGAGTATACCTTCCGAGAGGCCCAGGACAAGGGAAACGTGCTACGGCGCGTGCGAGACATCCGCTACCAGGGTGGCAACAGTACCAACACGGGGCTGGCCCTGCAGTACGTGTCTGAGCATAGCTTCTCCACCAACCAGGGGGACCGTGAACAGGCGCCCAACCTGGTCTATATGGTCACTGGCAACCCGGCCTCAGATGAGATCAAGCGGCTGCCGGGGGACGTCCAGGTGGTGCCCATCGGTGTGGGCCCGCATGCCAGTGTGCCAGAGCTGCAGAGAATCAGCTGGCCCGTTGCCCCCATTTTCATCCAGGACTTTGAGAGGCTGCCC
	Ctenomys_boliviensis                        ------------------------------------------------GCAAGAATCACCAGTGAAAACCCAAGGAGCTGATATCAAGCACACTAGCTCATAACATCTTGCGCCACACCCCCACGGGACAGCAGTAATTAAAATTAAGCAATAAACGAAAGTTTGACTAAGTTATGGGTTGGTAAATCTCGTGCCAGCCACCGCGGTCATACGATTAACCCTAATTAATCGGCGTAAAGAGTGTATTAAATTTCATCTAAGTTGTAAAAAGAAAGTAATCTCACTAAAGCTAAGGTACAAACTGGGATTAGATACCCCACTATGCTTAGCCATAAACACAAAAATGTTCGCCAGAGAACTACTAGCAACAGCTTAAAACTCAAAGGACTTGGCGGTGCTTTAAACCCACCTAGAGGAGCCTGTTCTATAATCGATAAACCCCGTTACACCTCACCATTGCTAACAGCCTATATACCGCCATCTTCAGCAAACCCAGTAAGCATAAAAACGTTAGGTCAAGGTGTAGCCAATGGAGTGGAAAGAAATGGGCTACATTTTCTGTAAGGAGGATTTAGTAGTAAATTAAGAATAGAGAGCTTAATTG----------------------------------------------------------------------------------------------------------------------------------------------------------------------------------------ACTGCCTTAAGCCTTTTAATCCGAGCAGAGCTAGGTCAACCTGGAACATTACTAGGAGATGATCAAATCTATAATGTCATTGTCACTGCCCATGCATTTGTAATAATTTTCTTCATAGTCATACCAATTATAATTGGAGGCTTTGGAAATTGACTAGTTCCATTAATAATCGGAGCCCCAGATATAGCATTCCCTCGAATAAATAATATAAGCTTTTGATTACTTCCCCCTTCATTTCTTCTATTATTAGCCTCATCTATAGTTGAAGCCGGCGCTGGAACAGGATGGACAGTATACCCTCCCCTAGCTGGAAATATAGCACATGCAGGAGCTTCTGTTGATCTAACAATTTTTTCTTTACATTTAGCAGGGGTATCATCTATTTTAGGAGCTATTAATTTTATCACAACTATTATTAATATAAAACCTCCAGCCATAACCCAGTATCAAACTCCCTTGTTTGTATGATCAGTATTAATTACAGCTGTACTTCTACTCCTCTCATTACCAGTCCTAGCTGCTGGAATTACTATACTATTAACAGACCGTAATTTAAATACAACCTTTTTCGACCCGGCAGGAGGAGGTGACCCAATCCTCTACCAACATTTATTTTGA------------------------------------------------------------------------------------------------------------------------------------------------------------------------------------------------------------------------------------------------------------------------------------------------------------------------------------------------------------------------------------------------------------------------------------------------------------------------------------------------------------------------------------------------------------------------------------------------------------------------------------------------------------------------------------------------------------------------------------------------------------------------------------------------------------------------------------------------------------ATGACCAACACACGAAAATCTCACCCTCTCATCAAAATCGTAAATCACTCTTTCATTGATTTACCCACCCCTTCTAATATTTCAGCATGGTGGAACTTTGGCTCTTTATTAGGAGTATGCCTAGGATTACAAATTTTAACTGGGTTATTCCTAGCAATACACTACACCGCTGATACCACCACCGCATTCTCATCAGTTACACATATTTGTCGTGACGTAAACTACGGATGACTAATCCGTTATATACATGCCAACGGAGCATCAATATTCTTCATTTTCCTTTATTTACACGTCGGACGAGGAATTTACTATGGGTCCTATACATTCATAGACACATGGAACATTGGAATCTTACTATTATTTGCAGTTATAGCTACTGCCTTCATAGGCTACGTTCTACCATGAGGACAAATATCTTTCTGAGGGGCAACAGTAATTACAAATCTTCTCTCAGCTATCCCCTACATTGGACCTACCTTAGTAGAATGAATCTGAGGAGGTTTCTCAGTTGATAAAGCCACATTAACCCGATTCTTTGCTTTCCATTTCATTCTTCCATTTATTATTATAGCAATAGTAATAATCCACCTACTATTCTTACACGAAACGGGATCAAACAACCCATCTGGCATAAACTCAGACTCAGACAAAATCCCATTTCACCCCTACTATACAATTAAAGATATCCTAGGAGTTTTATTCATAATAACCACATTAATAAGCCTAGTAATATTCACACCAGACCTTCTAGGAGACCCAGACAACTACACCCCTGCTAACCCCTTAAACACACCTCCCCATATCAAACCAGAATGATACTTCCTCTTCGCATACGCAATTCTACGCTCAATCCCTAATAAACTTGGCGGAGTATTAGCCTTAGCTTTCTCCATCCTAATCCTAATACTATTCCCTATTCTACACTCTTCCAAACAACGCAGTATATCATTCCGACCTTTAAGTCAATGCTTAATATGAATACTAGCAGCCAACCTATTAATTCTTACATGAATTGGAGGGCAACCAGTCGAACATCCCTTTATCACCATTGGCCAACTAGCATCCGTAACCTATTTCTTTACCATTTTAATTCTTATACCTTTAACTGCTTTAATAGAACATAAACTACTTAAATGA---GAGAACCTTATGGGGATGCAGGCAGCCATCGAGCAGGCCATGAAGAGCCGGGAGATTCTAGCCATCTCTGACCCTCAGACGCTGGCGCACGTGCTGACGGATGGAGTACAGAGCTCACTGAACGACCCACGCCTGATCATTTCCTATGAGCCCAGCACTGTGGAGAATCTGCGTCAAGCCCCAGCACTCACCAACCTCAGCCAGGAGGAGCTACTGGCCGGGCTAGAAAAGAGCGTCCGCCATGAGGTCCTGGAGGGCAATGTGGGCTACCTGCGCTTGGATGACCTCCCCGGCCAGGAAGTACTGAACAGGCTGGCTGACTTCCTGGTGACCCATGTGTGGAAGCAGCTCATGGGTACCTCTGCCCTGGTCCTGGATCTCCGGCAGTGCCCCAGCGGCCATGTCTCCAGCATCCCCTATGTCATCTCCTACCTGCACCCTGGGAACACGGTCCTGCATGTGGACACCATCTATGATCGCCCCTCGAACACCACCACGGAGATCTGGACTTTGCCGCAGGTCCCGGGAGAGCGGTACAGTGCTGAGAAGGATGTGGTGGTCCTCACCAGCAGCCACACTGGGGGCGTGGCCGAGGACATCGCCTACATTCTCAAACAGGTGCGCAGGGCCATCGTGGTGGGTGAGCGCACGGAGGGGGGCGCCCTAGACCTTCAGAAGCTGAGGATTGGCCAGTCCAACTTTTTCCTCACTGTGCCAGTGTCCAGGTCACTGGGCCCCCTGAGTGGAGGCAGCCAGACATGGGAGGGCAGCGGCGTGCTGCCGTGTGTCAGCATCCCAGCTGAGCAGGCCCTGGAGAAGGCGCTGGCCATCCTCACCCTGCGCCGCGCCCTGCCAGGGGTTGTGCACCGCCTGCAGACAGCCCTGCAGGAGTACTACACCCTGGTGGACCGTGTGCCAGCCCTGCTACACCACCTCTCCAGCATGGACTACTCCACCGTGGTCTCTGAAAAGAACTTGATCACCAAGCTCAATAGTGGCCTGCAGGCTGTATCTGAAGACCCCAGGCTTCTGGTGAGG---------------------------------------------------------------------------------------------------------------------------------------------------------------------------------------------------------------------------------------CAGGAGCCT---------GTGGTGCCCCCTACAGAGACCCCAGTTAGTGCTACCACCCCATACCTGGAAGACACCCCAGAGCTGCCCCTGCATGACTTCTACTGTAGCAAGCTGCTGGATCTGGTCTTCCTGCTGGATGGCTCCTCCAGGCTCTCGGAGGCCGATTTCAAGGTGCTGAAGGCCTTTGTGGTGAGCGTCATGGAGCGGCTGCACATCTCCCAGAAGCGGATCCGAGTGGCTGTGGTGGAGTACCATGTTGGCTCCCATGCCTACCTCGAGCTCAAGGCCCGAAAGCGGCCCTCAGAGCTGCGGCACATTGCCAGCCAGGTGAAGTACGTGGGCAGCCAGGTGGCCTCCACCACTGAGGTCCTGAAGTACACGCTGTACCAGATCTTCAGCAAAATCGAGCGTCCCGAGGCCTCCCGCATTGTGCTGCTCCTGACTGCTAGCTCAGAGCCCAAGCAGATGGGCCGGCATTTTAAACGCATGATCCAGGGCCTGAGGAACAAAAAGGTCATCCTGATGCCAGTGGGCATTGGGCCGCATGTCAATCTCGAGCAGATTCGATTAATTGAGAAGGAGGCCCGCGAAAACAAGGCCTTTCAGCTCAGCGGTGTGGATGAGTTGGAGCAGCGGAGGGACGAGATCATCAACTACCTCTGTGACCATGCGCCCGAGGCCCCCGCCCCGGCGAAGCGCCCTCTGGTGGCACAGGTCACTGTGGGGCCAAGGCTGTCAGAGAGTTTGTCCCCAGAACCCAAGAGAAAGGCTATGGTTCTGGATGTGGTGTTTGTCCTGGAGGGCTCTGACAAAGTAGGAGAGGCCAACTTCAACAGGAGCAAGGAGTTCATGGCGGAGGTGATCCAGCGCATGGACGTGGGCCAGGATGGCGTCCATGTCATGGTGCTGCAGTACTCATACATGGTGGCCGTGGAGTATACCTTCCGTGAGGCCCAGTCCAAGGGGGATGTGCTACAGCATGTGCGAGACATACAATTCCGGGGTGGCAACCAGACCAACACCGGGCTGGCCTTACAGTACTTGTCTGAGCACAGCTTCTCCACCAGCCAGGGCGACCGGGAGCAGGTGCCAAACCTGGTTTACATGGTCACAGGAAATCCTGCCTCTGATGAGATTAGACGGTTGCCTGGAGACATTGAGGTGGTGCCCATTGGAGTGGGCCCTGATGCCAACCTGCAGGAACTGCAGAGGGTC------------------------------------------------
	Ctenomys_coyhaiquensis                      ----GTTTGGTCCTAGCTTTTTTATTAGTTGTTAATAAAATTATACATGCAAGAGTCACCAGTGAAAACCCAAGGAGCTGATATCAAGCACACTAGCTCATAACATCTTGCGCCACACCCCCACGGGACAGCAGTAATTAAAATTAAGCAATAAACGAAAGTTTGACTAAGTTATGGGTTGGTAAATCTCGTGCCAGCCACCGCGGTCATACGATTAACCCTAATTAATCGGCGTAAAGAGTGTACTAAATTCAATCTAAGTTGTAAAAAGAAAGTAATCTCACTAAAGCTAAGGTACAAACTGGGATTAGATACCCCACTATGCTTAGCCATAAACACAATAATGTTCGCCAGAGAACTACTAGCAACAGCTTAAAACTCAAAGGACTTGGCGGTGCTTTAAACCCACCTAGAGGAGCCTGTTCTATAATCGATGAACCCCGTTACACCTCACCATTGCTAACAGCCTATATACCGCCATCTTCAGCAAACCCAGTAAGCATAAAAACGTTAGGTCAAGGTGTAGCCAATGAAGTGGAAAGAAATGGGCTACATTTTCTGTAAGGAGGATTTAGTAGTAAATTAAGAATAGAGAGCTTAATTGAACTTGGCTATGAAGCACGCACACACCGCCCGTCACCCTCCTCAAAGAGGAGATAAGTCGTAACAAGGTAAGCATACTGGAAAG----------------------------------------------------------------------------------------------------------------------------------------------------------------------------------------------------------------------------------------------------------------------------------------------------------------------------------------------------------------------------------------------------------------------------------------------------------------------------------------------------------------------------------------------------------------------------------------------------------------------------------------------------------------------------------------------------------------------------------------------------------------------------------------------------------------------------------------------------------------------------------------------------------------------------------------------------------------------------------------------------------------------------------------------------------------------------------------------------------------------------------------------------------------------------------------------------------------------------------------------------------------------------------------------------------------------------------------------------------------------------------------------------------------------------------------------------------------------------------------------------------------------------------------------------------------------------------------------------------ATGACCAATACACGAAAATCCCATCCTCTTATTAAAATTGTAAATCACTCTTTCATTGATTTACCTGCCCCCTCTAATATTTCAGCATGATGGAACTTTGGCTCTTTATTAGGAGTATGCCTAGGATTACAAATTTTAACTGGCTTATTCCTAGCAATGCACTACACAGCTGACACCACCACCGCATTCTCATCAGTAACACATATTTGTCGTGACGTAAACTACGGTTGACTAATCCGCTATATACATGCCAACGGAGCATCAATATTCTTCATCTTCCTTTATTTTCATATCGGACGAGGGATTTATTATGGATCCTATTCATTCATAGACACATGAAATATTGGAGTCCTACTATTATTTGCAGTTATAGCTACCGCCTTCATAGGCTACGTACTACCATGAGGACAAATATCCTTTTGAGGAGCAACAGTAATTACAAACCTTCTCTCAGCTATCCCTTACATTGGACCTACCTTAGTAGAATGAATCTGAGGAGGTTTCTCAGTTGATAAAGCCACATTAACCCGATTCTTTGCTTTCCACTTCATTCTTCCATTTATTATTACAGCAATAGTAATAATCCACCTATTATTCCTACACGAAACAGGATCAAATAACCCATCTGGCATAAACTCAGACTCAGACAAAATCCCATTTCACCCTTACTATACAATCAAGGATATCTTAGGAATCTTATTTATAATAATTACATTAATAAGCTTAGTAATATTTACACCAGATCTCCTAGGAGACCCAGACAACTACACCCCTGCCAACCCCTTAAACACACCACCCCATATCAAACCAGAATGATATTTCCTCTTCGCATACGCAATTCTACGCTCAATCCCCAATAAACTTGGCGGAGTACTAGCCTTAATTTTCTCTATCCTAATCCTAATACTATTCCCTATTCTACACTCATCCAAACAACGCAGTATATCATTCCGACCTTTAAGTCAGTGCTTAATATGAATACTAGTAGCCAACCTATTAATTCTTACATGAATCGGAGGACAACCAGTCGAACACCCCTTCATTACCATTGGCCAACTAGCATCAGTAACCTATTTCTTTACTATTCTAATTCTTATACCTTCAACAGCCTTAATAGAAAATAAACTACTCAAATGA---------------------------------------------------------------------------------------------------------------------------------------------------------------------------------------------------------------------------------------------------------------------------------------------------------------------------------------------------------------------------------------------------------------------------------------------------------------------------------------------------------------------------------------------------------------------------------------------------------------------------------------------------------------------------------------------------------------------------------------------------------------------------------------------------------------------------------------------------------------------------------------------------------------------------------------------------------------------------------------------------------------------------------------------------------------------------------------------------------------------------------------------------------------------------------------------------------------------------------------------------------------------------------------------------------------------------------------------------------------------------------CCATACCTGGAAGACACCGCGGAGCTGCCCCTGCACGACTTCTACTGCAGCAAGCTGCTGGATTTGGTCTTCCTGCTGGACGGCTCCTCCCGGCTCTCAGAGGCRGATTTCGAGGTGCTGAAGGCCTTTGTGGTGAGCGTCATGGAGCGGCTGCACATCTCCCAGAAGCGGATCCGGGTGGCCGTGGTGGAGTACCACGACGGCTCCCACGCCTACCTTGAGCTCAGCGCCCGGAAGCGGCCCTCGGAGCTGCGGCGCATCGCCAGCCAGGTGAAGTATGTGGGCAGCCAGGTGGCCTCCACCAGCGAGGTCTTGAAGTACACGCTCTTCCAGATCTTTGGCAAAATCGAGCGCCCCGAAGCCTCCCGCATTGTGCTGCTCCTGACTGCCAGCTCAGAGCCCAAGCAGATGACCCGAAATTTGGTCCGCAGTGTTCAGGGCCTGAAGAAGAAAAAGGTCATTCTGATGCCAGTGGGCATCGGGCCACATGTCAACCTCCAGCAGATCCGTCTCATTGAGAAGCAGGCCCCCGAAAACAAAGCCTTCCTGCTCAGCGGTGTGGATGAGCTGGAGCAGCGGAGGGACGAGATTATCAACTACCTCTGTGACCATGCGCCCGAGGCTCCCGCCCCAACACAGCACCCTCCAGTGGCACAGGTCACTGTGGGGCCAAGGGTCTCAGAGATTTTGTCCCCAGAACCCAAGAGAAAGCCCATGGTTCTGGATGTGGCATTTGTCCTGGAGGGCTCGGACAAAGTTGGAGAGGCCAACTTCAACAGGAGCAAGGAGTTCGTGGCGGAGGTGATCCAGCGCATGGATGTGGCCCAGGACGGCATCCACGTCACAGTGCTGCAGTACTCGTACATGGCGGCCGTGGAGTACACCTTCCGAGAGGCCCAGTCCAAGGGGGACGTGCTGCAGCACGTGCGAGAGATCCAGTTCCGGGGTGGCAACCAGACCAATACCGGGCTGGCCCTGCAGTACTTGTCCGAGCACAGCTTCTCTGCCAGTCAGGGCGACCGGGAGCAGGCACCAAACCTGGTCTACATGGTAACAGGAAATCCTGCCTCTGATGAGATCAGGCGGTTGCCTGGAGACATCCAAGTGGTGCCCATTGGAGTGGGCCCTGGTGCCAACAGGCAGGAGCTGCAGAGGGTCAGCTGGCCCAGCACACCCATCTTTATCCAGGACTTTGAGCGGCTCCCC
	Cuniculus_taczanowskii_paca                 -------------TAGCCTTTTTATTAGTTGTTAGCAAAATTATACATGCGAGAATCTCCAGTGAGAACCCAAGGAGCAGGTATCAAGCACACTAGCTCACAACATCAGGCGCCACACCCCCACGGGACAGCAGTAACTAATATTGAGCAATGAACGAAAGTTTGACTCAGTTATGGGTTGGTCAATTTCGTGCCAGCCACCGCGGTCATACGATTAACCCTAATTAATCGGCGTAAAAAGTGTACTAAATTTCACCTAAGTCGTAGAAATAAAGCCGTCTCACGAAAGCTAAGATTCAAACTGGGATTAGAGACCCCACTATGCTTAGCCATAAACACAAAAATTTTCGCCCGAGAACTACTAGCAACAGCTTAAAACTCAAAGGACTTGGCGGTGCTTCACACCCACCTAGAGGAGCCTGTTCTATAATCGATATACCCCGATCTACCTCACCATTGCCAACAGCCTATATACCGCCATCTTCAGCAAACCCAGTAAGCATAAAAACGTTAGGTCAAGGTGTAGCCAATGAAGTGGGAAGAAATGGGCTACATTTTCTGAAAGGAGGATTTAGCAGTAAATTAAGAATAGAGAGCTTAATTGAATTAGGCCATGAAGCACGTACACACCGCCCGTCACCCTCTTCAAAGAAGAGATAAGTCGTAACAAGGTAAGCATACTAGAAAGTGTGCTTGGA------------------------------------------------ACACTATACCTGTTGTTTGGTGCATGAGCTGGAATGGTAGGAACCGCACTCAGCCTATTAATTCGAGCAGAACTGGGCCAACCTGGAACCCTCCTAGGTGATGACCAAATTTACAATGTAATCGTCACCGCCCACGCATTTGTCATGATTTTCTTTATAGTCATGCCAATCATAATTGGGGGATTCGGAAACTGACTAGTGCCTTTAATAATTGGGGCCCCTGATATAGCTTTCCCTCGAATAAATAATATAAGCTTCTGACTTCTCCCACCTTCATTTTTACTTCTTCTCTCTTCATCAATAATCGAAGCCGGGGCTGGAACAGGATGAACCGTATACCCTCCCCTAGCTGGAAACTTAGCTCATGCAGGAGCTTCCGTAGACCTAACCATCTTCTCACTCCACCTTGCAGGGGTCTCATCAATCCTAGGAGCAATTAACTTTATCACAACTATCATCAACATAAAACCACCCGCAATAACGCAATACCAAACCCCTCTGTTCGTCTGATCAGTGCTTATTACAGCCGTCCTTTTACTCCTATCCCTACCCGTATTAGCCGCCGGCATCACAATATTACTAACAGACCGCAATTTAAATACAACTTTCTTTGACCCAGCAGGGGGTGGAGACCCTATTCTTTACCAACACCTGTTC---------------------------------------------------------------------------------------------------------------------------------------------------------------------------------------------------------------------------------------------------------------------------------------------------------------------------------------------------------------------------------------------------------------------------------------------------------------------------------------------------------------------------------------------------------------------------------------------------------------------------------------------------------------------------------------------------------------------------------------------------------------------------------------------------------------------------------------------------------------ATGACCSACATACGCAAGTCCCRCCCACTAATTAAAATTATCAACCACTCATTCATTGATCTCCCAACCCCCTCTAACATCTCAACTTGATGAAATTTTGGGTCACTACTAGGAATCTGCCTAATACTACAAATTATCACAGGCCTTTTCCTAGCAATACACTACACCGCCGACACTAACTCAGCATTCTCATCTGTCGCCCATATCTGTCGAGACGTAAACTACGGCTGACTAATCCAACATCTACATGCCAATGGAGCATCAATATTTTTCATCTTCCTGTACCTCCACATTGGCCGGGGAGTCTACTACGGATCCTATATACTCTCAGAAACCTGAAACATCGGCATCCTCCTGCTATTCTCAGTAATAGCCACTGCATTCATAGGTTACGTGCTCCCATGGGGCCAAATATCATTCTGAGGCGCTACAGTAATCACAAATCTCCTATCGGCCATCCCCTACATTGGCTCAACAATGGTAGAATGAATTTGAGGAGGATTCTCCGTAGACAATGCAACCCTAACCCGGTTCTTCGCCTTCCACTTCATCTTACCATTCATCATTACAGGCCTAGTAATAATTCACTTGTTATTCCTTCATGAAACAGGGTCTAACAACCCCTCAGGACTTACTTCAGAATCCGATAAAATTCCATTTCACCCCTACTACACAACCAAAGACATTATAGGTCTCCTATTCATAGGATTAATTCTTGCCTCCCTAACCCTATTTTCACCCGACCTTCTTGGAGACCCAGACAACTTCACACCCGCCAACCCACTCAATACCCCGCCCCACATCAAACCAGARTGA------------------------------------------------------------------------------------------------------------------------------------------------------------------------------------------------------------------------------------------------------------------------------------------------------------------------------------GAGAACCTCATGGGGATGCAGGCAGTCATCGAGCAGGCCATGAAGAGCCAGGAGATTCTGGGCATCTCTGACCCTCAGACGCTGGCCCGTGTGCTGACCAACGGGGTACAGAGCTCCTTGAATGACCCACGCCTGGTCATTTCCTATGAGCCCAGCACCGTGGAGGGGCTGAGGCAAGCCCCGGCACCCAGCAACCTCAGCCAGGAGGAGCTGCTGGCCAGGCTGCAGGAGAGCATCCGCTACGAGGTCCTGGAGGGCAACGTGGGCTACCTGCGCGTGGACGACCTCCCCAGCCAGGAGGTGCTAAGCAGGCTGGGCAGCTTCCTGGTGACCCAGGTGTGGAAGCAGCTCATGGGCACCTCAGCCCTGGTGCTAGATCTCCGGCAGTGCCCCAGTGGCCACGTCTCTGGCATCCCCTACATCATCTCCTACCTGCACCCTGGGAACACCGTCCTGCACGTGGACACCATCTACGACCGCCCCTCCAACACCACCACGGAGATCTGGACTTTGCCTCAGGTCCTGGGAGAGCGATACAGCGCTGAGAAGGACGTGGTGGTCCTCACCAGTGGCCGCACCGGAGGCGTGGCTGAGGACATCGCCTACATCCTCAAGCAGATGCGCAGGGCCATTGTGGTGGGTGAGCGCACGGAGGGGGGTGCCCTGGACCTTCAGAAGCTGAGGATCGGCCAGTCCGACTTCTTCCTCACTGTGCCTGTGTCCAGGTCGCTGGGCCCCCTGGGTGGAGGCAGCCAGACATGGGAAGGCAGTGGGGTGCTGCCGTGCGTGGTCACACCGGCCGAGCAGGCCCTGGAGAAGGCGCTGGCCATCCTCACCCTGCGCCGCGCCCTGCCGGGGGTCGTGAGCCGCCTGCGTGAGGTCCTGCAGGAGTACTACGCACTGGTAGACCGTGTGCCGGCCCTGCTGCAGCACCTGGCCAGCATGGACTACTCCGTGGTGGTCTCTGAGGAGGACCTGGTCACCAAGCTCAACAGTGGCCTGCAGACTGTGTCTGAGGACCCCAGGCTCCTGGTGCGGGCTCTGGGGCCCAGAGAAATCACTCTGGGGCTCGAGGCTGAAGTCCCCGAGCCTCCTGAGGCAGAGCCCGAGATGCCTGAGGACGAGGCTGGCCGGCAGGCACTGGTGGACGCTGTGTTCCAGGTGTCAGTGCTGCCGGGCAACGTGGGCTACCTGCGCTTTGACAGGTTTGCCAATGACGCAGTGCTGGAGGCACTGGGCCCCTATGTGCTGCACCAGGTGTGGGAGCCCCAGCAGCCTGGAGGCTTGGTGGTGCCCCCCACAGAGGCCCCAGTTAGTGCTACCACCCCATATCTGGAAGACACCCCGGAGCTGCCCCTGCATGACTTCTACTGCAGCAAGCTGCTGGATCTGGTCTTCCTGCTGGATGGCTCCTCCAAGCTGTCGGAGGAGGACTTTGAGGTGCTGAAGGCCTTTGTGGTGAGCGTGATGGAGCGGCTGCACATCTCCCAGAAGCGGATCCGGGTGGCCGTGGTGGAGTACCACGACGGCTCCCATGCTTACCTTGAGCTCAAAGCCCGGAAGCGGCCCTCAGAGCTGCGGCGCATCGTCAGCCAGGTGAAGTACGTGGGCAGCCAGGAGGCCTCCACCAGCGAGGTCTTGAAGTACACGCTCTTCCAGATCTTTGGTAAAATCGAGCGCCCTGAAGCCTCCCGCATTGTGCTACTCCTGACTGCCAGTTCAGAGCCCAAACAGATGGCCCGGAATTTGGTCCGCAGTGTTCAGGGCCTGAAGAAGAAAAAGGTTATCCTGATGCCGGTGGGCATTGGGCCGTATGCCAACCTCCAGCAGATCCGCCTCATTGAGAAGCAGGCCCCTGAAAACAAGGCCTTCGTGCTTAGCGGTGTGGATGAGCTGGAGCAGCGAAGGGATGAAATTATTAACTACCTCTGTGAGCACGCGCCCGAAGCCCCCGCCCCGACTCAGCATGCCAAGGCGGCACAGGTCACTGTGGGTCCAGGGCTCTCAGAGATTTCGTCCCCAGGACCTGAGAGAAAGTCCATGGTTCTGGATGTGGTATTTGTCCTGGAGGGCTCAGACAAAGTTGGAGAAGTCAACTTCAACAGGAGCAAGGAGTTCATGGCAGAGGTGATCCGGCGCATGGATGTGAGCCAGGATGGCATTCATGTCACGGTCCTGCAATACTCATACATGGTGACCGTGGAGTACACCTTCCGTGAGGCCCAGTCCAAGGGAGACGTGCTGCAACATGTGCGAGAGATCCAATTCCGGGGTGGCAACCAGACCAACACCGGGCTGGCCCTGCAGTATGTGTCCGAGCACAGCTTCTCTGCGGGTCAGGGCGATCGGGAGCAGGCACCAAACCTGGTTTATATGGTCACAGGAAATCCTGCCTCTGATGAGATCAAGCGATTGCCTGGAGATATCCAGGTGGTGCCCATTGGAGTGGGCCCCAATGCCAATGAGCAGGAGCTGCAGAGGGTCAGCTGGCCCAGCACCCCCATC---------------------------
	Cuscomys_ashaninka                          -----------------------ATTAGTTATTAGCAAAATTATACATGCAAGATTCACCAGTGAAAACCCGAGGAGCGGGTATTAAGCGCACTTGCTCATGACACCTTGCGCCACACCCCCACGGGACAGCAGTAATAAAAATTTAGCAATAAATGAAAGTTTGACTAAGTTATGGGTTGGTAAATCTCGTGCCAGCCACCGCGGTCATACGATTAACCCTAATTAATCGGCGTAAAGAGTGTATTAAAATTTTCCTAGGTCGTAAAAAGAAAGTACTCCCACTAAAGCTAAGACTCAAACTGGGATTAGATACCCCACTATGCTTAGCCATAAACACAAAAATCTCCGCCAGAGAACTACTAGCAACAGCTTAAAACTCAAAGGACTTGGCGGTGCTTCAAACCCATCTAGAGGAGCCTGTTCTATAATCGATAAACCCCGATAAACCTCACCATTGCTAACAGCCTATATACCGCCATCTTCAGCAAACCCAGTAAGCATAAAAACGTTAGGTCAAGGTGTAGCTAATGAAATGGAAAGAAATGGGCTACATTTTCTGAAAGGAGGATTTAGTAGTAAATTGAGAATAGAGAGCTCAATTGAATTAGGCCATGAAGCACGCACACACCGCCCGTCACCCTCCTCAAAGAGGAGACAAGTCGTAACAAGGTAAGCATACTGGAAAGTGTGCTTGGA------------------------------------------------------------------------------------------------------------------------------------------------------------------------------------------------------------------------------------------------------------------------------------------------------------------------------------------------------------------------------------------------------------------------------------------------------------------------------------------------------------------------------------------------------------------------------------------------------------------------------------------------------------------------------------------------------------------------------------------------------------------------------------------------------------------------------------------------------------------------------------------------------------------------------------------------------------------------------------------------------------------------------------------------------------------------------------------------------------------------------------------------------------------------------------------------------------------------------------------------------------------------------------------------------------------------------------------------------------------------------------------------------------------------------------------------------------------------------------------------------------------------------------------------------------------------------------------------------AATATTCGAAAATCACACCCCTTAATTAAAATTATTAATAATTCATTCATTGACCTACCAACTCCCTCTAATATCTCAGCATGATGAAACTTTGGCTCTTTACTAGGTATATGTTTAATCCTACAAATCATTACAGGATTATTCCTAGCAATGCACTATACCGCAGACACAACCACAGCATTTTCCTCAGTCACTCATATATGCCGAGACGTAAATTACGGATGACTTATCCGATACTTACATGCCAATGGAGCATCAATATTCTTTATTCTCATTTACCTCCATATCGGACGAGGAATTTACTACGGATCATTTACCTTCACAGAGACCTGAAACATTGGAATTCTATTACTTATAACAGTTATAGCCACAGCATTCATAGGATATGTACTTCCATGAGGACAAATATCCTTCTGAGGCGCAACAGTAATCACAAATCTCCTGTCAGCAATTCCCTACATCGGACCCTCCTTAGTCGAATGAATCTGAGGGGGATTCTCTGTAGATAAAGCTACCTTAACTCGATTTTTTGCTTTTCACTTCATCCTGCCATTCATCATTGCAACTCTCGCCATAATCCACCTATTATTTCTCCACGAAACAGGATCAAACAACCCTTCAGGACTAAACTCAAACTCAGACAAAATTCCTTTTCACCCCTATTTTACAATCAAAGACATCTTAGGTATTTTCATTATAACAATTATTATACTAATCCTAGTACTATTTTCCCCAGACTTACTAGGAGACCCAGACAATTACATTCCTGCTAATCCCCTAAACACACCCCCTCACATCAAACCAGAATGATACTTTCTATTTGCCTACGCTATTCTACGCTCAATTCCTAATAAACTAGGAGGAGTAATAGCACTTCTACTATCTATCCTAATCCTAATCCTATTTCCAGCCCTCCACATGTCTAAACAACGCAGCATATCATTTCGCCCTCTCAGCCAATGCTCTATATGAATACTAGTTGCTAACCTACTCATTCTTACATGAATTGGAGGTCAACCTGTAGAACACCCATTTATCTTAATTGGTCAACTAGCCTCTATATCTTATTTCATTACTATTCTAATTATTATACCATCAACCAGCCTTATAGAAAACAAACTACTTAAATGA------------------------------------------------------------------------------------------------------------------------------------------------------------------------------------------------------------------------------------------------------------------------------------------------------------------------------------------------------------------------------------------------------------------------------------------------------------------------------------------------------------------------------------------------------------------------------------------------------------------------------------------------------------------------------------------------------------------------------------------------------------------------------------------------------------------------------------------------------------------------------------------------------------------------------------------------------------------------------------------------------------------------------------------------------------------------------------------------------------------------------------------------------------------------------------------------------------------------------------------------------------------------------------------------------------------------------------------------------------------------------ACCCCATACCTGGAAGACACCCCGGAGCTGCCCCTGCACGACTTCTACTGCAGCAAGCTGCTGGATCTGGTCTTCCTGCTGGACGGCTCCTCCAGGCTCTCAGAGGCGGATTTTGAGGTGCTGAAGGCCTTTGTGGTGAGCGTCATGGAGCGGCTGCACATCTCCCAGAAGCGGATCAGGGTGGCYGTGGTGGAGTACCACGATGGCTCCCATGCTTACCTCGAGCTCAAGGCCCGGAAGCGTCCCTCGGAGCTGCGGCGCATCGCCAGCCAGGTCAAGTACGTGGGCAGCCAGGTGGCCTCTACCAGCGAGGTCTTGAAGTACACACTCTTTCAGATCTTCGGCAAAATCGAGCGCCCCGAAGCCTCCCGCATTGTGCTGCTCCTAACTGCCAGCTCAGAGCCCAGGCATATGACCCGGAATTTGGTCCGCAGCGTCCAGGGCCTGAAGAAGAAAAAGGTCATCCTGATGCCAGTGGCCATCGGGCCACACGCCAACCTCCAGCAGATCCGTCTCATTGAGAAGCAGGCCCCCGAAAACAAGGCCTTTATGCTCAGCGGTGTGGATGAGCTGGAGCAGCGGAGGGACGAGATCATCAACTACCTCTGCGACCATGCGCCCGAGGCCCCCGCCCCAACGCAGCACCCCCAGGTGGCACAGGTCACTGTGGGGCCAAGGCTTTCAGAGATTTTGTCCCCAGAACCCGAGAGAAAGTCCATGGTTCTGGATGTAGTATTTGTCCTGGAGGGCTCTGATAAAGTTGGAGAGGCCAATTTCAACAGGAGCAAGGAGTTCGTGGTGGAG---------------------------------------------------------------------------------------------------------------------------------------------------------------------------------------------------------------------------------------------------------------------------------------------------------------------------------------------------------------------------------------------------------------------
	Dasyprocta_punctata_leporina                -------------TGGCCTTTTTATTAGTTAAATGTAAAATTATACATGCAAGACTCCCCGGGTGAAACCCAAGGAGCGGGTATCAAGCACACTAGCTCACAACGCCTTGCGCCACACCCCCATGGGACAGCAGTAATAAAAATTAAGCAATAAACGAAAGTTTGACTAAGTTATGGGTTGGTAAATTTCGTGCCAGCCACCGCGGTCATACGATTAACCCAAACTAATCGGCGTAAAGAGTGTACTAAAATTTATCTAAGTCGTAGAAAGAAAGTAGTCTCACGAAAGCTAGAATCCAAACTGGGATTAGATACCCCACTATGCCTAGCCATAAACACAAAAATTCTCGCCCGAGAACTACTAGCCACAGCTTAAAACTCAAAGGACTTGGCGGTGCTTTACACCCACCTAGAGGAGCCTGTTCTATAATCGATAAACCCCGATACACCTCACCATTGCTAACAGCTTATATACCGCCATCTTCAGCAAACCCAGTAAGCTTAAAAACGTTAGGTCAAGGTGTAGCCTATGGGGTGGGAAGAAATGGGCTACATTTTCTGAAAGGAGGATTTAGTAGTAAATTAAGAACAGAGAGCTTAATTGAACCAGGCCATGAAGCACGTACACACCGCCCGTCACCCTCCTCAAAGAGGAGATAAGTCGTAACAAGGTAAGTATACTGGAAAGTGTACTTGGA------------------------------------------------ACACTATATTTACTATTTGGCGCGTGAGCAGGAATAGTAGGAACCGCACTTAGTTTACTGATCCGTGCAGAACTAGGACAACCGGGTACACTACTCGGAGACGACCAAATTTACAATGTAATCGTCACCGCCCATGCATTTGTAATAATCTTCTTTATAGTTATACCAATCATAATTGGAGGTTTTGGAAATTGACTGGTCCCATTAATAATTGGAGCCCCTGATATAGCTTTTCCACGAATAAATAATATAAGCTTCTGACTTCTCCCTCCCTCATTCCTCCTACTACTATCGTCATCAATAATTGAAGCAGGAGCTGGAACAGGATGAACCGTTTACCCACCTTTAGCTGGGAATTTAGCGCACGCGGGTGCCTCCGTAGACCTAACCATTTTTTCCCTTCATCTAGCAGGGGTATCATCAATTCTAGGGGCCATCAACTTTATTACTACAATTATTAACATAAAACCCCCTGCAATAACACAATACCAAACACCCCTATTCGTTTGATCCGTACTAATCACAGCCGTACTTCTACTATTATCTCTCCCAGTCCTAGCAGCAGGTATTACTATACTACTCACAGATCGAAACCTCAATACAACCTTTTTCGACCCAGCTGGAGGAGGAGACCCAATTCTTTACAAACACCTATTC---------------------------------------------------------------------------------------------------------------------------------------------------------------------------------------------------------------------------------------------------------------------------------------------------------------------------------------------------------------------------------------------------------------------------------------------------------------------------------------------------------------------------------------------------------------------------------------------------------------------------------------------------------------------------------------------------------------------------------------------------------------------------------------------------------------------------------------------------------------ATGACTCACCTACGAAAATCACACCCACTAATCAAAGTTATTAACCACTCTTTCATTGATCTCCCAACCCCATCCAACATCTCAGCTTGATGAAACTTCGGCTCTCTACTAGGCATCTGCCTAATAATACAAATCCTTACAGGCCTATTCCTAGCAATACATTACACCGCAGATACAACCACAGCATTCTCATCCGTTACACACATTTGCCGAGATGTAAACTACGGATGACTAATCCGATATTTACACGCCAACGGAGCATCAATATTCTTTATTCTCATTTACCTACACATCGGACGAGGAATCTATTACGGATCCTACACTTTCTCAGAAACCTGAAACATTGGAATTTTACTGTTACTGGCAGTAATGGCAACCGCCTTCATAGGGTACGTACTGCCATGAGGACAAATATCATTCTGAGGGGCTACCGTAATTACAAACCTCCTATCAGCAATCCCTTACATCGGCACAACCCTAGTCGAGTGGATCTGAGGCGGGTTCTCAGTAGACAAAGCCACCCTAACCCGATTCTTCGCATTTCACTTTATTCTCCCATTTATCATTGTTGCACTAGTTATAACCCATCTACTATTCCTTCACGAAACCGGATCAAATAACCCCTCAGGATTAAACTCTGATTCAGATAAAATCCCATTCCATCCGTACTATACAATCAAAGATATCATAGGGTTCATATTCATAGGGTTCACTATCCTCCTTCTAGTACTTTTCTCACCAGACCTTTTAGGAGACCCGGATAACTACTCACCAGCCAATCCTCTTAATACCCCTCCACACATCAAACCAGAATGATACTTCCTCTTCGCATACGCCATCCTACGCTCTATCCCCAACAAACTAGGAGGTGTTGTAGCTCTACTAACCTCGATCCTAGTCCTAGCTCTATTTCCAATTATACACCTATCAAAACAACGAAGCATAACATTCCGTCCAATCAGCCAATGCCTTCTATGAATACTAACAGCTAATTTAGCAATCCTTACATGAATTGGAGGACAACCAGTCGAACATCCCTATATCCTCATTGGTCAAGTAGCATCAATTACCTACTTCCTAATCATCCTTATCCTAATACCACTCTTCAGTATAGTAGAAAATAAAATCCTTAAATGA---GAGAACCTCATGGGGATGCAGGCCGTCATTGAGCAGGCCATGAAGAGCCAGGAGATCCTGGGCATCTCCGACCCTCAGACGCTGGCCCGTGTGCTGACCAATGGGGTACAGAGCTCCCTGAATGACCCACGCCTGGTCATTTCCTACGAGCCCAGTGCTGTGGAGGAGCAGAGGCAAACCCCGGCACCCACCAACCTCAGCCAGGAGCAGCTGCTGGCCAGGCTGCAGGACAGCATCCGCCACGAGGTCCTGGAGGGCAACGTGGGCTACCTGCGTGTGGAYGACCTCCCCGGCCAGGAGGTGCTAAGCAGGCTGGGCAGCTTCCTGGTGACCCAGGTGTGGAAGCAGCTCATGGACACCTCTGCCCTGGTGCTGGATCTCCGGCAGTGCCCCAGCGGCCACGTCTCCGGCATCCCCTATATCATCTCCTACCTGCACCCCGGGAATACGGTCCTGCACGTGGACACCATCTACGACCGCCCCTCCAACACCACCACGGAGATCTGGACCTTGCCTCAGGTCCTGGGAGAGCGATACAGCGCCGAGAAGGATGTGGTGGTCCTCACCAGTGGCCGCACCGGGGGCGTGGCCGAGGACATCGCCTATATCCTCAAGCAGATGCGCAGGGCCATCGTGGTGGGCGAGCGCACGGAGGGAGGCGCCCTGGACCTTCAGAAGCTGAGGATCGGCCAGTCCGACTTTTTCCTCACCGTGCCTGTGTCCAGGTCACTGGGCCCCCTGGGCGAAGGCAGCCAGACGTGGGAGGGCAGCGGGGTGCTGCCGTGCGTGGTCACACCRGCTGAGCAGGCCCTGGAGAAGGCGCTGGCCATCCTCACCCTGCGGCGTGCCCTGCCGGGGGTCGTGGGCCGCCTGCGGGAGGCCCTGCAGGAGTACTACACACTGGTGGACCGTGTGCCGGCCCTGCTGCACCACCTGGCCAGCATGGACTACTCCATGGTGGTCTCTGAAGAGGACCTGGTCACCAAGCTCAACAGCGGCCTGCAGGCTGTATCTGAGGACCCCAGGCTCCTGGTGCGGGCTGTGGGGCCC---GAAATCTCTTCAGTGCTTGAGGCTGAAGTCCAGGAGCCCCCTGAGGAAGAGCCCGAGGTGCCCAAGGATGAGGCTGCCCAGCAGGCACTGGTGGAAGCCGTGTTCCAGGTGTCGGTGTTACCAGGCAACGTGGGCTACCTGCGCTTTGATAGGTTCGCCACCCGTGTGGTGCTGGAGGCGCTGGGCCCTTATGTGCTGCACCAGGTGTGGGAGCCCCAGCAGCCTGGAGGCTTGGTGGTGCCCCCTACAGAGATGCCAGTTAGTTCTACCACCCCATATCTGGAAGACATCCCAGAGATGCCCCTGCATGACTTCTACTGCAGCAAGCTGCTGGATCTGGTCTTCCTGCTGGATGGCTCCTCCAAGTTGTCGGAGGCGGATTTCGAGGTGCTGAAGACCTTTGTGGTGAGCGTGATGGAGCGGCTGCACATCTCCCAGAAGCGGATCCGGGTGGCCGTGGTGGAGTACCACGATGGCTCCCATGCTTACCTTGAGCTYAAAGCCCGGAAGCGGCCCTCAGAGCTGCGGCGCATTGCCAGCCAGGTGAAGTATGTGGGCAGCGAGGTGGCCTCCACCAGTGAGGTCTTGAAGTACACGCTCTTCCAGATCTTTGGCAAAATCGAGCGCCCTGAAGCCTCTCGCATTGTGCTACTCCTGACTGCCAGTTCAGAGCCCAAACGGATGACCCGGAATTTGCTCCGCAGTGTTGAGGGCCTGAAGAAGAAAAAAGTTATCTTGATGCCAGTGGGYATTGGACCGCATGTCAACCTTCAGCAGATCGGCCTCATTGAGAAGCAGGCCCCTGAAAACAAGGCCTTCTTGCTTAGTGGCGTGGATGAGCTGGAGCAGTGGAGGGATGAGATTATCAACTACCTCTGTGACCATGCGCCTGAGGCCCCTGCCCCAACTCAGCACACTCAGGTGACACAGGTCACTGTGGGTCCAGGGCTCTCGGAGATTTTGTCCCCAGGACCTGAGAGAAAGTCCATGGTTCTGGATGTGGTATTTGTCCTGGARGGCTCAGACAAAGTTGGAGAAGCCAACTTCAACAGGAGCAAGGAGTTCATGGCAGAGGTGATCCAGCGCATGGATGTGGCCCAGGATGGCATTCATGTTACGGTCCTGCAATACTCGTACATGGTGACCGTGGAGTACACCTTCCGTGAGGCCCAGTCCAAGGGGGATGTGCTGCAACATGTGCGAGAGATCCAGTTCCGGGGTGGCAACCAGACCAACACTGGGTTGGCCCTGCAGTATGTGTCTGAGCACAGCTTCTCTGCAGGCCAGGGCGATCGGGAGCAGGCRCCGAACCTGGTTTACATGGTCACAGGAAATCCCGCCTCTGATGAAATCAAGCGGTTGCCTGGAGATATCCAGGTGGTGCCCATTGGAGTKGGCCCTGGTGCCAACATGCAGGAGCTGCAGAGCGTCAGCTGGCCCAGCACCCCCATC---------------------------
	Daubentonia_madagascariensis                ATAGGTTTGGTCCTAGCCTTACTATTAGCTATTAGTAGCCTTACACATGCAAGCTTCCCCGGTGAAAACCCAAGGAGCGGGCATCAAGCACACTAGCTCATGACGCCTTGCACCACACCCCCACGGGACAGCAGTGACTAACCTTAAGCAATAAACGAAAGTTCGACTAAGCTATGGGTTGGCAAATCTCGTGCCAGCCGCCGCGGCCACACGATTAACCCAAGCTAATCGGCGTTGAGCGTGTACTAAGCTTTAGCCAAGCCGTAAAAAGAAGGTAGTTTCACGACAGCTAGGGTCCAAACTGGGATTAGATACCCCACTATGCCTAGCCGTAAACACAAAGTTATTCGCCAGAGTACTATAGGCAACAGCCCAAAACTCAAAGGACTTGGCGGTGCTTTATACCCCCCTAGAGGAGCCTGTTCTATAATCGATAAACCCCGATAAACCTCACCATTGCCAACAACCTATATACCGCCATCTTCAGCAAACCCAGTAAGCCTAAAAACGTTAGGTCAAGGTGTAGTCTATGAGGTGGGAAGAAATGGGCTACATTTTCTGAAAGGAGGATTTAGAAGTAAATTGAGAATAGAGAGCTCAGTTGAATAGGGCCATGAAGCACGCACACACCGCCCGTCACCCTCCTCAAAGAGGAGATAAGTCGTAACAAGGTAAGCATACTGGAAAGTGTGCTTGGAATGTTCATCAACCGTTGACTGTACTCAACAAACCATAAAGATATCGGAACCCTCTACCTCCTTTTTGGTGCTTGGGCAGGTATAGTAGGAACAGCCCTAAGCCTTCTAATTCGAGCAGAACTTGGTCAACCAGGGACCCTACTAGGCGATGACCAAATCTATAACGTCATTGTAACTGCCCATGCCTTCGTAATAATCTTCTTCATAGTAATACCCATTATAATTGGAGGCTTCGGAAATTGACTGGTGCCTTTAATAATCGGAGCCCCTGATATAGCCTTCCCCCGTATAAATAACATGAGTTTCTGACTACTCCCCCCGTCCTTTCTTCTCCTCCTTGCCTCCTCAATAGTGGAGGCAGGGGCCGGCACAGGATGAACCGTATACCCCCCTTTAGCAGGAAATCTGGCTCACGCCGGAGCCTCCGTAGACTTAACTATTTTTTCACTCCACTTAGCAGGAGTCTCATCAATCCTTGGGGCCATTAACTTTATTACAACAATTATCAACATGAAACCACCAGCTATATCACAATACCAAACCCCCTTATTCGTATGGTCCGTAATAATCACTGCCATTCTACTTTTACTATCCCTTCCAGTCCTAGCAGCTGGGATTACCATACTCCTAACCGACCGCAACCTAAACACTACCTTCTTTGACCCTGCCGGAGGAGGAGACCCCATTCTATATCAACACCTATTCTGATTTTTCGGCCACCCTGAAGTTTACATCTTAATTCTCCCGGGCTTCGGCATAATCTCCCACATCGTCACGTACTATTCCGGAAAAAAAGAACCTTTCGGCTACATAGGCATAGTATGAGCTATAATATCTATTGGCTTTCTAGGTTTCATCGTATGGGCCCACCACATGTTCACAGTGGGAATAGACGTTGACACCCGAGCATACTTCACATCCGCTACCATGATTATCGCAATCCCCACAGGTGTAAAAGTCTTCAGCTGGTTGGCTACACTACACGGAGGTAACATTAAATGAAAACCCGCTATACTATGAGCTCTGGGCTTTATTTTCCTTTTTACAGTCGGTGGACTAACAGGCATTGTTCTAGCCAACTCATCATTAGACATTGTTCTACACGATACATACTATGTAGTAGCACACTTCCACTATGTCCTATCAATAGGAGCTGTATTCGCCATTATAGGCGGCTTCGTACACTGATTTCCTTTATTCTCAGGCTATACACTAAACGATACATGAGCCAAAATTCACTTCACAATTATATTCGTAGGTGTAAATCTTACTTTCTTCCCACAACACTTCTTAGGCCTATCCGGCATGCCCCGACGCTATTCTGACTACCCCGACGCCTACACAATATGAAACACCATCTCATCTATCGGCTCCTTCATCTCCCTGACAGCAGTCATATTAATAATCTTTATAACCTGAGAAGCATTCGCCTCAAAACGAGAAGTCCTAACAGTAGAATTAACAACAACAAACCTTGAATGACTTCATGGCTGCCCGCCTCCATATCACACATTTGAAGAACCCGCACACGTCAAAATGACCAACATTCGAAAAACCCACCCTCTAATCAAAATCATTAATAATTCATTCATCGACCTCCCCACACCATCAAACATTTCATCATGATGAAACTTTGGTTCTCTCCTAGGCACCTGCCTAATCCTACAAATCTTAACTGGGTTATTCCTCGCTATGCACTATACATCCGATACAACATCCGCATTCTCCTCCATCTCCCACATTTGCCGAGACGTAAATTATGGCTGAATCATTCGATATCTTCATGCCAACGGAGCATCAATATTTTTTCTCTGCCTATTCATCCACACAGGACGTGGCCTGTACTACGGATCATTCACCTACTTAGAAACCTGAAACATCGGAATCATTCTCCTACTTACAGTGATAGCAACAGCATTTATAGGCTATGTCCTCCCATGAGGACAAATATCCTTCTGAGGGGCCACCGTAATCACAAACTTACTTTCAGCAACCCCCTATATCGGAACCAGTTTAGTAGAATGAATCTGAGGAGGATTCTCCGTCGACAAAGCTACCCTAACACGATTTTTCGCCTTCCACTTTATCCTACCCTTCATCATTTTAACCCTCGCAACAACCCATCTTCTCTTTCTCCACGAATCAGGATCCAACAACCCATCAGGAATTTCCTCAAACTCCGACAAAATCCCATTCCACCCCTACTACACAACAAAAGACATCTTAGGCTTGACCCTTCTCTTACTTTTCCTCATAACCCTAACCCTATTCTTCCCCGACCTCTTAGGAGACCCAGACAACTACACCCCCGCTAACCCCCTTAATACCCCACCCCACATTAAACCAGAATGGTACTTCCTATTTGCATACGCGATCTTGCGATCCATCCCTAACAAGTTAGGAGGCGTACTAGCCCTCGTCCTATCCATTCTAATCCTCACCTGCATCCCCCTACTTCATACAGCCAAACAACGAAGCATAGCCTTCCGCCCCATAAGCCAATGCTTATTCTGAATCCTAACCACAGATCTCCTCACCCTCACATGAATCGGAGGACAACCCGTAGAACACCCCTTCATCCTCATTGGTCAAGCAGCCTCCATCCTATACTTTTCCATTATCATTATTCTAATACCAATGACAAGCCTAATCGAAAACAAAATACTCAAATGACCAGAGAACCTGGTGGGGATGCAAGAAGCCATCGAGCAGGCCATCAAGAGCCAGGAGATTCTGGGCATCTCGGACCCTCAGACGCTGGCCCAGGTGCTGACGGCTGGGGTACAGGGCTCCCTGAACGACCCTCGCCTGGTCATCTCCTATGAGCCCAGCACCCTCGAGGCTCCCCGGCAAGCCCCGACACTCAGCAACCTCACACAAGAGGAACTGCTCGCCTGGCTGCAGAGGGGCCTCCGCTACGAGGTTCTGGAGGGCAATGTGGGCTACCTGCGGGTGGACGACATCCCAGGCAAGGAGGTACTGAGCAAGCTGGGGCAGTTCCTGGTGGCCCACGTCTGGGGGAAGCTCATGGGCACCTCCGCCTTGGTGCTGGATCTGCGGCACTGCACGGGGGGCCAGGTATCCGGTATTCCCTACGTCATCTCCTACCTGCACCCGGGGAACACGGTCCTGCATGTGGACACCATCTACGACCGCCCCTCCAACACGACCACGGAGATCTGGACCTTGCCCCAGGTCCTGGGAGAGAGGTACGGTGCCGACAAGGACGTGGTGGTCCTCACCAGTGGCCGCACTGGGGGAGTGGCTGAGGATGTGGCCTACATCCTCAAGCAGATGCGCAGGGCCATCGTGGTGGGCGAGCGGACCGTAGGGGGTGCCCTGGACCTCCAGAAGCTGAGGATAGGCCAATCCAACTTCTTCCTCACTGTGCCCGTATCCAGGTCCCTGGGGCCCCTGGGTGGGGGCAGCCAGACGTGGGAAGGCAGTGGGGTGCTGCCCTGCGTGGGGACCCCAGCTGAGCAGGCCCTGGAGAAAGCCCTATCCATCCTCACTCTGCGCCGCGCCCTGCCGGGGGTCGTCCACTGCCTGCAGGAGGCGCTGCAGGACTACTACACGCTGGTGGACCGCGTGCCCGCCCTGCGGAACCACCTGGCCAGCATGGACTTCTCCACAGTGGTCTCCGAGGACGATCTGGTCACCAAGCTCAACGCCGGCCTGCAGGCAGTGTCCGAGGACCCCAGGCTCCTGGTGCGTGCTGTGGGGCCCAGAGAAACCCCTCCTGGGCCTGAGGCTGAAGCCGAAGAACCCCCGGGGGCAACCCCAGACGTGCCCGAGGACGAGGCTGTCCGGCTAGCCCTGGTGGACTCCGTGTTCCAGGTGTCAGTGCTGCCGGGCAACGTGGGCTACCTGCGCTTCGACAGGTTTGCCGACGCCTCTGTGCTGGGGGCGCTGGCCCCGTACATCCTGCGC------------------------------------GTGCCCCCCACAGATGCCCCTGTGAGCCCCACCACCCCGTATGTGGAGGACACCCCAGAGCCACCCCTGCATGACTTCTACTGCAGCAAGCTGCTGGATCTGGTCTTCCTGCTAGACGGCTCCTCCAAGCTGTCGGAGGCTGAGTTTGGCGTGCTGAAGGCCTTCGTGGTGGGCATGATGGAGCGGCTGCACATCTCCCAGAAGCGGGTCCGCGTGGCCGTGGTGGAATACCATGACGGCTCCCACTCCTACATTGGGCTCAAGGACCGGAAGCGGCCATCGGAGCTGCGGCGCATCGCCAGCCAGGTGAAGTACGCGGGCAGCCAGGTGGCCTCCACCAGCGAGGTCTTGAAGTATACGCTATTCCAAATCTTTAGCAAGATTGATCGTCCCGAAGCCTCCCGCATCACCCTGCTCCTGATGGCCAGCCAGGAGCCCCCACGGATGGCCCGGAACTTGGTCCGCTATGTCCAGGGCCTGAAGAAGAAGAAGGTCATCGTGATCCCCGTGGGCATTGGGCCCCACGCCAACCTCAAGCAGATCCGCCTCATCGAGAAGCAGGCCCCCGAGAACAAGGCATTTGTGCTGAGCAGTGTGGATGAGCTGGAGCAGTGGAGGGACGAGATTATCAGCTACCTCTGTGACCTTGCCCCTGAAGCCTCTCCCCCTACCCAGCCCCCCCGCATGGCACAAGTCACTGTGGGTCCT---------------TCGCCACTGGGACCCAAGAGAAACTCAATGGTTCTGGATGTGGCGTTTGTCCTGGAAGACTCAGACAAAATCGGAGAAGCTGACTTCAACAGGAGCAAGGAGTTCATGGAGGAGGTGATTCAGCGCATGGACGTGGGCCAGGATGGCATCCATGTCGCAGTGCTGCAGTACTCATACACCGTGACCATGGAGTACCCCTTCAGTGAGGCACAGTCCAAGGGGGATGTCCTACAGCGGGTGCGAGAGATCCGCTACCGGGGTGGCAACGGGACCAACACAGGGCTGGCCCTGCAGTACCTCTCTGAGCACAGCTTCTCTGCCAGCCAGGGGGACCGGGAGCAGGCGCCCAACCTGGTCTACATGGTCACAGGAAATCCTGCCTCTGATGAGATCAGGCGCTTGCCAGGAGACATCCAGGTGGTGCCCATTGGAGTGGGCCCTCATGCCAACGTACAGGAGCTGGAGAGGATTGGCTGGCCCAACGCCCCCATCCTCATCCAGGACTTTGAGTTGCTCCCC
	Dendromus_mystacalis_nyikae                 AAAGGTTTGGTCCTGGCCTTATAATTAGGGAAAGGTAGAATTACAGGTGCAAA-ATCCCAGGGGTAAACCCAAGGAGACGGTATAAAGTTCATTAGCTTAAGACACCTTGCGCCACGCCCCCACGGGACAGCAGTGATAAAAATTTAGCAATAAACGAAAGTTTGACTAAGCCATGGGTTGGTAAATTTCGTGCCAGCCACCGCGGTCATATGATTAACCCAAATTAATCAGCGTAAAATGTGTATTAAAACTCAACTTATATGTGAAAAGAAAGTAATTCCACGAAAGCTAAGACCCAAACTGGGATTAGATACCCCACTATGCTTAGCCCTAAACACAAGTCTGCCTGCCAGAGAACTACTAGCCACAGCTTAAAACTCAAAGGACTTGGCGGTACTTTATATCCATCTAGAGGAGCCTGTTCTATAATCGATATACCCCGATCTACCTCACCATTGCTAACAGTCTATATACCGCCATCTTCAGCAAACCCAGTAAGCATAAAAACGTTAGGTCAAGGTGTAGCCTATGAGATGGGAAGTAATGGGCTACATTTTCTGAAAGGAGGATTTAGTAGTAAATTAAGAATAGAGTGCTTAATTGAATAGAGCAATGAAGTACGCACACACGGCCCGTCACCCTCCTCAAAGAGGAGATAAGTCGTAACAAGGTAAGCATACTGGAAAGTGTGCTTGGA------------------------------------------------------------------------------------------------------------------------------------------------------------------------------------------------------------------------------------------------------------------------------------------------------------------------------------------------------------------------------------------------------------------------------------------------------------------------------------------------------------------------------------------------------------------------------------------------------------------------------------------------------------------------------------------------------------------------------------------------------------------------------------------------------------------------------------------------------------------------------------------------------------------------------------------------------------------------------------------------------------------------------------------------------------------------------------------------------------------------------------------------------------------------------------------------------------------------------------------------------------------------------------------------------------------------------------------------------------------------------------------------------------------------------------------------------------------------------------------------------------------------------------------------------------------------------------------------------------------------------------------AATCACTCATTTATTGACCTCCCCGCACCATCTAACATCTCCTCATGATGAAACTTCGGTTCACTACTAGGTGTATGCCTTATAGTACAAATCCTCACAGGATTATTCCTAGCAATACACTACACAGCTGACACTGCCACAGCATTTTCATCAGTATCTCACATTTGCCGAGACGTAAACTACGGCTGACTGATCCGTTACCTCCATGCTAACGGAGCTTCCATATTCTTCATTTGCTTATTTATCCATGTGGGACGAGGCATATACTATGGGTCCTTTACCTCTGTAGAAACATGAAATGTAGGTATCATTCTACTATTCGCTGTAATAGCCACAGCATTTATAGGCTACGTATTACCATGAGGCCAAATATCATTTTGAGGGGCTACAGTAATCACAAACCTATTATCAGCTATTCCCTATATTGGCACTACACTAGTAGAGTGATTATGGGGGGGATTCTCAGTAGACAAAGCTACCCTAACACGATTCTTCGCCCTTCACTTTATCCTTCCCTTTATCATCGCAGCCCTAGTAATAGTCCACCTCCTATTTCTACACGAAACTGGATCCAACAACCCAACTGGCTTAATCTCAGATGCAGATAAAATCCCCTTCCACCCTTACTATACAATTAAAGACATTCTAGGAGTCATTATTCTTATTTTATTCCTTATTACCCTAGTACTATTCTACCCAGACCTCCTAGGAGACCCAGATAACTATACCCCCGCCAATCCACTCAATACACCCCCTCATATCAAACCTGAATGGTATTTCTTATTTGCCTATACTATTCTACGATCAGTCCCCAACAAACTAGGAGGAGTTCTAGCCCTTATCCTCTCAATTCTTATCTTAACCACCCTTCCCTTCTTATACACATCCAAACTACGAAGCCTCATATTCCGCCCACTTACTCAATTCTGCTACTGAATACTGGTATCCGATATTCTTACCCTTACATGAATTGGGGGTCAACCAGTCGAACACCCTTTCACTATAATCGGCCAAGTAGCCTCAACCTTCTACTTCGTTATCATTGTTATTCTCATACCTATAGCA---------------------------------------CTGMTGGGAATGCAAGCAGCCATTGAGCARGCTATGAAGAGTCGTGAGATTCTGGGCATCTCAGACCCTCAGACACTGGCCCATGTGCTGACAGCTGGCGTGCAGAGTTCCTTGAATGACCCACGCCTCTTCATCTCCTATGAGCCCAGTACCCTGGAGGTGCCTCAGCAAGCACCAACACTCACCAACCTCACCCGAGAAGAGTTGCTGGCCCAGCTACAGAAGAACATCCACCATGAGATTCTTGAGGACAACGTGGGTTACCTGCGAGTGGACGACCTCCCAGGCCAGGAGGTACTGAGTGAGCTGGGGGGTTTCTTGGTGGCCCACGTGTGGAGGCAGCTCATGGGTACCTCCTCCTTGGTTCTGGATCTCCGGCATTGTGCTGGTGGTCATGTCTCTGGGATCCCTTATGTCATCTCCTACTTGCACCCTGAGAACACAGTCATGCACGTGGATACCATCTATGATCGCCCCTCCAATACCACCACAGAGATCTGGACCTTGCCCAAGGTCCTAGGGGAGAGGTACAGTGCTGACAAGGATGTGGTCGTCCTCACCAGTGGGCACACTGGGGGAGTGGCTGAGGACATCGCCTACATCCTCAAGCAGATGCGCAGGGCCATTGTGGTGGGTGAGCGGACAGAGGGCGGTGCCCTGGACCTCCAGAAGCTGAGAATAGGACAGTCCAACTTCTTCCTCACGGTGCCTGTGTCCAGGTCCCTGGGGCCCCTGGGTGGAGGTGGCCAGACATGGGAAGGCAGTGGAGTGCTGCCCTGCGTGGGGACACCAGCAGAGCAGGCCCTGGAAAAGGCTCTGGCCATCCTCACCCTGCGCCGTGCCCTGCCGGGGGTTGTCCTCCACCTCCAGGAAGCCCTGCAGGACTATTACACACTGGTGGACCGAGTGCCGGGCCTGCTACACCACCTTTCTAGCATGGACTACTCAGCCGTGGTCTCCGAGGAGGACCTGGTGACAAAGCTCAATGCTGGCTTGCAGGCTGTGTCGGAGGATCCCAGGCTCCTGGTGAGAGCCACAGGACCCAGAGAAACCGCCTCTAGGCCTGAGACCGGGCCTTATGATGCCCCAGCAACCACCCCTGAGGTACCTAAGGAAGAAGCTGCCCGGAGGGCCCTAGTGGACTCTGTGTTTCAAGTATCCGTGCTTCCGGGCAATGTGGGCTACCTGCGCTTTGACAGATTTGCAGACGCCTCTGTGCTGAAGGCACTGGGC------------------------------------------------------------------------GTCAGCTCCAACACCCCATATGTTGCAGGCACCCCTGAGCCTACCCTGCACGATTTCTACTGCAGCAAGCTGCTGGATCTTGTCTTCCTGCTGGATGGCTCCTCTAGGCTGTCCGAGGCTGAGTTTGAGGTGCTGAAGACCTTCGTGGTGGGCATGATGGAGAGGCTACACATCTCTCAGAAGCGCATCCGCGTGGCAGTGGTGGAGTACCATGACGGCTCCCACGCCTACATTGAGCTCAAGGCCCGGAAGCGACCCTCAGAGCTCCGGCGCATTGCCAGCCAGGTTAAGTATGCGGGCAGCCAGGTGGCCTCCACCAGCGAGGTTCTGAAGTACACACTGTTCCAGATTTTCAGCAAAGTGGACCGTCCGGAAGCCTCCAGAATCGTTCTCCTCCTGACTGCTAGCCAGGAGCCCCCACGGATGGCCAGGAATTTTGTCCGGTATGTCCAGGGCTTGAAGAAGAAGAAGGTCATCGTGATCCCCGTGGGCATTGGGCCCCATGCCAGCCTCAAGCAGATACGCCTCATTGAAAAGCAGGCCCCTGAAAACAAGGCCTTTTTGCTCAGCGGGGTGGATGAGCTGGAGCAGAGAAGGGATGAGATTATCAACTACCTCTGTGACCTTGCTCCCCAGGCTCCAGCACCTACGCAGCGTCCCCAGGTGGCCCAAGTCACCACAGCTCCAGGGACTGTTGGAATTTCTTCACCAGAACCCAAGAGGAAATCCATGGTTCTGGATGTGGCATTTGTCCTAGAGGGGTCAGATGAAGTTGGGGAAGCCAACTTTAACAGGAGCAAGGAGTTCCTGGAGGAGGTGATACAGCGCATGGATGTGAGTCAGGACGGCATCCACGTCACGGTGCTGCAGTATTCCTACGAGGTGGCTGTGGAGTACACCTTCAACGAGGCCCAGTCCAAGGGGGATGTGCTGCGGCACGTGCGCGAGATCCGCTACCATGGCGGCAACAGGACCAACACTGGGCTGGCCCTGCAGTACCTTTCCGAGCACAGCTTCTCTCCTGGCCAGGGCGACCGGAAGCAGGCACCGAACCTGGTTTACATGGTCACGGGGAACCCCGCCTCAGATGAGATCAGGAGGTTACCTGGTGACATCCAGCTGGTACCCATTGGGGTAGGCCCACCTGCCAAT---------------------------------------------------------------------
	Deomys_ferrugineus                          AAAGGTTTGGTCCTAGCCTTATAATTAGTTAGAGGTAAAATTACACATGCAAATCTCTCCAGTGCCTACCCAAGAAAAAGATATCAAGCACATTAGCTCACAACATCTCGCGCCACACCCCCACGGGACAGCAGTGATAAAACTTAAGCAATAAACGAAAGTTTGACTAAGTTATGGGTTGGTAAATTTCGTGCCAGCCACCGCGGTCATACGATTAACCCAAACTAATCGGCGTAAAAAGTGTATTAAAATTCAACTTATATGTGAAAAGAAAGTAATTCCACGATAGCTAGGATCCAAACTGGGATTAGATACCCCACTATGCCTAGCCCTAAACACAAAATTATTTGCCAGAGAACTACTAGCTACAGCTTAAAACTCAAAGGACTTGGCGGTACTTTATATCCATCTAGAGGAGCCTGTTCTATAACCGATAAACCCCGTTACACCT-ACCATTGCTATTAGCCTATATACCGCCATCTTCAGCAAACCCAGTAAGCATAAAAACGTTAGGTCAAGGTGTAGCCTATGGGCTGGGAAGCAATGGGCTACATTTTCTGAAAGGTGGATTTAGTAGTAAATTAAGAATAGAGCGCTTAATTGAATAGAGCAATGAAGTACGCACACACCGCCCGTCACCCTCCTCAAAGAGGAGATAAGTCGTAACAAGGTAAGCATACTGGAAAGTGTGCTTGGA------------------------------------------------------------------------------------------------------------------------------------------------------------------------------------------------------------------------------------------------------------------------------------------------------------------------------------------------------------------------------------------------------------------------------------------------------------------------------------------------------------------------------------------------------------------------------------------------------------------------------------------------------------------------------------------------------------------------------------------------------------------------------------------------------------------------------------------------------------------------------------------------------------------------------------------------------------------------------------------------------------------------------------------------------------------------------------------------------------------------------------------------------------------------------------------------------------------------------------------------------------------------------------------------------------------------------------------------------------------------------------------------------------------------------------------------------------------------------------------------------------------------------------------------------------------------------------------------------------------------------------------------------------------------TCCAATATCTCATCATGATGAAACTTTGGCTCCCTATTAGGAATCTGCCTAATTTTACAAATCACTACAGGCCTATTCCTAGCTATACACTACACACCCGACACCATAACAGCATTCTCATCAGTCACCCACATTTGCCGAGATGTCAACTACGGTTGATTAATCCGATATCTCCACGCAAATGGAGCCTCCATATTCTTTATCTGCTTATTCCTACATGTAGGTCGAGGTATTTATTACGGCTCATATACCTTCATAGAAACCTGAAATATCGGCATCATCTTACTATTCGCTGTCATAGCCACTGCATTCATAGGATACGTCCTTCCATGAGGACAAATATCCTTCTGAGGAGCAACCGTAATTACTAACCTACTCTCAGCCATTCCTTACATTGGAACCAACCTAGTAGAATGAATTTGAGGAGGATTTTCAGTGGATAAAGCTACATTAACACGCTTCTTCGCACTCCACTTCATTCTCCCCTTTATCATCGCAGCACTCGCTATAGTACATCTTCTTTTCCTACACGAAACAGGATCTAGCAACCCTACAGGACTAAATCCAGACGCAGACAAAATTCCATTCCATCCTTACTATACAATAAAAGACCTCCTAGGTATATTCTTAATACTTTCTATACTCCTACTACTCGTACTTTTTTCTCCAGACTTATTAGGAGACCCAGACAACTACACTCCTGCCAACCCACTAAACACCCCTCCTCATATCAAACCCGAATGATACTTCCTATTCGCCTACGCTATTCTACGATCAATCCCTAATAAACTTGGAGGAGTGCTAGCCCTCGTACTATCTATCCTTATTTTAGTTCTCTTACCATTTATCCACACCTCAAAACAACGAAACCTCATATTCCGACCAATCAGCCAAATCCTGTTCTGAATCTTAATCGCCAACCTATTTATTCTCACCTGAATTGGAGGGCAACCCGTCGAACACCCATTTATTATCATCGGACAAGTAGCCTCTATTAGCTATTTCTCTATTATCCTCATCCTAATACCAATCTCAGGACTAATTGAAAATAAACTAATAAAA------------------------------------------GCGATGAAGAGTCGTGAGATTCTGGGCATCTCGGACCCTCAGACGCTGGCCCACGTGCTGACAGCTGGAGTACAGAGTTCCTTAAATGACCCACGCCTCCTCATCTCCTATGAGCCCAGTACCCTGGAGGCTCCCCAGCAAGTACCAGAACTCACCAACCTCACCCGAGAAGACCTGCTGGCCCAGATACAGAGGAACATCCACCATGAGGTTCTTGAGGGCAACGTGGGTTACCTACGAGTGGATGACCTCCCAGGCCAAGAGGTGCTGAGTGAGCTGGGGGAGTTCTTGGTGACCCATGTGTGGAAGCAGCTCATGGGTACCTCCTCTTTGGTGCTAGATCTCCGGCATTGCACAGGTGGTCATGTCTCTGGGATTCCTTATGTCGTCTCCTACTTACACCCTGGGAACACTGTCATGCACGTAGACACCATCTATGATCGCCCCTCCAATACCACCACAGAGATCTGGACCTTGCCCAAGGTCCTGGGGGAGAGATACAGTGCTGACAAGGATGTGGTGGTCCTCACCAGTGGACGTACGGGGGGAGTGGCTGAGGACATAGCCTACATCCTCAAGCAGATGCGCAGGGCCATCGTAGTGGGTGAGAGGACAGAGGGTGGTGCCCTGGACCTCCAGAAGCTGAGAATAGGCCAGTCCAACTTCTTCCTCACAGTGCCCGTGTCCAGATCCCTGGGACCCCTAGGTGGAGGTGGCCAGACATGGGAAGGCAGTGGAGTGCTGCCCTGCGTGGGGACGCCTGCAGAGCAGGCCCTGGAAAAGGCCCTGGCCATCCTCACCCTGCGTCGTGCCCTGCCGGGGGTTGTCCTGCGGCTTCAGGAAGCCCTGCAGGACTATTACACACTGGTGGACCGAGTGCCAGGCCTACTACACCACCTGGCTAGCATGGACTACTCAGCTGTGGTCTCCGAAGAGGACCTAGTGATGAAGCTCAATGCTGGCTTGCAGACTGTGTCGGAGGACCCCAGGCTCCTGGTAAGGGCCACTGGACCCAGAGAAACCTCCTGTAGGCCTGAGACTGGACCTAATGATTCTCCAGCAGCTGTCCCTGAGGTGCCCGAGGAAGAAGCTGCCAGGAGGTCCCTAGTGGACTCTGTGTTTCAG---------------------------------------------------------------------------------------------------------------------------------------------------CCAGCCAGCTCCACCACCCCATATGTTGAAGACACCCCTGAGCCACCCCTGGAAAGCTTCTACTGCAGCAAGCTTCTGGATCTTGTCTTCCTTCTGGATGGCTCCTCCAAGCTGTCCGAGGCCGAGTTTGAAGAGCTCAAGGCTTTTGTGGTGGGCATGATGGAGAAGCTCCACATCTCTCAGAAGCGCATCCGTGTGGCGCTGGTGGAGTACCATGACGGTTCCCATGCCTACATTGAGCTCAGGGCCCGGAAGCGACCCTCAGAACTTCGGCGCCTTGCCAACCAGGTTAAGTACGCAGGCAGCGAGGTGGCCTCCATCAGCGAGGTTATGAAGTACACACTGTTTCAGATCTTTGGCAGAATTGATCGCCCAGAAGCCTCCCGCATTGATCTGCTCCTGACTGCTAGCCAGGAGCCCCCGCGGATGGCCAGGAATTTGGCCCGTTACGTCCAGGGCCTGAAGAAGAAGAAGGTCATTGTGGTCCCTGTGGGCATAGGGGCCCCTGTCAGCCTCAAGCAGATACGCCTCATTGAGAAGCAGGCCCCTGAAAACAAGGCCTTCCTGCTCAGTGGGGTGGATGAGCTGGAGCAGAGAGGGCGTGAGATAATTAACTACCTCTGTGACCTTGTCCCCGACATCCCAGCCCCTACCCAGCCTCCCCGGGTAGCACAAATCACTGTGGGTCCT---------GGGGTTTCATCACCGGGACCAAAGAGGAAGTCCATGGTTCTGGATGTGGCGTTCGTCCTAGAGGGGTCAGACGAAGTTGGTGAAGCCAACTTCAATAGGAGCAAGGAGTTCCTGGAGGCGGTGATCCAGCGCATGGATGTGGCCCAGGGTGGCATCCACATCACAGGTCTGCAGTATTCATACACAGTAACCGTGGAGTACACCTTCAACGAGGCCCAGTCCAAGGAGGATGTGCTGCGGCACGTGCGTGGGATCCGCTATCAGGGCGGCAACAGGACCAACACTGGGCAAGCCCTGCAGTACATTTCTGAGCACAGCTTCTCTCCCGGCCAGGGGGACCGGCAGCAGGCACCTAACCTGGTCTACATGGTCACAGGGAACCCTGCCTCTGATGAGATCAAGAGGTTGCCTGGAGACATCCAGGTGGTACCCATTGGGGTGGGCCCCCATGCCAAT---------------------------------------------------------------------
	Didelphis_virginiana                        ATAGGTTTGGTCCTAGCCTTATTATTAGTTCTAATTAGACCTACACATGCAAGTTTCCCCAGTGAGAACCCAAGGAGCTGGTATCAGGCACACTAGCCGATAACACCTTGCACCACACCCCCACGGGACAGCAGTGATTAAAATTAAGCAATAAACGAAAGTTTGACTAAGTCATGGGTTGGTCAATTTCGTGCCAGCCACCGCGGTCATACGATTAACCCAAATTAATCGGCGTAAAGAGTGTGTTAATAATTAACTAAACTGTAGCACAAAAATGACTTCACGAAAACTAAGACACAAACTGGGATTAGATACCCCACTATGCTTAGTAATAAACACAAAATTATTCGCCAGAGAACTACTAGCAATTGCTTAAAACTCAAAGGACTTGGCGGTGCCCTAAACCCACCTAGAGGAGCCTGTTCTATAATCGATAAACCCCGATAAACCAGACCTTTGCCAACAGCCTATATACCGCCATCGTCAGCTAACCTAGTAAGCATAAAAACGTTAGGTCAAGGTGTAGCATATGATAAGGAAAGTAATGGGCTACATTCTCTGAAAGGAGGATTTAGTAGTAAATTAAGAATAGAGAGCTTAATTGAATTAGGCAATAGGGCGCGCACACACCGCCCGTCACCCTCCTCAAAGAGGAGAAAAGTCGTAACACGGTAAGTGTACTGGAAAGTGCACTTGGAATGTTCATCAATCGTTGACTTTTTTCAACTAACCACAAAGACATCGGAACACTATACTTACTATTTGGTGCCTGAGCAGGCATAGTTGGCACTGCCCTAAGTCTTTTAATTCGAGCAGAGCTCGGTCAACCAGGTACTTTAATTGGCGATGATCAAATTTACAATGTGATCGTAACCGCCCATGCTTTTATTATGATTTTTTTTATAGTAATACCTATTATAATTGGAGGATTTGGTAATTGACTTGTCCCACTTATAATTGGAGCTCCTGATATAGCATTCCCCCGAATAAATAATATAAGCTTCTGATTACTTCCTCCATCATTCCTATTACTATTAGCATCCTCAACAATTGAAGCAGGAGCTGGAACAGGTTGAACAGTATATCCACCACTTGCTGGCAACTTAGCCCATGCAGGCGCTTCAGTTGATCTAGCCATCTTTTCCCTTCATTTAGCAGGTATCTCTTCCATTCTAGGGGCTATCAATTTTATTACTACTATTATTAATATAAAACCTCCCGCAATATCACAATACCAAACTCCCCTGTTCGTCTGATCAGTAATAATCACAGCAGTATTACTCCTTCTATCTCTTCCAGTGCTAGCCGCAGGAATTACTATACTATTAACAGATCGTAATTTAAATACTACTTTCTTTGACCCTGCTGGAGGAGGGGACCCAATCCTATATCAACATCTATTCTGATTTTTTGGTCACCCAGAAGTTTATATTTTAATTTTACCTGGATTCGGTATAATTTCTCATATCGTAACGTATTATTCAGGCAAGAAAGAACCTTTCGGTTATATAGGAATAGTCTGAGCCATAATATCTATTGGATTCTTAGGGTTTATTGTCTGAGCACATCATATGTTTACAGTAGGCTTAGATGTAGATACACGAGCTTATTTTACATCAGCAACAATAATTATTGCCATCCCAACAGGAGTCAAAGTTTTTAGTTGATTAGCCACATTACATGGAGGAAATATTAAATGATCCCCAGCAATGCTATGAGCCCTAGGATTTATCTTCTTGTTTACAATTGGAGGTCTAACAGGTATCGTACTAGCCAATTCATCATTAGATATTGTACTACACGACACATACTACGTAGTAGCCCATTTCCACTATGTTTTATCTATAGGTGCTGTATTTGCTATCATGGGCGGATTTGTCCACTGATTCCCTTTATTTACAGGTTATATGCTTAACGATATATGAGCCAAAATCCACTTCTTTATTATATTTGTAGGAGTAAACTTAACATTTTTCCCCCAACATTTTCTAGGTTTATCTGGCATACCACGACGATACTCAGATTATCCAGATGCCTATACTATATGAAATGTTGTTTCATCAATCGGCTCGTTTATTTCATTAACAGCTGTGATTTTAATAGTATTTATTATTTGAGAAGCTTTCGCATCCAAACGTGAAGTACTAGATGTTGAATTAACTACAACCAACATTGAATGATTATACGGATGCCCACCTCCTTACCATACATTTGAACAACCAGTTTTCATTAAAATGACCAATATTCGCAAAACACATCCACTCATAAAAATCATTAATGATTCATTCATTGACCTACCAACACCATCTAACATCTCAGCCTGATGGAATTTTGGTTCACTATTAGGAGTGTGCCTAATTATTCAAATCCTCACAGGCTTATTCTTAGCAATACATTATACATCTGATACATTAACCGCATTTTCATCAGTAGCCCATATTTGCCGAGACGTAAACTACGGATGACTTATCCGAAATATCCATGCCAACGGAGCATCTATATTCTTTATATGCCTTTTCCTTCATGTAGGACGAGGAATTTACTATGGATCATATCTTTACAAAGAAACATGAAATATTGGAGTTATCCTACTACTAACAGTTATAGCTACTGCATTCGTTGGCTACGTACTACCATGAGGACAAATATCATTTTGAGGCGCAACAGTTATTACTAACCTATTATCTGCCATCCCATATATCGGAAGTACACTAGTAGAATGAATTTGAGGAGGATTCTCCGTTGATAAAGCTACACTAACCCGATTTTTTGCTTTTCACTTTATTCTTCCATTCATCATTTTAGCTATAGTAGTAGTACATCTTCTATTTCTTCACGAAACAGGATCAAGCAATCCAACAGGCCTAGATCCAAACTCAGATAAAATTCCATTCCACCCCTACTATACCATAAAAGATATCCTAGGCTTATTCCTAATAATTATTATTCTTCTATCACTAGCAATATTCTCACCAGATCTTTTAGGAGACCCTGACAACTTCACCCCAGCTAATCCCCTTAACACCCCGCCTCATATCAAGCCAGAATGGTACTTTCTATTTGCCTATGCTATCTTACGATCAATCCCAAACAAACTAGGAGGAGTTTTAGCCCTATTAGCATCCATTTTAGTACTCCTAATTATCCCTATATTACATACATCAACCCAACGAAGCATGGCATTCCGACCCATCTCACAAACTCTATTCTGAATATTAACAGCTAACCTAATTATCCTGACCTGAATCGGAGGACAACCAGTAGAACAACCCTATATTACCATTGGCCAATGAGCCTCCATTTCCTACTTTACTATTATCATCATCCTTATACCTCTAGCAGGAATACTAGAAAACTATATACTAAAA---CCAGAAAACCTAATGGGCATGCAAGAAGTCATTGAACAAGCAATCAAGAGTGGGGAGATCCTGGATATCTCTGATCCCCAAATGCTGGCCAGTGTCCTGACAGCAGGTGTGCAGGGTGCCCTCAATGACCCACGGCTAGTGATCTCCTTTGAGCCCAGCATTCCTGAGACTCCCCAGCATGTCCCAAAATTTGCCAACGTCACTCAGGAGGAACTGCTCACCCTGCTCCAGCAAATGATCAAGTACCAGGTACTGGAGGGCAATGTGGGTTACCTAAGAGTTGACTACATCCCTGGCCAGGAGGTGGTAGAGAAAGTCGGGGAGTTCTTGGTGAATAACATCTGGAAAAAGCTCATGGGGACCTCCGCTCTGGTGTTGGATCTCCAGCACAGCTCAGGGGGTGAAGTTTCAGGAATTCCCTTTGTCATTTCCTACCTACACCAGGGGGATATCGTGCTGCACATAGACACAGTTTATGACCGGCCATCCAATACCACCACAGAGATCTGGACCCTGCCCCAGGTGCTGGGTGAGAGGTACGGTGGGGAGAAGGACATGGTGGTCCTCACCAGTCACGGTACTGTTGGAGTAGCAGAGGATATAGCCTACATCCTCAAGAAGATCCGCCGGGCCATTGTGGTGGGAGAGCAGACTCTGGGAGGGGCTCTAGATCTCCGGAAGCTGCGCATTGGCCAGTCAGATTTCTTCATCACTGTGCCGGTATCACGCTCCCTGAGCCCCCTCGGAGGGGAAGGCCAGACATGGGAGGGCAGTGGGGTGCTCCCCTGTGTAGGGATCCCAGCAGAACAGGCCCTGGGGAAAGCACTGGCCATTCTCACCCTGCGCAGGGCAAGACCGGGAGCCATTCAACGTCTCATGGAAGTCTTACAGAATTACTACACCCTGGTGGATCGGGTACCCGCGCTGCTCCATCACCTCACTGTCATCGACTATTCCTCAGTGCTCACAGAGGAAGATTTGGCGACCAAGCTCAATGCAGGACTGCAAGCTGTGTCAGAGGACCCCAGGCTCCTCGTTCGGGTTCTGAAGCCTGAGGAAGTCACAACTGACTCTGAAGTT------------------------------------CCTGAGGATGAAGTCCCAGAGCAAGCCCTGGTAGACTCTGTGTTCCAGGTATCAGTGTTGCCAGGTAACGTGGGCTATTTGAGGTTTGATGAGTTTGCTGACTCCTCGGTACTT---------------------------------------------------------------------------------------------ACCACAGCATATGTGGAGGAAACCCCTGAGCCTCCTCTGCATAACTTCCACTGTAGCAAGATATTGGACTTGGCTTTCCTATTGGATGGCTCATCTAAGCTGTCGGAGGCTGAGTTTGAGGTGGTGAAGGCTTTTGTCGTAGGTGTGATGGAGCGTTTACACATCTCTCAGAAACGCATCAGGGTGGCTGTGGTGGAATACCATGATGGCTCCCACTCCTACATTGAACTGAAAGATCGGAAGCGGCCCTCAGAGCTTCGTCAGATTGCCAGTTCTGTGAGATATCCTGGCAGCAAAATGGCATCCATAAGTGAGGTATTGAAGTTTACCCTTTTCCATGTCTTTGGCAAGGCTGACCGCCCTGAAGCATCTCGGATTGCCTTGCTTCTGACGGCCAGTGGGGAGCCCTTGCCCATGGG?AGGAATATGGTCCACTATGCCCGAAGTCTGAGCGAGAAGAAGGTCACTGTGATTCCAGTGGGCTTAGGGCCCCATGTTAACCTTAGGCAGATTCATAACATTGAGAAGGTGGCACGTGAAAACAAGGCTTTTTTGCTTAGTGGTGTGAATGAGCTAGAGCAAAGGCGGGATGACATCTTGGGCTACTTCTGTGACCTGGTTCCTGATATTCCTGCCCCTACCATCCCCTCCCAGAAGACAAAGGTTACTGTGAGTCCAGAGCTCTTGACATCCCCAACTTCTATCCCC------------ATGGTCCTGGATGTAGTGTTTGTGCTAGAAGGCTCAGACAAAATTGGTGAAGCCAACTTCAACAAGACAAAGGAGTTTATGGAGCAGGTGATTCAACGGATGGATGTGAGACAAGGCAGCATCCACATCTCCATCCTGCAGTACTCTTACACAGTGTCCGTGGAGTTCTCCTTCAATGAGACTCAGTCTAAGAGCCATATCCTGGAGAGGATACAGCAGATACACTATCAGGGTGGCAACAGAACCAACACAGGGAAAGCCCTTCAATATCTTTCTGAGAATACCTTCTCTTCCAGCCAAGGCACTCGGAAGCAAGCACCCCATCTAGTGTACATGGTAATGGGCAATCCTGCTACAGATGAGATCAAGCGCTTACCCCAGGACATTGAGCTGGTACC?ATTGGT---------------------------------------------------------------------------------------
	Dinomys_branickii                           ------TTGGTCCTAGCTTTCTTATTGGTTGTGTGCAAAATTATACATGCAAGACTCCCCAGTGAGAACCCAAGGAGCTGGCATCAGGCACACTAGCCCTAAACGCCTTGTACCACACCCCCACGGGACAGCAGTAATAAAACTTAAGCAATGAACGAAAGTTTGACTAAGTTATGGGTTGGTAAATCTCGTGCCAGCCACCGCGGTCATACGATTAACCCAAATTAATCGGCGTAAAGAGTGTATCAAATTTTATTTAAGTCGTAAAAAGAAAGTAATCTCACGAAAGCTAGGGCCCAAACTGGGATTAGATACCCCACTATGCCTAGCCGTAAACACAAAAATTTTCGCCAGAGAACTACTAGCAACAGCTTAAAACTCAAAGGACTTGGCGGTGCTTTATATCCACCTAGAGGAGCCTGTTCTATAATCGATAAACCCCGATCAACCTCACCATTGCTAACAGCCTATATACCGCCATCTTCAGCTAACCTAGTAAGCATAAAAACGTTAGGTCAAGGTGTAGCCTATGAAATGGGAAGAAATGGGCTACATTCTCTGAAAGGAGGATTTAGTAGTAAATTAAGAATAGAGAGCTTAATTGAACTAGGCCATGAAGCACGTACACACCGCCCGTCACCCTCCTCAAAGAGGAGATAAGTCGTAACAAGGTAAGCGTACTGGAAAGTGTGCTTGGA------------------------------------------------------------------------------------------------------------------------------------------------------------------------------------------------------------------------------------------------------------------------------------------------------------------------------------------------------------------------------------------------------------------------------------------------------------------------------------------------------------------------------------------------------------------------------------------------------------------------------------------------------------------------------------------------------------------------------------------------------------------------------------------------------------------------------------------------------------------------------------------------------------------------------------------------------------------------------------------------------------------------------------------------------------------------------------------------------------------------------------------------------------------------------------------------------------------------------------------------------------------------------------------------------------------------------------------------------------------------------------------------------------------------------------------------------------------------------------------------------------------------------------------------------------------------------------------------ATGACTAACATACGAAAATCTCAGCCCCTTAACAAAATTATCAACAAATCACTTATTGACCTGCCTTCCCCATCTAACATCTCAGCATGATGGAATTTTGGCTCCTTATTAGGTGTATGCCTAATACTACAAATTATTACAGGACTATTTCTAGCAATACACTATACCGCAGATACAACTACAGCATTCTCATCAATCACCCATATCTGCCGAGATGTAAACTACGGTTGACTAATCCGATACCTTCATGCCAACGGCGCATCCATATTTTTCATCTTCCTCTATTTCCATGTAGGACGAGGAATCTACTACGGATCATACCTGCTCCTAGAAACCTGGAACATCGGAATTATCCTTCTAATTATGGTTATGGCAACAGCCTTTATAGGGGCCCTCCTTCCCTGAGGCCAAATCCCACTCTGAGGGGCGACAGCCATCTCACTCCTTTTATCA------CCTTACATTGGACCA------GTAGAATGAATCTGA------------------------------------------------------------------------------------------------------------------------------------------------------------------------------------------------------------------------------------------------------------------------------------------------------------------------------------------------------------------------------------------------------------------------------------------------------------------------------------------------------------------------------------------------------------------------------------------------------------------------------------------------------------------CCAGAGAACCTTATGGGGATGCAGGTGGCCATTGAGCAGGCCATGAAGAGCTGGGAGATTCTGAGCATCTCCGACCCTCAGACATTGGCCCATGTGCTGACGGATGGGGTACAGAGCTCCTTGAATGACCCGCGCCTGGTCATTTCCTATGAGCCCAGTGCTGTGGAGGAGCTGCGGCAAGCCCCAGCACCTGCCAACCTCAGCCAGGAGGAGCTGCTGGCTGGGCTACAAAAGAACATCCACCACGAAGTCCTGGAGGGTAACGTGGGCTACCTGCGAGTGGATGACCTCCCTGGCCAGGAGGTGCTAAGCAGGCTGGGCAGCTTCCTGGTGACCCACATTTGGAAGCAGCTCATGAGCACCTCTGCCCTGGTGCTGGACCTCCGGCAGTGCCCCAGTGGCCACATCTCTGGAATCCCTTATGTCATCTCCTACCTGCACCCTGGGAACACGATCCTCCATGTGGACACCATCTACGACCGCCCCTCCAACACCACCACAGAGATCTGGACCTTGCCGCAGGTTCTAGGAGAGCGATACAGCGCTGAGAAGGACGTGATGGTCCTCACCAGCAGCCGCACTGGGGGTGTGGCTGAAGACATAGCCTACATCCTCAAGCAGATGCGCAGGGCCATCGTAGTGGGTGAGCGCACAGAGGGG---GCCTTGGACCTTCAGAAGCTAAGGATCGGCCAGTCCAGCTTCTTCCTCACCTTGCCTGTGTCCAGGTCCCTGGGCCCCCTGGGCAGAGGCAGCCAGACATGGGAGGGCAGTGGGGTACTGCCATGTGTGGGCACACCAGCTGAGCAGGCCCTGGAGAAGGCACTGGCCATCCTCACCCTGCGCCGTGCCCTGCCAGGGGTTGTGCACCGCCTGCAGGAGGCCCTGCAGGAGTATTATACCCTGGTGGATCGAGTACCGGCCTTGCTGCACCACCTGGCCAACATGGACTACTCCACAGTGGTCTCTGAGGAGGACCTGGTCACAAAGCTGAACAGCGGCCTGCAGGCTGTATCTGAGGACCCCAGGCTCGTGGTGCGGGCTGTGGGTCCCAGAGAAATCTCTCTGGAGCCTGAAGCTGAAGCCCAGGAGCCCCCAGAGGCAGAGCCTGAGGTACCCAAGGGCGAGGCTGCCCGGAAGGCACTGGTGGATGCTGTGTTCCAGGTGTCAGTGTTGCCAGGCAATGTGGGCTACCTGCGCTTTGACAAGTTTGCAGACGACTCAGTGCTGGAGGCACTGGTACCTTATGTGTTGCACCAGGTATGGGAGCCCCAGGAGCCTGGAGGCTTGGTAGTGCCCCCTACAGAAGCCCCGGTTAGTGCTACGACCCCATACTTTGAAGACACCCCAGAGCTGCCCCTGCATGACTTCTACTGCAGCAAGCTGCTGGATCTGGTCTTCCTGCTGGATGGCTCCTCCAGGCTATCAGAGGCGGATTTTGAGGTGCTGAAGACCTTTGTGGTGAGCGTCATGGAACGGCTGCACATCTCCCAGAAGCGGATCCGGGTGGCCGTGGTGGAATACCATGACGGCTCTCATGCTTACCTTGAGCTCAAGGCCCGGAAGCGGCCCTCAGAGCTGCGGCGCATCGCCAGCCAGGTGAAGTACGTGGGCAGCCAGGTGGCCTCCACCAGTGAGGTCTTGAAGTATACACTCTTCCAGATCTTTGGCAAAATCGAGCGCCCTGAAGCCTCCCGCATTGTGCTTCTCCTGACTGCCAGCTCAGAGCCCAAACAGATGACCCGGAATTTGGTTCGCAGTGTCCAGGGCCTGAAGAAGAAAAAGGTCATCCTGATGCCGGTGGGCATTGGGCCACATGCCAACTTCCAGCAGATCCGCCTCATTGAGAAGCAGGCCCCTGAAAACAAGGCCTTCATGCTCAGCGGTGTGGATGAACTGGAGCAGCGGAGGGATGAGATTATCAACTACCTCTGTGACCATGCACCTGAGGCACCTGCCCCAACTCAGCGCACCCAGGTGGTACAAGTCACTGTGGGTCCAGAGCTCTCAGAGAATTTGTCCCCAGAACCCAAGAGAAAGTCCATGGTTCTGGATGTGGTATTTGTCCTGGAGGGCTCAGACAAAGTTGGAGAAGCCAACTTCAACAGGAGCAAGGAGTTCATGGCGGAGGTGATCCAGCGCATGGATGTGGGCCAGGACGGCATTCACGTCACGGTCCTGCAGTACTCGTACATGGTGACTGTGGAGTACACCTTCCGTGAGGCCCAGTCCAAGGGGGACGTGCTGCAGCACGTGCGAGAGATCCAATTCCGGGGTGGCAACCAGACCAACACTGGGCTAGCCCTGCAGTATGTGTCTGAGCACAGCTTCTCTGCCAGCCAGGGTGACCGGGAGCAAGCGCCAAACTTGGTCTACATGGTCACAGGAAATCCTGCCTCTGATGAGATCAAGCGGTTGCCTGGAGACATCCAGGTGGTACCCATTGGAGTGGGCCCTGGTGCCAATGTGCAGGAGCTGCAGAGGGTCAGCTGGCCCGGTACCCCCATCTACATC---------------------
	Dolichotis_patagonum                        -------------CAGCTTTTTTATTAGTTGTCTGCAAAATTATACATGCAAGAGTCACCAGTGAGAACCCAAGGAGCAGGTATCAAGCACACTAGCTCATAACACCTTGCGCCACGCCCCCACGGGACAGCAGTAATAAATATTAAGCAATAAACGAAAGTTTGACTAAGTTATGGGTTGGTAAATTTCGTGCCAGCCACCGCGGTCATACGATTAACCCAAACTAATCGGCGTAAAAAGTGTACTAAATTTTATCTAAGTTGTAAAAAGAAAGTAGTCTCACGAAAGCTAAGACCCAAACTGGGATTAGATACCCCACTATGCTTAGCCATAAACACAAGAATCTTCGCCCGAGGACTACTAGCAATAGCTTAAAACTCAAAGGACTTGGCGGTGCTTTATACCCACCTAGAGGAGCCTGTTCTGTAATCGATAAACCCCGATATACCTCACCATTGCTAACAGCCTATATACCGCCATCTTCAGCAAACCCAGTAAGCATAAAAACGTTAGGTCAAGGTGTAGCCAATGAAGTGGAAAGAAATGGGCTACATTTTCTGAAAGGAGGATTTAGTAGTAAATTAAGAATAGAGAGCTTAATTGAACTAGGCCATGAAGCACGTACACACCGCCCGTCACCCTCCTCAAAGAGGAGACAAGTCGTAACAAGGTAAGCATACTGGAAAGTGTGCTTGGA------------------------------------------------------------------------------------------------------------------------------------------------------------------------------------------------------------------------------------------------------------------------------------------------------------------------------------------------------------------------------------------------------------------------------------------------------------------------------------------------------------------------------------------------------------------------------------------------------------------------------------------------------------------------------------------------------------------------------------------------------------------------------------------------------------------------------------------------------------------------------------------------------------------------------------------------------------------------------------------------------------------------------------------------------------------------------------------------------------------------------------------------------------------------------------------------------------------------------------------------------------------------------------------------------------------------------------------------------------------------------------------------------------------------------------------------------------------------------------------------------------------------------------------------------------------------------------------------ATGACCCACATACGAAAATCACACCCACTAATCAAAATTATCAACCACTCATTCATCGACCTTCCCACCCCATCCAACATCTCAGCATGATGAAACTTTGGTTCTCTTCTAGGAATCTGCCTTGGATTACAAATTATCACAGGGCTATTCTTAGCAATACACTACACGGCAGACACAATCACAGCATTCTCATCTGTAACCCACATCTGCCGAGATGTAAACTACGGCTGACTAATCCGATATCTACATGCCAATGGAGCATCCATATTCTTTATTCTCCTCTATCTTCACATCGGACGAGGCATTTATTATGGATCATACACATTTATAGAGACCTGAAACATCGGAATCCTTCTTCTATTTGCAGTCATAGCTACTGCTTTCATAGGGTATGTGCTGCCATGAGGACAAATATCATCTTGAGGTGCTACCGTTATCACAAACCTGCTATCAGCAATTCCATATATCGGAACAACATTAGTTGAATGAATCTGAGGGGGATTCTCAGTTGACAAAGCAACCCTAACACGATTTTTTGCCTTCCACTTTATTCTTCCCTTCATCATTCCAGCTCTAGTCATAATCCACTTCTTTTTCTTACACGAAACAGGATCAAATAATCCCTCAGGGCTAAACTCTGACTCTGACAAAATCCCATTCCACCCATACTACACAATCAAAGATATTATAGGATTACTTATCATAATACTAGCCCTCATATCCCTAGTCCTCTTCTCACCCGACCTCCTTGGCGATCCGGACAACTACACCCCTGCCAACCCCCTAAACACTCCCCCACATATTAAACCAGAGTGATATTTCCTATTCGCATACGCCATTCTCCGCTCCATCCCCAATAAACTAGGAGGTGTTTTAGCCCTCGTACTCTCAATTTTAGTTCTAGCCCTATTTCCTATACTCCACCTATCAAAGCAACGCAGCATGACATTTCGACCCTTCAGCCAATGTCTCCTATGAATACTAACCGCTAATTTATTTATCCTCACATGAATCGGAGGCCAACCAGTAGAATACCCCTATATTACAATTGGTCAACTAGCATCAATTAACTACTTCTTCACCATCCTCATCGTTTCCCGCCTGGTTAGCCTAATAGAAAACAAAGTCCTAAAGTGA---------------------------------------------------------------------------------------------------------------------------------------------------------------------------------------------------------------------------------------------------------------------------------------------------------------------------------------------------------------------------------------------------------------------------------------------------------------------------------------------------------------------------------------------------------------------------------------------------------------------------------------------------------------------------------------------------------------------------------------------------------------------------------------------------------------------------------------------------------------------------------------------------------------------------------------------------------------------------------------------------------------------------------------------------------------------------------------------------------------------------------------------------------------------------------------------------------------------------------------------------------------------------------------------------------------------------------------------------------------------------------------------------------------------------------------------------------------------------------------------------------------------------------------------------------------------------------------------------------------------------------------------------------------------------------------------------------------------------------------------------------------------------------------------------------------------------------------------------------------------------------------------------------------------------------------------------------------------------------------------------------------------------------------------------------------------------------------------------------------------------------------------------------------------------------------------------------------------------------------------------------------------------------------------------------------------------------------------------------------------------------------------------------------------------------------------------------------------------------------------------------------------------------------------------------------------------------------------------------------------------------------
	Echimys_chrysurus                           ------------------------------------------------GCAAGAGTCACCTGTGAGAACCCAAGGAGCTGGTATCAAGCACACTAGCTCATAACACCTTGCGCCACACCCCCACGGGACAGCAGTAATCAAAATTAAGCAATAAACGAAAGTTTGACTAAGTTATGGGTTGGTAAATCTCGTGCCAGCCACCGCGGTCATACGAGTAACCCTAATTAATCGGCGTAAAAAGTGTATTAAATCTTATCTAAGTCGTAAAAAGAAAGTAATCTCACTAAAGCTAAGACTCAAACTGGGATTAGATACCCCACTATGCTTAGCCGTAAACACAAAAA-ATTCGCCAGAGAACTACTAGCAATAGCTTAAAACTCAAAGGACTTGGCGGTGCTTTAAACCCATCTAGAGGAGCCTGTTCTATAATCGATAATCCCCGATAAACCTCACCATAGCTAACAGTCTATATACCGCCATCTTCAGCAAACCTAGTAAGCATAAAAACGTTAGGTCAAGGTGTAACCAATGAAGTGGAAAGAAATGGGCTACATTTTCTGAAAGGAGGATTTAGTAGTAAA-TAAGAATAGAGAGCTTAATTG----------------------------------------------------------------------------------------------------------------------------------------------ACCTTGTACCTTTTATTCGGTGCTTGAGCCGGCATAGTTGGCACCGCCCTTAGCTTACTAATCCGAGCAGAACTAGGTCAGCCAGGGACCCTACTAGGGGATGATCAAATCTACAACGTCATTGTAACCGCCCATGCCTTTGTAATAATTTTCTTCATAGTCATACCAATTATAATTGGAGGGTTTGGGAATTGACTAGTTCCTTTAATAATTGGAGCCCCTGATATAGCTTTTCCACGAATAAACAATATAAGCTTCTGACTCCTACCCCCATCATTCCTACTTCTCCTTGCCTCCTCAATAGTAGAAGCAGGAGCTGGTACAGGATGAACAGTCTATCCCCCTCTTGCCGGTAACTTAGCCCATGCGGGAGCCTCTGTTGACTTAACAATTTTCTCCTTACATTTAGCAGGAGTTTCTTCAATCCTCGGAGCTATTAATTTTATCACCACAATTATCAATATAAAACCTCCTGCAATAACACAATATCAAACTCCCTTATTTGTATGATCAGTATTAATTACAGCAGTTCTTCTCCTCTTATCACTACCTGTACTAGCAGCTGGGATTACAATACTATTAACAGACCGGAATTTAAACACAACTTTCTTTGATCCTGCTGGTGGAGGCGACCCAATCCTTTATCAACATTTATTC---------------------------------------------------------------------------------------------------------------------------------------------------------------------------------------------------------------------------------------------------------------------------------------------------------------------------------------------------------------------------------------------------------------------------------------------------------------------------------------------------------------------------------------------------------------------------------------------------------------------------------------------------------------------------------------------------------------------------------------------------------------------------------------------------------------------------------------------------------------ATGACAAACATTCGAAAATCTCATCCTATTATCAAAATTATCAACCACTCATTTATTGATTTACCAACCCCATCCAACATTTCATCATGATGAAACTTTGGTTCCTTACTGGGTGTATGTCTCGCACTCCAAATCATTACCGGACTATTCCTCGCCATACACTACACTGCAGACACTACCACAGCTTTCTCATCAGTCACCCACATCTGTCGTGACGTAAACTATGGATGATTGATTCGCTATGCACACGCTAACGGAGCATCCATCTTCTTTATTTTCCTTTATTTTCACATTGGACGAGGTATTTACTACGGATCATACACCTTCATAGAAACTTGAAATATCGGAGTTATCTTATTATTCACAGTTATAGCAACAGCTTTCATAGGATACGTCCTTCCCTGAGGACAAATATCTTTCTGAGGGGCAACAGTTATTACAAACCTACTATCAGCTATCCCTTACATCGGCCCTACCCTGGTAGAGTGAATCTGAGGTGGATTTTCAGTAGACAAAGCTACCTTAACCCGATTCTTCGCCTTCCACTTTGTACTCCCATTTATTATTACAGCAATAGTAATAATTCACTTATTATTTCTACACGAAACAGGATCCAACAACCCATCAGGACTAAACTCCGACTCTGATAAAATCCCATTTCACCCCTACTACACAATCAAAGACATTCTAGGCCTCTTATTCATACTCTTCGCACTAATAATACTAATTCTATTCTCACCTGATCTACTAGGAGACCCAGACAACTACACCCCGGCCAACCCATTAAATACACCCCCACATATCAAACCAGAATGATATTTTTTATTCGCATACGCAATCCTACGATCAATCCCCAATAAACTAGGAGGTGTACTAGCACTAATATTCTCCATCTTAATCCTAATATTATTCCCTACCCTCCACATATCCAAACAACGCAGCATATCATTCCGACCTCTTAGCCAATGTTTATTATGAATTCTAGTAGCTAATCTAATTATTCTCACATGAATCGGTGGCCAACCAGTAGAACACCCATTCATCACAATTGGACAATTAGCATCAATCTCCTACTTCTGCATTATTCTAATCATCATACCCACAATTAGCTTTATAGAAAACAAATTACTCAAATGACCAGAGAACCTTATGGGGATGCAGGCAGCCATCGAGCAGGCTATGAAGAGCCGAGAGATTCTAGGCATCTCTGACCCTCAGACACTGGCGCATGTGCTGACCAACGGGGTGCAGAGCTCGTTGAATGATCCACGCCTGGTCATTTCCTATGAGCCCAGCACTGTGGAGAATCTGCGTCAAGCGCCAGCACCCACCAACCTCACCCAGGAGGAGCTGATGGCTGGGCTGCAAAAGAGCGTCCACCATGAAGTCCTGGAGGGCAATGTGGGCTACTTGCGCGTGGATGACCTCCCTGGCCAGGAGGTGCTAAGCAGGCTGAGTGGCTTCCTGGTGAGCCACGTGTGGAAGCAGCTCATGGATACCTCCGCCCTGGTGCTGGATCTCCGGCAGTGCCCCAGCGGCCATGTCTCTAGCATCCCCTATGTCATCTCCTACCTGCACCCTGGGAACACGGTCCTGCATGTGGACACCATCTACGATCGCCCCTCGAAYACCACCACGGAGATCTGGACCTTGCCGCACATCCTGGGAGAGCGGTACAGTGCTGAGAAGGACGTGGTGGTCCTCACCAGCGGCCGCACTGGGGGCGTGGCAGAGGACATCGCCTACATCCTCAAGCAGATGCGCAGGGCCATCGTGGTGGGTGAGCGCACGGAGGGGGGCGCCCTAGACCTTCAGAAGCTGAGGATTGGCCAGTCCAACTTCTTCCTCACCGTGCCTGTGTCCAGGTCTCTGGGCCCCCTGAGCGGAGGCAGCCAGACGTGGGAGGGCAGCGGGGTGCTGCCATGTGTCATCACCCCAGCTGAGCAGGCCCTGGAGAAGGCGCTGGCCATCCTCACCCTGCGCCGTGCCCTGCCGGGGGTTGTACAGCGCCTGCAGGAGGCCCTGCAGGAGTACTACACCCTGGTGGACCGTGTGCCAGCCCTGCTGCACCACCTGTCCAGCATGGACTATTCCTCAGTGGTCTCTGAGGAGGACCTGGTCACCAAGCTCAACAGCGGCCTGCAGGCTGTATCTGAGGACCCCAGGCTCCTAGTGCGGGCTGTGGGGCCTAGGGAAACCTCTTCAGGGACCGAGGCAGAATTCCATGAGCCAGTAGAAGCAGAGCCTGAGGTTCCCAAGGATGAGGCTGCCCGGCAGGCCCTGGTAGACTCTGTGTTCCAGGTGTCTGTGCTGCCCGGCAATGTGGGCTACTTACGTTTTGACAGGTTCGCAGATGACTCC---CTAGGGGCACTGGGACCTTACGTGCTGCACCAGGTGTGGGAGCCCCAGGAATCTGCAGGTCTGGTGGTGCCCCCTACTGAGGCTCCAGTTAGTGCTACCACCCCATACCTGGAAGATGCCCCGGAGCTGCCCCTGCATGACCTCTACTGCAGCAAGCTGCTGGATCTGGTCTTCCTGCTGGACGGCTCCTCCAGGCTCTCGGAGGCCGATTTCGAGGTGCTGAAGGCCTTCGTGGTGAGCGTCATGGAGCGCCTGCACATCTCCCAGAAGCGGATCCGGGTGGCGGTGGTCGAGTACCACGACGGCTCCCATGCCTACCTCGAGCTCAAGGCCCGGAAGCGGCCCTCGGAGCTGCGGCGCATCGCCAGCCAGGTGAAGTACGTGGGCAGCCAGGTGGCCTCCATCAGCGAGGTCCTCAAGTACACGCTGTTCCAGATCTTCAGCAAAATTGAGCGCCCCGAGGCCTCCCGCATCGTGCTGCTCCTGACTGCTAGCTCAGAGCCCAGGCGGATGGCCCAGAATTTGCTCCGCAGTGTCCAGGGCCTGAAAAAGAAAAAGGTCATCCTGATGCCAGTGGGCATCGGGCCGCATGTCAACCGCCAGCAGATCCGACTCATTGAGAAGCAGGCCCCGGAAAACAAGGCCTTCATGCTCAGCGGTGTGAATGAGCTGGAGGAGAGGAGGGACGAGATCGTCAACTACCTCTGTGACCATGCGCCTGAGGCCCCTGCCCCGACGCAGCACCCCCCGGTGGCACAGGTCACTGTGGGGCCAAGGCTCTCAGAGAGTTTGTCCCCAGAACCCAAGAGAAAGTCCATGGTTCTGGATGTGGCATTTGTCCTGGAGGGCTCTGACAAAGTGGGAGAAGCCAACTTCAACAGGAGCAAGGAGTTCGTGGCAGAGGTGATCCAGCGCATGGCCGTGGGCCAGGACGGCGTCCACGTCACGGTGCTGCAGTACTCGTACATGGTGGCCGTGGAGTACACCTTCCGTGAGGCCCAGTCCAAGCGGGATGTGCTGCAGCATGTGCGAGAGATCCAATTCCGGGGTGGCAACCAGACGAACACCGGGCTGGCCTTGCAGTACTTGTCTGAGCACAGCTTCTCTGCCAGCCAGGGTGACCGGGAGCAGGCGCCAAACCTGGTTTACATGGTCACAGGAAATCCTGCCTCTGATGAGATTAGACGGTTGCCTGGAGACATCGAGGTGGTGCCCATTGGAGTGGGCCCTGATGCCAACATGCAGGAACTGCAGAGGGTCAGCTGGCCCAGCACACCCATCTTCATCCAGGACTTTGAGCAGCTCCCC
	Erethizon_dorsatum                          ------TTGGTCCTGACTTTTTTATTAATTAGTAGCAAAATTATACATGCAAACATCCCCAGTGAGAACCCAAGGAGCAGGTATCAAGCACGCCAGCTCACGACATCTCGCGCCACGCCCTCACGGGACAGCAGTAATAAAAATTAAGCAATGAACGAAAGTTCGACTAAGTTATGGGTTGGTAAATATCGTGCCAGCCACCGCGGTTATACGATTAACCCAAATTAATCGGCGTAAA-AGTGTACTAAACTTCACCTAAGTCGTAAAAAGAAAGTAGCCTCACGAAAGCTAGGGCACAAACTGGGATTAGATACCCCACTATGCCTAACCATAAACACAAAAATTTTTGCCAGAGGACTACTAGCAACAGCTTAAAACTCAAAGGACTTGACGGTGCTT-ACACCCATCTAGAGGAGCCTGTTCTGTAATCGATAAACCCCGATTTACCTCACCGTTGCTAACAGTTTATATACCGCCATCTTTAGCAAACCCAGTAAGCATAAAGACGTTAGGTCAAGGTATAGCCTATGAAACGGGAAGCAATGGGCTACATTTTCTGAAAGGAGGATTTAGCAGTAAATTAAGAATAGAGAGCTTAATTGAACAAGGCCATGAAGCACGTACACACCGCCCGTCACCCTCCTCAAAGAGGAGATAAGTCGTAACAAGGTAAGCGTACTGGAAAGTGTGCTTGGA------------------------------------------------ACGTTATACCTTTTATTTGGCGCTTGAGCTGGAATAGTTGGCACCGCTCTTAGTCTACTAATTCGAGCAGAACTAGGCCAACCAGGAACATTACTAGGGGATGATCAAATTTATAATGTCATCGTAACAGCACACGCATTTGTGATAATCTTTTTCATGGTAATACCTATTATAATTGGAGGATTTGGAAATTGACTTGTACCTCTAATAATTGGTGCTCCAGACATAGCATTCCCACGAATAAATAACATGAGTTTTTGACTTCTGCCTCCTTCATTCTTACTCCTGCTTGCTTCATCAATAATTGAAGCGGGAGCAGGAACCGGATGAACAGTATACCCTCCCTTAGCTGGAAATATAGCACATGCAGGCGCTTCAGTTGACCTTACAATTTTTTCCCTACACCTAGCGGGAGTATCCTCAATTCTAGGGGCTATTAATTTTATTACAACAATCATCAATATAAAACCTCCCGCAATATCACAATACCAAACTCCCCTGTTTGTATGATCCGTTCTAATTACAGCCGTACTTCTCCTCCTATCATTACCTGTCCTAGCCGCCGGAATTACTATACTACTAACTGACCGAAATCTAAACACAACCTTTTTTGATCCCGCTGGAGGTGGGGATCCTATTCTATATCAACATCTGTTC---------------------------------------------------------------------------------------------------------------------------------------------------------------------------------------------------------------------------------------------------------------------------------------------------------------------------------------------------------------------------------------------------------------------------------------------------------------------------------------------------------------------------------------------------------------------------------------------------------------------------------------------------------------------------------------------------------------------------------------------------------------------------------------------------------------------------------------------------------------ATGACCAACATCCGCAAGTCTCACCCACTTATCAAAATCATCAACCACTCATTCATTGACCTCCCAACCCCCTCTAACATCTCATCATGATGAAATTTTGGATCCTTATTAGGTGTTTGCCTACTATTACAAATCGTTACAGGCCTATTTCTAGCTATACATTACACCGCGGATACAAGCACAGCATTCTCATCAATCACCCATATTTGTCGAGATGTAAATTACGGATGATTAATTCGATACCTCCATGCTAATGGAGCATCCATATTTTTTATCCTCTTATATCTACACGTAGGACGAGGAATTTACTATGGCTCCTATACATATACAGAAACCTGAAATATTGGTATCCTCCTACTATTTACGGTTATAGCCACAGCCTTCATAGGATACGTCCTTCCTTGAGGACAAATATCATTCTGAGGAGCAACTGTTATCACCAACCTCTTATCCGCAATCCCCTATATCGGTACAACCTTAGTTGAATGAATCTGAGGAGGCTACTCAGTAGACAAAGCAACCTTAACTCGATTCTTCGCCTTTCACTTTATTATGCCATTTATTATCACGGCTCTAGTCATAGTTCACCTTTTATTCCTTCACGAAACAGGGTCAAATAACCCCTCAGGTTTAAACTCTGACTCAGACAAAATTCCATTTCACCCGTATTACTCAATTAAAGATATCCTGGGACTTATCCTTATATTATTAACTCTTCTGACCCTAACCCTGTTCTCACCAGACCTCTTAGGAGATCCTGACAACTACACTCCAGCAAATCCCTTAAACACACCACCTCATATTAAACCAGAATGGTATTTCCTATTCGCATATGCCATCCTCCGTTCAATCCCCAACAAACTAGGGGGAGTACTAGCCCTAGTACTCTCAATCCTTATCCTAGCCCTAATGCCATTCCTACACTCCTCAAAACAACGAAACATATCATTTCGCCCCATCAGCCAATTCTTATTATGAACATTAGCGGCAAACTTACTTATCCTAACATGAATTGGCGGTCAACCAGTTGAATACCCATTTATCCTAACTGGCCAACTAGCCTCCATTACTTATTTCTTCATCATCTTAATCCTCATACCCCTAACAAGCATAATAGAAAACAAACTTCTCAAATGACCGGAGAACCTTATGGGGATGCAGGTGGCCATCGAGCAGGCCATGAAGAGCCAGGAGATCCTGGGCATCTCTGACCCTCAGACACTGGCCCGTGTGCTGACAGACGGGGTACAGAGCTACTTGAATGACCCACGCCTGGTCATTTCCTATGAGCCCAGCACCGTGGAGGAGCTGCGGCAAGCCCCGGCACCCACCAACCTCAGCCAGGAGGAGCTGCTGGCTGGGCTGCAGAAGAGCATCCGCCATGAGGTCCTGGAGGGCAACGTGGGCTACCTGCGCGTGGACGACCTCCCCAGCCAGGAGGTGCTAAGCAGGCTGGGTACCCTCCTGATGACCAATGTGTGGAAGCAGCTCATGGGCACCTCCGCCCTGGTGCTGGATCTCCGGCAGTGCCCCAGCGGCCACGTCTCTGGCATCCCCTACATCATCTCCTACTTGCACCCCGGGAATACAGTCCTGCACGTGGACACCATCTACAATCGCCCATCCAACACCACCACGGAGATCTGGACCTTGCCGCAGGTCCTGGGAGAGCGATACAGCACCGAGAAGGATGTGGTGGTCCTCACCAGCAGCCGCACAGGGGGCGTGGCCGAGGACATTGCCTACATCCTCAAGCAGATGCGCAGGGCCATCGTGGTGGGAGAGCGCACAGAGGGGGGCGCCCTGGACCTTCAGAAGCTGAGGATCGGCCAGTCCAACTTCTTCCTCACTGTGCCTGTGTCCAGGTCGCTGGGCCCTCTGGGCGGAGGCAGCCAGACTTGGGAGGGCAGCGGGGTGCTACCATGTGTGGGCACGCCAGCTGAGCATGCCCTGGAGAAGGCACTGGCCATTCTCACCCTGCGCCGCGCCCTGCCAGGGGTCACGCGCCGCCTGCAGGAGGCCCTGCGGGAGTACTACGCGCTGGTGGACTGCGTGCCAGCCCTGCTGCACCGCCTGGCCAGCATGGACTACTCCACAGTGGTCTCGGAGGAGGACCTGGTCGCCAAGCTCAACAGCGCACTGCAGGCTGTATCTGAGGACCCCAGGCTCCTAGTGAGGGCTGTGGGGCCCAGAGAAACCTCTTTGGGGCCTGAGGCTGAAGCCCATGAGCCCCCAGAGGCAGAGCCTGAGGTGCCCAAGGATGAGGCTGCCCGGCAGGCACTGGTGGACGCTGTGTTCCAGGTGTCGGTGTTGCCGGGCAATGTGGGCTACCTGCGCTTTGACAGGTTCGCAGACGACTCAGTGCTGGGGGCACTGGGGCCTTATGTGCTGCAC---GTGTGGGAGCCCCAGAAGCCTGGAGGCTTGGTGGTGCCCCCTACGGAGGCCCCAGTTAGTGCTACCACCCCATACCTGGAAGACATCCCGGAGCTGCCCCTGCATGACTTCTACTGCAGCAAGCTACTGGATCTGGTGTTCTTGCTGGATGGCTCCTCCAGGCTGTCGGAGGCGGATTTCGAGGTGGTGAAGACCTTCGTGGTGAGCGTGATGGAGCGGCTGCACATCTCCCAGAAGCGGATCCGGGTGGCCGTGGTGGAGTACCACGACGGCTCCCATGCTTACCTTGAGCTCAAAGCCCGGAAGCGGCCCTCGGAGCTGCGGCGCATCGCCAGCCAGGTGAAGTATGTGGGCAGCCAGGTGGCCTCCACCAGTGAGGTCTTGAAGTACACGCTCTTCCAAATCTTTAGCAAAATCGAGCGCCCTGAAGCCTCCCGCATTGTGCTGCTCCTGACTGCCAGCTCAGAGCCCAAACAGATGGGCCGGAATTTGGTCCGCAGTGTCCAGGGCCTGAAGAAGAAAAAGGTTATCCTGATGCCGGTGGGCATTGGGCCACATGCCAACCTCCAGCAGATCCGCTTCATTGAGAAGCAGGCCCCTGAAAACAAGGCCTTCGTGCTCAGCGGTGTGGATGAGCTGGAGCAGCGGAGGGACGAGATTATAAACTACCTCTGTGACCATGCGCTCGAGGTCCCCGCCCCGACTCAGCGCACCAAGGTGGCACAGGTCACTGTGCGTCCAGGGCTCTCAGAGATTTTGTCCCCAGAACCCAAGAGAATGTCCATGGTTCTGGATGTGGTGTTCGTCCTGGAGGGCTCAGACAAAGTTGGAGAGGCCAACTTCAACAGGAGCAAGGAATTCATGGCAGAGGTGATCCAGCGCATGGATGTGGGCCAGGAAGGCATTCACGTCACGGTCCTGCAGTACTCATACATGGTGACTGTGGAGTACACCTTCCGTGAGGCCCAGTCCAAGGGGGATGTGCTGCAG---GTGCAAGAGATCCAATTCCGGGGTGGCAACCAGACCAACACCGGGCTGGCCCTGCAGTACGTGTCCGAGCACAGCTTCTCTGCCAGCCAGGGCAACCGGGAGCAGGCGCCAAACCTGGTTTACATGGTTACAGGAAATCCTGCCTCTGATGAGATCAAGCGGTTGCCTGGAGATATACAGGTGGTGCCCATTGGAGTGGGCCCTGGTGCCAATGTTCAGGAGCTTCAGAGGGTCAGCTGGCCCAGCAACCCCATCTTCATCCAGGACTTCGAGATGCTCCCC
	Fukomys_damarensis                          AAATGCTTGGTCCTGGCTTTTTTATTAGTTTAGCGCAAAATTATACATGCAAGTCTCCCCAGTGAGAACCCAAGGAGCGGGTATCAAGTACACTAGCTCAAGACACCTTGCGCCACACCCCCACGGGACAGCAGTAATTAATATTAAGCAATGAACGAAAGTTTGACTTAATTATGGGTTGGTAAATATCGTGCCAGCCACCGCGGTTATACGATTAACCCAAATTAATCGGCGTAAAGGGTGTATTAAATTCTATCTAGGTCGTAAAAAGAAAGTAATCTCACGACAGCTATGGTTCAAACTGGGATTAGATACCCCACTATGCTTAGCCGTAAACACAAAATATTTCGCCAGAGAACTACTAGCAACAGCTTAAAACTCAAAGGACTTGACGGTGCTTTAAACCCATCTAGAGGAGCCTGTTCTATAATCGATAAACCCCGTTAAACCTCACCATGGCTACCAGTCTATATACCGCCATCTTCAGCGAACCTAGTAAGCTTAAAAACGTTAGGTCAAGGTGTAACCAATGAAATGGGAAGAAATGGGCTACATTTTCTGAAAGGTGGATTTAGTAGTAAAACAAGAATAGAGAGCTTGTTTGAACATGGCCATGAAGCACGCACACACCGCCCGTCACCCTCCTTAAAAAGGAGACAAGTCGTAACAAGGTAAGCATACTGGAAAGTGTGCTTGGAATGTTCATTAACCGCTGACTATTTTCCACAAATCATAAAGATATTGGTACATTGTACCTGCTATTTGGGGCATGAGCAGGAATAACTGGAACAGCCCTAAGCATTCTAATCCGTACTGAACTAGGGCAACCCGGTACTCTATTGGGGGATGATCAGATCTACAACGTCATCGTCACCGCACATGCATTCATTATAATCTTCTTCATAGTTATGCCCATCATAATCGGAGGATTCGGAAACTGATTGGTCCCACTAATAATTGGAGCCCCTGACATAGCATTCCCACGAATAAACAACATGAGCTTCTGACTTCTACCCCCCTCCTTCCTTCTGCTCCTAGCCTCATCAATAGTAGAAGCCGGCGCCGGGACAGGTTGGACGGTCTACCCTCCTCTAGCAGGTAACCTAGCACACGCAGGGGCCTCTGTAGACCTAACAATCTTTTCACTACACCTGGCAGGCGTATCCTCAATCCTCGGAGCAATTAACTTCATCACTACAATCATCAACATAAAACCACCGGCAATATCCCAATACCAAACACCATTATTCGTTTGATCCGTACTAATCACAGCAGTACTTCTCCTGTTATCCCTACCAGTCCTAGCCGCAGGAATTACAATACTACTTACCGACCGAAATCTAAACACCACTTTTTTCGACCCCGCTGGAGGAGGAGACCCAATTCTATATCAACATCTATTCTGATTCTTCGGCCACCCAGAAGTGTATATCCTAATCCTCCCAGGATTCGGAATGATTTCACATATTGTTACCTATTACTCGGGAAAAAAAGAGCCATTCGGTTACATAGGAATAGTATGAGCCATAATATCCATTGGCTTCCTGGGCTTCATCGTCTGAGCCCATCACATATTCACAGTAGGAATAGACGTAGACACCCGAGCATACTTTACATCCGCAACAATAATCATTGCAATCCCCACAGGAGTAAAAGTATTCAGCTGACTAGCAACCCTGCACGGAGGAAACATCAAATGATCTCCGGCAATACTATGAGCCTTGGGGTTCATCTTCCTGTTCACCGTAGGAGGTCTAACTGGAATTGTCCTAGCAAACTCCTCCCTAGACATTGTCCTACACGACACATACTACGTAGTCGCACACTTCCATTATGTCTTATCCATAGGAGCCGTATTCGCCATTATAGCTGGCTTTGTTCACTGATTCCCCCTATTCTCAGGGTACACTCTAGACCCCACATGAGCTAAAATCCAATTCTCCGTAATATTTATTGGGGTAAATATAACATTCTTTCCACAACACTTCCTAGGCCTATCAGGCATGCCCCGACGATACTCCGACTACCCGGACGCCTATACAATATGGAATACACTGTCCTCTATAGGATCTCTTATTTCCCTGACAGCAGTAATAATGATAGTCTTCATAATCTGAGAAGCTTTCGCCTCAAAACGAGAAGTACTCATAACCGAAATAACCTCCACCAACTTAGAATGAATTCACGGCTGTCCTCCACCCTTCCACACATTTGAAGAACCCACATACATCAAAATGACCAACATCCGAAAATCCCACCCCTTAATCAAAATTATCAACCACTCGTTCATCGACCTGCCCACACCCTCCAGCATCTCCTACTGATGGAACTTCGGATCACTCCTAGGAGCCTGCCTAATCCTACAAATTATCACAGGTCTATTCCTATCCATGCACTACACTGCAGACACAGCCACCGCATTCTCATCAGTAGCCCACATCTGCCGAGATGTAAACTACGGATGATTAATCCGATACTTACACGCCAATGGTGCCTCCATATTTTTCATCTGCCTGTATCTTCACGTAGGTCGAGGAATATACTACGGATCTTACATATTCATAGAAACCTGAAACATCGGAATCATTCTTCTCCTATCAGTTATAGCAACTGCTTTCATAGGATATGTGCTACCATGAGGACAAATATCATTCTGAGGTGCGACAGTCATCACAAACCTATTCTCAGCAATCCCTTACATCGGCCCAACACTAGTAGAATGAATCTGAGGCGGATTCGCAGTAGACAAAGCCACTCTGACCCGATTCTTCGCCTTCCACTTCATCCTACCGTTCATCATCACAGCACTTACGATAGTACACCTGCTATTCCTACACGAAACTGGATCAAACAACCCATCAGGCATCAACTCAGACTCGGACAAAATCCCATTCCACCCCTACTACTCATTTAAAGACTTCATAGGATTGCAGATCATACTACTCATTCTACTAACACTAACACTATTCCACCCAGACCTACTAGGAGACCCCGATAACTACACACCAGCAAACCCCATGAGCACGCCACCACACATCAAACCAGAATGATATTTCCTGTTTGCATACGCCATCCTACGCTCTATTCCCAACAAACTAGGAGGAGTACTAGCCTTGGTTATATCAATCCTGATCCTAGTCGCCCTACCACTCCTACACACATCCAAACAACGCAGCATAATATTCCGACCTATCAGCCAATGTTTATTCTGAACGTTCATCTCCACCCTCCTCACCCTAACATGAATCGGCAGCCAACCAGTAGAATACCCTTACATCATCATCGGCCAATTAGCATCAATCCTATACTTCCTCATCATCCTTGTTCTAATACCCTTAGCAGGGTTAGTAGAAAATAAAATAATAAAATGACCAGAGAACCTCATGGGGATGCAGTCAGCCATTGAGCAGACCATGAAGAGCAGGGAGATTCTGGGCATATCTGATCCACAGATGCTGGCCAAAGTGCTGACGGATGGGGTACAGAGCTCCTTGAATGACCCCCACCTAGTCATCTCCTATGAGCCCAGCACCGTGGAGGCACCACAGCAAGCCCCAGCACCCACCAACCTT------GAGGAACTGCTGGCTAGGCTGCAGAAGAGCATCCTCCATGAGGTCCTGGAGGACAACGTGGACTACCTGCGTGTGGATGACGTCCCCGGCCAGGAGGTGCTAAGCAAACTGTATGGCTTCTTGGTGACCCATGTGTGGAAGCAGCTCATGGGTACCTCCGCCCTGGTGCTGGATCTCCAGCAGTGCTCCGGTGGCCATGTCTCTGGCATCCCCTATATCATCTCCTACCTGCACCCCAAGAATACGGTCCTGCACGTGGACACCATCTATGACTGCCCTTCCAATACCACCACAGAGATCTGGACCTTACCACAGATCATGGGAGAGAGGTACAGTGCCGAGAAGGATGTGGTGGTCCTCACCAGCGGCCACACTGGGAGTGTAGCCGAGGACATTGCCTATATCCTCAAGCAGATGCGCAGGGCCATTGTGGTGGGTGAGAGAGTGGAAGGGGGTGTCCTGGACCTTCAGAAGCTGAGGATTGGCCAGTCCAACTTCTTCCTCACTGTGCCTGTGTCCAGGTCCCTGGGGCCCCTAGGTGGAGGAAGCCAGACATGGGAGGGCAGCAGGGTGCTGCCATGTGTGGGCACGCCAGTGGAGCAGGCTCTTGAGAAAGCGCTGGCCATCCTCACCCTGCACTGCGCCCTGCCAGGGGTTGTGCACCGCCTGCAGGAGGCCCTGCAGGAGTACTACACGCTGGTGGACCATGTGCCAGCCCTGCTGCACGGCCTGACCAACACGGACTACTCCACAGTGATCTCCAAGGAAGAGCTGGTCACCAAGCTAAACGCTGGCCTGCAGGTGGTGTCCGAGGACCCCAGGCTTCTGGTGTGGGCTGTGAGGCCCAGAGAAACCTCTTTAGGGACTGAGGCTGAAACCCATGAGTCCTCAGAGGCAGAGCCCAAGGTCCCCGAGCACAAGGCTGCCCTGCAGGCACTGATGGATGCTATGTTCCAGGTGTCAGTGTTGCCGGGTAATGTGGGCTACCTGCGCTTTGACAGGGTCGCAGATGACTCTGTGCTGGGAGTCCTAGGGCCCTACATGCTACACCAGGTGTGG------CAGGAGCCCGGAGGCCTGGCAGTGCCCCCGACAGAGGCCCCAGTGAGTGCTACCACCCCATACGTGGAGGACACCCCGGAGCCGCCCCTGCATGACTTCTACTGCAGCAAGCTGCTGGACTTGGTCTTCCTGCTGGATGGCTCCTCCAGGCTGTCGGAGGTGGAGTTTGAGGCACTGAAGGCCTTCGTGGTGAGCATGATGGAGCGGCTGCACATCTCGCAGAAGCGGATCCGGGTGGCCGTGGTGGAGTACCACGACGGCTCCCATGCTTACCTCGAGCTCGGGGCCCGGAAGCGGCCGTCAGAGCTGCGTCGCATCACCAGCCAGGTGAAGTACGCAGGCAGCCAGGTGGCCTCCACCAGCGAGGTGCTGAAGTACACGCTCTTCCAGATCTTTGGCAAAATCGAGCGCCCTGAAGCCTCCCGTGTTGTGCTGCTCCTGACTGCCAGCTCAGAGCCCAGACAGATGACCCGGAATTTGGTCCGCTACGTTCAGGGCCTGAAAAAGAAAAAGGTCATCGTGGTGCCCGTGGGCATCGGGCCGCATGTCAACCTCCAGCAGATCCGCCTCATCGAGAAGCAGGCCCCCGAGAACAAGGCCTTCGTGCTTAGCAGCGTGGATGAGCTGCAGCAGCGGAGGGACGAGATCATCAGCTACCTCTGTGAGCACGCGGTGGAGGCTCCTGGCCCGGCTCCGCACACCCAGGTGGCGCAGGTCACCGTGGGGCCAGGTCTCCTGGAGGTTTTGTCCCCGGGACCCAAGAGGAAGTCCATGGTTCTGGATGTGGTATTTGTCCTGGAGGGCTCGGACAGCGTTGGGGAGGCCAACTTCAACAGGAGCAAGGAGTTTGTGGCAGAGGTGATTCGGCGTATGGACGTGGGCCAGGACGGCATCCACGTCACAGTCCTGCAGTATTCATACACGGTGGCTGCGGAGTACACCTTCCGTGAGGCCCAGTCCAAGGGAAACGTGCTGCAGCGCATGGGAGAGATCCAGTTCCGGGGTGGCAACCAGACCAACACTGGTCGGGCCCTGCAGTTCGCGTCCCAGCACAGCTTCTCCGCCAGCCAGGGTGACCGGGAGCAGGCGCCCAACCTGGTTTACATGGTCACAGGAAGTCCTGCCTCTGATGAGATCAAGCGGTTGCCCGGGGACATCCAGGTGGTGCCTATTGGAGTGGGCCCAGGTGCCAATGCGCAGGAGCTGCAGTGGGTCAGCTGGCCCGGCAGCCCCATCTTTGTCCAGGACTTTGAGACGCTCCCC
	Galago_senegalensis                         AAAGGTTTGGTCCCAGCCTTCTTATTAGTTATCAGTAGGCCTACACATGCAAGTTACCCCAGTGAGAACCCAAGGTGCAGGCATCAAGCACACTAGCTCATAACGCCTTGCGCCACACCCCCACGGGTCAGCAGTGATAAACATTAAGCAATAAACGAAAGTTTGACTAAGCTATGGGTTGGTAAATCTCGTGCCAGCCACCGCGGTCATACGATTAACCCAAACTAATCGGCGTAAAGTGTGTGTTAAGCCTTAATTAAGCCGTAAAAAGAAAGCAACTTCACGATAGTTAAGACCCAAACTGGGATTAGATACCCCACTATGCTTAACCGTAAACACAAAGCTATTCGCCAGAGTACTACAAGCAACAGCTTAAAACTCAAAGGACTTGGCGGTGCTTTATATCCCTCTAGAGGAGCCTGTTCTATAATCGATAAACCCCGATAAACCTCACCATTGCTAACAACTTATATACCGCCATCCTCAGCAAACCCAGTAAGCACTAAAACGTTAGGTCAAGGTGTAGTCTATGAGGTGGGAAGAAATGGGCTACATTTTCTGAAAGGCGGATTTAGCAGTAAATTAAGAATAGAGAGCTTAATTGAATAGGGCAATGAAGCACGCACACACCGCCCGTCACCCTCCTCAAAGAGGAGACAAGTCGTAACAAGGTAAGCATACTGGAAAGTGTGCTTGGAATGTTCGTAAACCGCTGGCTATATTCAACAAACCATAAAGATATTGGCACTCTGTATTTAATTTTTGGTGCTTGAGCAGGAATGGTAGGAACTGCCCTTAGCCTATTAATTCGAGCAGAACTAGGTCAACCTGGCACTCTACTAGGAGATGATCAAATTTATAATGTCATCGTCACGGCCCACGCATTCGTCATAATTTTTTTTATAGTTATACCTATTATAATTGGAGGCTTCGGAAACTGACTAGTACCATTAATGATTGGCGCCCCAGACATGGCATTTCCCCGGATAAACAACATGAGTTTCTGACTACTCCCGCCATCATTCCTCCTTCTTCTAGCCTCTTCAATAGTAGAAGCTGGCGCTGGGACCGGATGAACCGTGTACCCTCCTCTAGCAGGTAACTTAGCCCACGCAGGAGCCTCAGTAGATCTTACAATCTTCTCTCTTCACCTAGCAGGAGTATCCTCAATCCTAGGAGCTATCAACTTTATTACAACTATCATTAACATAAAACCCCCTGCTATATCCCAATACCAAACTCCTTTGTTTGTTTGATCCGTAATTATTACAGCGGTCTTGCTATTACTATCCCTACCCGTTCTAGCAGCAGGAATTACTATACTCCTCACAGACCGCAACTTAAATACAACTTTCTTTGACCCTGCCGGAGGAGGAGACCCAATCCTCTACCAACATCTATTCTGATTCTTTGGACATCCAGAAGTATATATCCTTATTCTCCCAGGATTCGGGATAATTTCCCACATCGTATCCTATTACTCCGGCAAAAAAGAACCATTTGGGTACATAGGAATAGTCTGGGCAATAATATCTATTGGCTTTCTAGGCTTTATCGTCTGGGCCCACCATATATTTACTGTAGGCATAGATGTTGATACCCGAGCATATTTCACATCCGCTACAATAATCATTGCTATTCCTACAGGGGTAAAAGTATTTAGCTGACTAGCTACCTTGCACGGGGGAAATATTAATTGATCACCAGCTATACTATGAGCTCTTGGGTTTATTTTCCTATTTACAGTTGGAGGCCTCACAGGAATTGTCTTATCAAACTCCTCGTTAGACATTGTCCTCCACGATACATATTATGTAGTAGCACATTTTCATTATGTTTTATCTATAGGGGCAGTATTTGCAATCATGGGAGGATTTGTCCATTGGTTCCCACTATTCTCTGGATTCACCTTAGATCCAACCTGAGCCAAAATTCACTTCGCAATTATATTCGCAGGAGTTAACTTGACATTCTTCCCTCAACATTTCTTAGGCCTCTCAGGTATGCCTCGTCGTTACTCTGACTACCCAGACGCATATACTATATGAAACACTATTTCATCAATTGGATCATTTATCTCCCTTACCGCAGTAATATTAATAATCTTTATAGTCTGAGAAGCCTTCGCATCCAAGCGAGAAGTCTTGATAGTAGACCTTACAACCACAAACCTAGAATGACTCCATGGGTGTCCCCCTCCCTATCATACATTCGAAGAGCCTACCTATGTAAAAATGACCAACATTCGAAAACAACATCCACTAGCAAAAATAATTAACCACTCTTTCATTGACCTCCCCGCACCATCAAACATCTCATCCTGATGAAACTTCGGATCCCTTCTAGGCCTCTGCCTCATAATCCAAATCACTACCGGCCTATTCCTAGCCATACATTATACATCAGACACCTCCACGGCATTCTCCTCAGTCACACACATTTGCCGAGACGTCAACTACGGCTGAATTATCCGCTACCTCCACGCCAACGGAGCATCCATATTCTTTATTTGCCTATTCATACACATTGGCCGAGGACTCTATTATGGATCCTTCACTTTTCTAGAGACCTGAAACATTGGCATCATCCTACTATTCACAGTAATAGCCACAGCTTTCATGGGTTATGTTCTTCCGTGAGGACAAATATCATTCTGAGGCGCTACCGTAATCACTAATCTCCTCTCAGCAATTCCCTATATAGGAACTGGCCTAGTAGAATGAATCTGAGGAGGGTTCTCAGTAGACAAAGCTACTCTTACCCGATTTTTCGCTTTTCACTTCATCCTGCCTTTCATCATCGCGGCCCTAGCCATAATTCATCTTCTTTTCTTACATGAAACAGGATCAAATAACCCTTCGGGAATCTCATCAGACTCCGACAAAATCCCCTTCCACCCCTACTACACAATTAAAGACCTACTAGGAGTAATCCTCTTACTATTATCCCTATTCTCTCTAGTACTATTCTCCCCTGACCTGCTGGGAGACCCAGACAACTATACCCCTGCCAACCCCCTAAACACCCCACCACATATTAAACCAGAATGATACTTCTTATTTGCCTACGCCATCCTTCGATCAATCCCCAACAAACTAGGAGGAGTATTGGCCCTCGTATCCTCAATCCTCATCCTAGCCCTAATTCCATACCTCCACACAGCCAAACAACGAAGCATAATATTCCGCCCACTTAGCCAATGCCTATACTGAATACTTGTAGCCGACCTATTTACCCTTACATGAATTGGAGGCCAACCCGTAGAAAACCCCTTCATCACTATCGGACAAACGGCCTCCATCATCTATTTCCTCATTGTCCTAATCCTAATACCCCTAACAAACCTGTTAGAAAACAAACTCCTCAAATGA---GAGAACCTGGTGGGGATGCAGGAGGCCATCGAGCAGGCCATCAAGAGCCGTGAGATTCTGGGCATCTCGGACCCTCAGACACTGGCCCAGGTGCTGACAGCTGGAGTGCAGAGCTCCCTAAATGACCCTCGGCTGGTCATCTCCTATGAGCCCAGCACCCTCGAGGCTCCCCGGCAGGCCCCAGCACTCACCAACCTCACACAGGAGGAACTGCTTGCCTGGCTGCAGAGGGGCCTCCGCTATGAGGTTCTGGAGGGCAATGTGGGCTACTTGCGAGTAGACGACATCCCAGGCCAAGAGGTGCTGAGCAAGCTGGGGGCTTTCCTGGTGGCCCACGTCTGGGGGAAGCTCATGGGCACCTCCGCCCTGGTGCTGGATCTGCGGCACTGTACCGGGGGCCAGGTATCCGGCATTCCCTACGTCATCTCCTACCTGCATCCGGGGAACACGATCCTACACGTGGACACCATCTATGACCGCCCCTCCAACAAGACCACAGAGATCTGGACCTTGCCTCAGGTCCTGGGAGAGAGGTATGGTGCCGACAAGGACGTGGTGGTCCTGACCAGTGGCCGCACTGGGGGCGTGGCCGAGGACATCGCCTACATCCTTAAGCAGATGCGCAGGGCCATCGTGGTGGGTGAGCGGACCGTGGGGGGTGCCCTGGACCTCCAGAAGCTGAGGATAGGCCAATCCAACTTCTTCCTCACCGTGCCCGTATCCAGGTCCCTGGGGCCCCTGGGTGGAGGCAGCCAGACGTGGGAGGGCAGCGGGGTGCTGCCCTGTGTGGGGACCCCGGCAGAGCAGGCCCTGGAGAAAGCTCTGTCCATTCTCACTCTGCGCCGTGCCCTGCCCGGGGTTGTGCGCTGCCTGCAGGAGGCACTGCAGGACTACTACACACTGGTGGACCGTGTGCCGGCCCTGCTGCACCACCTGGCCAGCATGGACTTCTCCACAGTGGTCTCCGAGGAGGATCTGGTCACCAAGCTCAATGCGGGCCTACAATCTGTGTCCGAAGACCCCAGACTTCTAGTGCGGGCTGTTAGACCCAGAGAAACCCCTCCTGGGCCCGAGGTTGGAACTGAAGAGGCCCCGGGGGTGACCCCAGAGGTGCCTGAGGATGAGGCTGTCCGGCAAGCCCTGGTGGACTCCGTGTTCCAAGTGTCAGTGCTGCCAGGCAACGTGGGCTACCTGCGCTTTGACAGCTTTGCTGACGCCTCGGTGCTGAGGGGGCTGGGCCCTTACATCCTGCGCCAGGTGTGGGAACCTCAGCAACCAGGAGTTCTGGAGGTGCCCCCCACGGATGCCCCTGTGGGCACAACCACCCCATATGTGGAGGACACCCCAGAGCCGCCCATGCACAACTTCTTCTGCAGCCGGCTGCTGGATTTGGTCTTCCTGCTTGATGGCTCCTCCAAGCTGTCGGAGGCTGAGTTTGGGGTGCTGAAGGCTTTCGTGGTGGGCATGATGGAGCGGCTGTACATCTCCCAGAAGCGGGTGCGGGTGGCTGTGGTGGAGTTCCACGATGGCTCTCATTCCTACATTGGGCTCAAGGACCGGAAGCGGCCATCAGAGCTGCGGCGCATTGCTAGCCAGGTGAAGTACGTGGGCAGCCAGGTGGCCTCCACCAGCGAGGTCTTGAAGTACACGCTATTCCAAATCTTCAGCAAGATTGACCGCCCTGAAGCCTCCCGCATCACCCTGCTGCTGACGGCCAGCCAGGAGCCTCCACGGATGGCCCGGAACTTGGTCCGCTACGTCCAGGGCCTGAAGAAGAAGAAGGTCATCGTGATCCCTGTGGGCATCGGGCCCCATGCCAGCGTCAGGCAGATCCGCCTCATTGAGAAGCAGGCCCCAGAGAACAAGGCGTTTGTACTCAGCAGCGTGGATGAGCTGGAGCAGTGGAGGGACGAGATTATCAGCTACCTCTGTGACCTTGCCCCTGAAGCCTTGCCCTCAACATCTACTCCCCACATGGCACAAGTCACAGTGGGTCCCGGGCTCCCCGGGATTTCACCATCTGGACCCAAGAGAAACTCCATGGTTCTGGATGTGGCGTTTGTCCTGGAAGGCTCAGACAAAATCGGAGAAGCTAACTTCAACAGGAGCAAGGAGTTCATGGTGGAGGTGATTCAGCGGATGGACGTGGGCCAGGATGCCATCCACGTTGCAGTGCTTCAGTACTCATACGTGGTGGCCTTGGAGTACCCCTTCAGCGAGGCACAGTCCAAGGGGGACATCCTACAGCGGGTGCGTGAGATCCGCTACCAGGGCGGCAACAGGACCAACACTGGGCTGGCTCTGCAGTACCTCTCCGAGCACAGCTTCTCTGCCACCCAGGGGGACCGGGAGCAGGCGCCCAACCTGGTCTACATGGTCACGGGAAATCCTGCCTCCGATGAGATCAGGCGCTTGCCAGGAGACATCCAGGTGGTGCCCATTGGAGTGGGCCCTCATGCCAATGTGCAGGAGCTGGAGAGGATTGGATGGCCCAACGCTCCCATC---------------------------
	Galea_musteloides                           -------------TAGCCTTTTTATTAGTTATTTGTAAACTTATACATGCAAGTATCACCGGTGAGAACCCAAGGAGTTGGTATTAAGCACGCCAGCTCATAACACCTTGCGCCACACCCCCACGGGACAGCAGTAATAAAAATTAAGCAATAAACGAAAGTTTGACTAAGTTATGGGTTGGTTAATCTCGTGCCAGCCACCGCGGTCATACGATTAACCCATATTAATCGGCGTAAA-AGTGTGTTAAATTTTGTCTAAGCTGTAAAAAGAAAGTAACCTCACGAAAGCTAAGACCCAAACTGGGATTAGATACCCCACTATGCTTAGCCGTAAACACAAGAGTTTCCGCCCGAGAACTACTAGCAATAGCTTAAAACTCAAAGGACTTGGCGGTGCTTTATACCCACCTAGAGGAGCCTGTTCTATAATCGATAAACCCCGATACACCTTACCATTGCTAACAGCCTATATACCGCCATCTTCAGCAAACCCAGTAAGCTTAAAAACGTTAGGTCAAGGTGTAGCTAATGGAATGGAAAGAAATGGGCTACATTTTCTGAAAGGAGGATTTAGTAGTAAACTAAGAATAGAGAGCTTAGTTGAACTAGGCCATGAAGCACGTACACACCGCCCGTCACCCTCCTCAAAGAGGAGACAAGTCGTAACAAGGTAAGCATACTGGAAAGTGTGCTTGGA------------------------------------------------------------------------------------------------------------------------------------------------------------------------------------------------------------------------------------------------------------------------------------------------------------------------------------------------------------------------------------------------------------------------------------------------------------------------------------------------------------------------------------------------------------------------------------------------------------------------------------------------------------------------------------------------------------------------------------------------------------------------------------------------------------------------------------------------------------------------------------------------------------------------------------------------------------------------------------------------------------------------------------------------------------------------------------------------------------------------------------------------------------------------------------------------------------------------------------------------------------------------------------------------------------------------------------------------------------------------------------------------------------------------------------------------------------------------------------------------------------------------------------------------------------------------------------------------ATGACCCACATACGAAAATCTCATCCACTCATCAAAATTATTAATCACTCATTCATTGACCTACCAACCCCATCAAATATTTCAGCATGATGAAATTTTGGGTCTTTATTAGGTACATGTTTAGGTTTACAAATCATCACAGGATTATTTCTAGCTATACACTATACAGCAGATACACTCACAGCATTTTCATCAGTCACCCATATCTGCCGAGATGTAAATTATGGCTGATTAATCCGCTACCTCCATGCCAACGGCGCATCAATATTCTTTATTTTCCTTTATATTCACATCGGACGAGGAATCTACTATGGATCCTACACATTCATAGAAACATGAAACATCGGAATCATTCTTCTATTCACCGTAATAGCTACAGCTTTCATAGGCTACGTATTACCATGAGGACAAATATCATTTTGAGGCGCCACCGTTATCACAAACCTGCTATCAGCAATTCCATATATCGGAACAACATTAGTTGAATGAATCTGAGGTGGCTTCTCAGTTGACAAAGCAACCCTAACACGATTTTTTGCCTTCCACTTTATTCTTCCTTTCATCATTTCAGCTTTAGTAATAGTACACCTACTATTCCTTCACGAAACAGGATCAAACAACCCATCAGGGCTAAACTCCGACTCAGATAAAATGCCATTCCACCCCTACTACTCAACTAAAGATATTCTAGGCCTAATCCTCATAATATTAGTACTTCTATCGCTAGTCCTATTTACCCCTGACCTCCTAGGAGACCCAGACAACTATACCCCAGCCAACCCTTTAAACACACCACCACACATTAAACCTGAATGATATTTCCTATTTGCATATGCAATTCTACGATCCATTCCCAATAAATTAGGAGGAGTTCTAGCCCTAGTATTATCAATCCTAATTCTAGCTTTATTCCCAATACTACACACAGCCAAACAACGTAGTATAATATTCCGCCCTATCAGCCAATGCCTTCTATGACTCCTAGTAGCAAACCTAGTTATCCTTACATGAATTGGAGGCCAACCAGTTGAACAGCCCTACATTACAATTGGACAACTAGCATCAATCTCTTATTTCTCCATTATCCTAATTCGTTTCCCGCTAGCAAGTCAATTAGAAAACAAA------------------------------------------------------------------------------------------------------------------------------------------------------------------------------------------------------------------------------------------------------------------------------------------------------------------------------------------------------------------------------------------------------------------------------------------------------------------------------------------------------------------------------------------------------------------------------------------------------------------------------------------------------------------------------------------------------------------------------------------------------------------------------------------------------------------------------------------------------------------------------------------------------------------------------------------------------------------------------------------------------------------------------------------------------------------------------------------------------------------------------------------------------------------------------------------------------------------------------------------------------------------------------------------------------------------------------------------------------------------------------------------ACCCCATACCTGGAAGACGTTCCGGAGCTGCCCCTGCATGACCTGTACTGCAGCAAGCTGCTGGATCTGGTCTTTCTGCTGGATGGCTCCTCCAAGCTGTCGGAGGCGGATTTTGAGGTGCTGAAGACCTTTGTGGTGAGTGTGATGGAGCGGCTGCGTATCTCCCAGAAGTGGATCCGGGTGGCTGTGGTGCAGTACCACTACGGCTCCCGTGCTTACCTTGAACTCAAAGCCCGGAAGCGGCCTTCAGAGCTACGGCGCATTGCCAGCCAGGTGAAGTACGTTGGCAGCCCGGAGGCATCCACCACTGAGGTCTTGAAGTACACACTCTACCAGATCTTTGGCAAAATTGATCGCCCTGAAGCCTCCCGCATTGTGCTACTCCTGACCGCTAGTTCACAGCCCAAATGGAAGACCCGAAATTTCATCAACAATGTTAAAAACCTGAAGAAGAAAAAGGTTATCCTGATACCAGTGGGCATTGGGCCGCATGTCAACCTCCCACAGATCCAGTTCATTGAGAAGCAGGCCCCAGAAAACAAGGCCTTCTTGCTTAGTGGTGTGGATGAGCTGGAGCAGCGGAGGGATGAAATTATCAACTACCTCTGTGACCATGCACCTGAGCCCCCTGCCCCGACTCAGCACCCCCAGGTGGCACAGGTCACTGTGGGTCCAGGGCTCTCGGAGATTTTGTCTCCAGGACCGGAGAGAAAGTCCATGGTTCTGGATGTGGTATTTGTCCTGGAGGGCTCAGACAAAGTTGGAGAAGCCAACTTCAACAGGAGCAAGGAGTTCATGGCAGAGGTGATCCAGCGCATGGATGTGAGCCAGGACGGCATTCACGTCACAGTCCTGCAATACTCGTACATGGTGAGCGTGGAGTACACTTTCCGTCAGGCCCAGTCCAAGGGGGATGTGCTGCAGCACGTGCGAGAGATCCAGTTCCGGGGTGGCAACCAGACCAACACTGGGCTGGCCCTGCAGTATGTGTCCGAGCACAGCTTCTCTGCWGATCARGGTGATCGGGAGCARGCGCCAAACCTGGTTTACATGGTCACAGGAAATCCCGCCTCTGATGAGATCAAGCGATTGCCTGAAGATATCCAGGTGGTGCCCATTGGAATAGGCCCTGGTGCCAATGTGCAGGAGCTGCAGAGGGTCAGCTGGCCCAGCACCCCCATCTTCATCCAAGACTTCGAGAGGCTTCCG
	Geomys_breviceps                            AGAGGTTTGGTCCTGGCCTTTGCGTTAGCTGTTAGTATACTTACACATGCAAATATCCCCAGTGAGTTCCCAAGGAGCAGGTATAAAGCACACTAGCTAAAAACATCAAGTACCACACCCCCACGGGACAGCAGTGATAAAAATTAAGCAATGAACGAAAGTTTGACTAAGTAATGGGTTGGTAAATCTCGTGCCAGCCACCGCGGTCATACGATTAACCCTAGTTAACCGGCGTAAAGAGTGCACTAAAGTCTAATTAAGCTGTAGAAAGAAGGTAATTTCACTAAAGCTATAGAACAAACTGGGATTAGATACCCCACTATGTGTAGCCGTAAACACAAATCTATTCGCCTGAGGACTACAAGCAACTGCTAGAAACTCAAAGGACTTGGCGGTGCTTTATACCCACCTAGAGGAGCCTGTTCCATAATCGATAAACCCCGATCTACCTTACCATTGCTAACAGCCTATATACCGCCATCCTCAGCTAACCCAGTAGGCATAAAAAAGTTAGGTCAAGGTGTAGCCAATGAAGTGGAGTGAAATGGGCTACATTTTCTGAAAGGAGGATTTAGAAGTAAGTTAAAAATAGAGTGTTTAACTGAACAGAGCAATGA------------------------------------------------------------------------------------------------------------------------------------------------TTTGGTGCTTGAGCCGGAATAGTAGGCACTGGGTTAAGTATTCTAATTCGAGCAGAGCTTGGTCAACCAGGTTCCCTACTAGGTGATGATCAGATTTACAATGTAGTAGTCACAGCCCATGCCTTTGTTATAATTTTCTTCATAGTTATACCTATCATGATTGGTGGGTTTGGTAACTGATTAGTCCCCCTGATAATTGGAGCCCCTGACATAGCATTTCCTCGCATAAATAACATGAGCTTCTGACTACTTCCCCCCTCCTTTCTTCTATTACTTGCCTCTTCTATAGTTGAAGCAGGAGCCGGGACCGGTTGAACAGTATACCCACCATTAGCTGGCAACCTAGCCCACGCAGGAGCTTCTGTAGATCTGACTATCTTCTCACTCCATCTGGCAGGAGTCTCATCAATTCTTGGAGCCATTAATTTTATCACTACCATTATCAATATAAAACCCCCAGCAATTACACAATACCAAACCCCACTGTTTGTTTGATCCGTTATAATTACTGCTGTGCTTTTACTACTCTCACTGCCAGTTTTAGCAGCAGGTATTACTATATTACTCACTGACCGTAATCTTAACACAACTTTTTTCGATCCAGCCGGTGGAGGAGACCCAATTCTTTATCAACACCTATTCTGATTTTTCGGGCACCCTGAAGTTTATATCTTAATTCTACCAGGATTTGGAATAATTTCACATATTGTTACTTATTATTCCGGAAAAAAAGAGCCTTTTGGTTATATAGGCATGGTTTGAGCTATAATATCAATTGGGTTTTTAGGATTTATCGTGTGAGCCCACCATATATTCACAGTAGGTATGGACGTAGACACACGAGCCTACTTTACATCTGCTACTATAATTATCGCCATTCCAACTGGAGTGAAAGTATTTAGCTGACTAGCCACTTTACACGGAGGTAATATTAAATGATCCCCTGCTATATTGTGAGCGCTAGGTTTTATTTTCCTTTTCACTATCGGCGGATTAACTGGAATCGTCCTATCCAACTCCTCACTAGACATTGTACTACACGACACTTATTATGTAGTAGCACACTTTCATTATGTTTTATCAATAGGGGCTGTATTTGCCATTATAGGAGGCTTCGTTCATTGATTTCCATTATTCACAGGCTATACCTTAAACGATACTTGAGCTAAAATCCACTTCACAATTATATTCGTTGGAGTAAATATGACATTTTTCCCTCAACATTTCTTAGGACTTGCAGGTATACCACGACGATATTCAGACTATCCAGACGCTTACACTACATGAAATACTATTTCATCAATAGGTTCATTCATCTCCCTAACAGCCGTTATCCTAATAATTTATATAATCTGAGAAGCATTGGCCTCAAAACGACTAGTTAAATCAGTACCACTAACATCTACCAACTTAGAGTGAATACACGGATGCCCTCCACCATTTCACACATTCGAAGAACCC------------ATGGCAGTTATACGAAAATCACACCCCTTAATAAAAATTGTCAACCACGCATTCATCGACCTACCAACTCCCCCTAATATTTCTGGCTGATGAAATTTTGGCTCCCTATTGGGTCTGTGCTTAATTCTTCAAATCCTAACAGGCTTATTTCTAGCAATACACTACACATCGGACACTCTCACAGCTTTCTCATCAGTAGCACATATTTGTCGAGACGTAAACTATGGCTGACTCATCCGATATATGCACGCCAACGGAGCTTCTCTATTCTTCATCTGTCTATATATCCACATCGGACGAGGTATTTACTACGGATCTTATCTATACACAGAAACATGAAATATCGGCATCCTACTGCTATTCCTAACCATAGCCACTGCTTTCGTAGGCTACGTATTACCATGGGGACAGATATCATTTTGAGGAGCTACCGTTATTACCAACCTACTCTCAGCTATTCCCTACATCGGACAAGACCTAGTAGAATGAATCTGAGGTGGGTTCTCTGTAGACAAAGCTACACTAACACGCTTTTTCGCATTTCACTTCATCTTGCCATTTATTATTGCAGCTCTAGCAATAGTCCATCTTCTATTTCTACACGAAACAGGATCCAATAACCCACTAGGAATCCCATCAGACAGCGGAAAAGTGCCGTTTCACCCCTATTACACAACCAAAGACTTTCTAGGAGTCATTATACTACTCATACTATTTATAACCTTAGTATTATTTTTTCCAGACAAACTAGGAGACCCTGACAACTATATACCCGCAAACCCACTCAACACCCCACCACATATCAAACCAGAGTGATATTTCCTATTCGCATATGCTATCCTACGGTCAATTCCCAACAAACTAGGAGGAGTAGTAGCCCTAGCACTATCTATCCTAGTCCTAGCCCTACTCCCCTACCTCCACACATCAAAACAACGAAGCCTAGCATTCCGACCATTAAGTCAAATTCTATTCTGAATGCTAGTATCGGATATATTACTACTAACTTGAATTGGAGGGCAACCAGTAGAGCCACCATTCATTATCATTGGACAAGTAGCATCCATCCTATATTTCTTAATTCTTTTGTTGTTAATACCAGTAGCGGGGTTAATTGAAAATAAACTACTTAAATGACCAGAGAACCTGATGGGCATGCAGGCAGCCATACAGCAAGCCATGAAGAGTCAGGAGATCCTGGGTATCTCGGACCCCCAGATGCTGGCCCACGTGCTGACAGCTGGAGTACAGAGCTCGCTGAATGACCCACGCCTGGTTATCTCTTATGAACCCAGCACCCTGGAGGCCCCCCGGCAAACTGCGGCACTCAGTAACTTTAGCCAAGAGGAATTGCTAAAGTGGCTGCAGGACAAGATCCATCATGAGGTCCTAGAGGGTAATGTGGGCTACCTGAGGGTGGATGACCTTCCCGGCCACGAGGTGCTAAGCAAGCTCGGGGATTTCCTGGTGGCCCACGTGTGGAGTCAACTCATGAGCACCTCCGCCCTTGTGCTGGATCTCCGACACTGCACCAGCGGCCAAGTCTCCGGAATCCCCTATGTCATTTCCTACCTGCACCCTGAGAACACTGTCTTGCATGTCGATACCATCTATGATCGCCCTTCCAACACCACCACTGAGATCTGGACCTTGCCCAAGGTCCTGGGAGACAGATACAGCGCGGAGAAGGACGTGGTGGTTCTCACCAGTGGTCGCATGGGAGGTGTGGCCGAGGACCTCGCCTACATCCTCAAGCAGATGCGCAGGGCCGTCGTGGTGGGGGAGCGGACTGAGGGGGGAGCCCTGGACCTCCAGAAGCTAAGGATAGGCCAGTCTGACTTCTTTCTCACTGTCCCTGTATCCAGATCTCTGGGGCCCCTGGGTGGAGGCAGCCAGACGTGGGAAGGCAGCGGGGTACTGCCCTGTGTGGGGACACCGGCTGAGCAGGCCCTGGAGAAGGCTCTGGCCATGCTCACCCTGCGTCGTGCCCTGCCCGGGGTCCTCCAGCACCTGCAGGAGGCCCTGCAGGACTATTACACCCTGGTGGACCGCGTGCCCGCCCTGGTGCATAACCTGGCTGGCATGGATTACTCGGCGGTGGTGTCTGAGGAGGATCTGGTCACCAAGCTCAATGCCGGCTTGCAAGCTGTATCTGAAGACCCGCGTCTCCTGGTGCGAGCCGTTGGGCCCAGAGACACCTCTTCAGGGCCAGAGGCTGGAGCTGAAGAGCCCCCCGTGACAGGCCCCGAAGTGCCCCAAGATGAGGCTGCCCGGAGAGCCCTGGTCGACTCTGTGTTCCAGGTGTCCGTGCTGCCAGGCAACGTGGGCTACCTGCGTTTTGACAAGTTCGTGGACGCCTCGGTGCTGGACGCGCTGGGCTCTTACGTGCTGCGCCAGGTGTGGGGTCCCCGGGAACCCGGAGGCCTGGCGGTGCCCCCCACCGAGGCCCCGGCCAGCCCGACCACCCCGTACCCGGAGGACACGCCCGAGCCCCCCCTGCACGACTTCTCCTGCAGCAAGCTCCTGGACCTGGTGTTCCTGCTGGACGGCTCGTCGCGGCTGTCGGAGGCCGAGTTCCAGGACCTCAAGGCCTTCGTGGTGGGGATGATGGAGCGGCTTCACATCTCCCAGAAGCGGATCCGCGTGGCCGTGGTCGAGTACCACGACGGCTCCCACGCCTACGTCGAGCTCAAGTCCCGCAGGCGGCCGTCGGAGCTGCGACGGGTGGTCAGCCAGGTGAAATACGTGGGCAGCCACGTGGCGTCCGTCAGCGAGGTGTTGAAATATACCCTCTTCCAGATCTTCGGCAAGGTGGATCGTCCCGAGGCCTCCCGGGTGGCGCTGCTGCTGACGGCCAGCCAGGAGCCACCCCGCCTGGCCCGGAACTTGGTCCGCTACGTCCAAGGCCTGAAGAAGAAGAAGGTGGTCGTGATTCCCGTGGGCATCGGGCCCCACACCAGCCTCCRGCAGATTCGCCTCATCGAGAGACAGGCGCCCGAGAACAGGGCCTTCGTGCTGAGCGGGGTGGGAGAGCTGCAGCAGCTCAGGGACGAGATGGTCAGCTACCTGTGTGACCTGGCCCCCGAGCCCCCCGCTCCCACCCTGGCTCCCCCCCAGGCCCAGGTCACTGCAGGCCCCGAGGGCCCCGGGACCCCCTCGCTGAGACCCAGCCGGAGGCCGCTGGTCCTGGATGTGGCGTTTGTCCTCGAGGGYTCGGACCGAGTCGGGGAGGAGAACTTCAACAAGAGCAAGGAGTTTGTGGAGGAGCTGGTGGGGAGCCTGGACGTGGGTCCCCACGGCGTCCACGTGTCCGTGCTGCAGTACGCGGACACGGTGACGGCCGAGTACTCGTTCAGCCAGAGCCAGGCCAGGGACGCCGTTCTGCAGCAGCTGCGACACATGCCCTACCGCGGTGGCCCCAGGACCAACACCGGCCTGGCGCTGCAGCACCTGGCCAGCCACAGCTTCTCCCCCGGCCACGGGGCCCGCGCCCAGGCCCCCAGCCTGGTCTACATGGTCACCGGGAGCCCCGCTTCCGACCAGATCCGCCGGCTGCCGGGGGACATCCGGGTTGTGCCCATCGGCGTGGGCCCCCACGCAGACACGCCCGAGCTGGAGAGGATCGCCTCTCCCTACGCCCCCATCCTCATCCGAGACTTCCAGACGCTGCCA
	Gerbilliscus_guineae_gambianus              AAAGGTTTGGTCCTGGCCTTATAGTTAATTGAAGGTGAGATTACACATGCAAATTTCCCCTGTGCGAACCCAAGGAGAAGGTATCAAGCACATTAGCTTTTAACGCCTAGCGCCACTCCCCCACGGGACAGCAGTGATAAAAATTTAGCAATAAACGAA-GT-TGACTAAGCTACGAGTTGGTAAATTTCGTGCCAGCCACCGCGGTCATACGATTAACTCAAACTAACCGGCGTAAAACGTGTATTGAAACCCAACTAATGCGTAGAAGGAAAGTAATTCCACGATAGCTAAGACCCAAACTGGGATTAGATACCCCACTATGCTTAGCCCTAAACACAAAATTATTTGCCAGAGAACTACGAGCCACCGCTTAAAACTCAAAGGACTTGGCGGCGCTTTATATCCGTCTAGAGGAGCCTGTTCTATAATCGATAAACCCCGTTCCACCTTACCATTGCTTTCAGCTTATATACCGCCATCTTCAGTAAACCCAGTAAACGTGAAGACGTTAGGTCAAGGTGTAGCCTATGAGTTGGAAAGCAATGGGCTACATTTTCTGAAAGGAGGATTTAGTAGTAAATTAAGAATAGAGTGCTTAATTGAATAAAGCTCTGAAGCGCGCACACACCGCCCGTCACCCTCTTCAAAGAGGAGGTAAGTCGTAACATGGTAAGCATACTGGAAAGTGTGCTTGGA------------------------------------------------------------------------------------------------------------------------------------------------------------------------------------------------------------------------------------------------------------------------------------------------------------------------------------------------------------------------------------------------------------------------------------------------------------------------------------------------------------------------------------------------------------------------------------------------------------------------------------------------------------------------------------------------------------------------------------------------------------------------------------------------------------------------------------------------------------------------------------------------------------------------------------------------------------------------------------------------------------------------------------------------------------------------------------------------------------------------------------------------------------------------------------------------------------------------------------------------------------------------------------------------------------------------------------------------------------------------------------------------------------------------------------------------------------------------------------------------------------------------------------------------------------------------------------------------ATGACAATCATACGAAAATCTCACCCACTACTTAAAATTATTAATCACTCATTTATTGACCTACCTACTCCCCCCAACATTTCATCATGATGAAATTTTGGCTCACTTCTGGGCCTTTGCTTAATTATTCAAATCACCACAGGACTATTTTTAGCAATACATTATACAGCCGATACAACAACGGCATTTTCATCCGTATCACATATCTGCCGAGATGTTAACTATGGCTGATTAATTCGATACATACACGCAAATGGGGCCTCTATATTCTTTATCTGCCTTTTCATCCACATTGGACGAGGAATCTACTACGGCTCCTATCTCTACATAGAAACATGAAACATTGGAGTAATTCTATTATTCGCCGTAATAGCTACCGCATTCATAGGTTATGTTCTCCCATGAGGACAGATATCCTTCTGAGGAGCTACCGTAATTACAAATTTGCTCTCAGCTATTCCTTACGTAGGAACAACAATTGTAGAATGAATTTGAGGGGGGTTCTCTGTAGATAAAGCTACCCTAACACGTTTTTTTGCATTCCACTTTATCTTACCCTTTATTATTGCAGCCCTAGCAGTAGTCCATCTTCTGTTTCTTCATGAAACAGGTTCAAACAACCCCATGGGAATTAACTCAAACGCAGACAAAATCCCCTTCCACCCATATTATACAATTAAAGACTTCCTAGGAGCAATCTTATTACTATTACTATTAATACTTATAGTCCTATCTTCACCTGACCTTTTAGGAGACCCAGACAACTATATACCAGCTAACCCATTAAATACTCCTCCTCATATTAAACCAGAATGATACTTTTTATTTGCTTACGCTATTCTACGCTCTATTCCTAACAAACTAGGAGGAGTCTTAGCCCTAATTCTCTCTATTCTGGTCCTTATGATTTTACCCCTAATTCACACATCAAAACAACGAAGCCTAATATTCCGACCAATCTCACAATTTATATTCTGAATTCTAGTAGCCAACCTCCTAATTCTCACATGAATCGGAGGACAACCTGTAGAACATCCATTTGTCATCATTGGCCAACTAGCCTCAATCAGTTATTTCTCCATTATTCTCGTCTTCCTACCAATTGCGGGAATTATTGAAGACCATATATTAAAATGA---------CTCATGGGAATGCAAGCAGCCATTGAGCAAGCCATGAAGAGCCATGAGATTCTGAGCATCTCAGACCCTCAGACGCTGGCCCATGTGCTGACGGCTGGAGTGCAGAGTTCCTTGAATGACCCTCGTCTCCTCATCTCCTATGAGCCCAGTGCCCTGGAGGCTCCGCAGCAAGCACCAGCACATGCCAACCTCAGCCGAGAAGAACTGCTGGCWCAGATGCAGAGCAACATCCGCCACGAGGTTCTTGAGAGCAACGTGGGTTACCTACGAGTGGATGACCTCCCAGGCCAAGAGGTACTGAGYGAGCTGGGGGAGTTCTTGGTGACCCATATATGGAAGCAGCTCATGGCTACCTCGTCTTTGGTGCTAGATCTCCGGCACTGTACAGGTGGTCATGTCTCCGGGATCCCTTACGTCATCTCCTACTTATACCCTGGGAACACCGTCATGCATGTGGACACCATCTATGACCGCCCCTCCAATACCACCACTGAGATCTGGACCTTGCCCAAGGTCCTAGGGGAGAGATACAGTGCTGACAAGGATGTGGTCGTCCTGACCAGTGGACATACTGGGGGAGTGGCCGAGGACATCGCCTACATCCTCAAGCAGATGCGCAGGGCCATCGTGGTGGGTGAGCGGACAGARGGTGGTGCCCTGGACCTCCAGAAGCTGAGGATAGGCCAGTCTGACTTCTTCCTCACAGTGCCTGTGTCCAGGTCCCTGGGACCCCTGGGTGGAGGTGGCCAGACATGGGAAGGCAGTGGAGTGCTGCCCTGCGTGGGGACACCTGCAGAGCAGGCCCTGGAAAAGGCCCTGGCCATCCTCACCCTGCGTCGTGCCCTGCCAGGAGTTGTCCTTCGACTTCAGGAAGCCCTGCAGGACTATTACACGCTGGTGGACCGAGTGCCAGGCCTGCTGCACCACCTGGCTAGCATGGACTACTCAGCCGTGGTCTCCGAAGAGGACCTGGTGGCAAAGCTCAATGCTGGCTTGCAGGCTGTGTCGGAGGACCCCAGGCTCCTGGTGAGAGCCACTGGACCCAGAGAAACCTCCTTGAGGCCTGAGACTGGGCCTCAAGATTCCCCAGAAGCCACCCCTGAGGTGCCCAAGGAAGAAGCCGCACGGAGGGCTCTAGTGGGGTCTGTGTTTCAGGTCTCCGTGCTGCCAGGCAATGTGGGCTACCTGCGCTTCGACAGATTTGCAGATGCCTCTGTGCTGAGGACACTGGGCCCTTACGTGCTGCAGCAGGTGTGGGAA------------------------------------------CCAGTTGACTCTACCACTTCATATGTTGAAGATACTCCGGAGCCACCCCTAGACAGCTTCTACTGCAACAGGCTGCTGGATCTTGTCTTCCTTCTGGATGGCTCCTCCAGGCTTTCCGAGGCCGAGTTTGAAGTGCTCAAGGCGTTTGTGGTGGGCATGATGGAGACACTGCACATCTCTCAGAAGCGCATCCGTGTGGCAGTGGTGGAGTACCATGATGGCTCCCACTCCTACATTGAGCTCAAGGCCCGGAAGCGACCCTCAGAGCTTCGGCGCATTGCCAGCCAGGTCAAGTATGCAGGCAGCCAGGTGGCCTCTACCAGCGAGGTTTTGAAGTACACAATGTTCCAGATCTTTGGCAAGGTGGATCGCCCAGAAGCCTCCCGCATTGCCCTGCTCCTGACTGCTAGCCAGGAGCCCCCTCGGACGGCCAAGTTTTTGCCCCGCTACGCCCAGGGCCTGAAGAAGAAGAAGGTCATTGTGGTCCCTGTGGGCATTGGG------GCCAGC------CAGATCCGCCTCATTGAGAAGCAGGCCCCTGAAAACAAGGCCTTTCTGCTCAGTGGGGTGGATGAGCTGGAGCAGAGAAGAGATGAGATAATCAGTTACATCTGTGACCTTGCCCCCGAGCCCCCGGCCCCTACTCAGCCTCCCCAGGTAGCACAGGTCACCGTGGCTCCAGGGATCTCTGGGGCTTCATCACCAGGGCCAAAGAGGAAGTCCATGGTTCTGGGTGTGGTGTTTGTCCTGGAGGGGTCAGACGAAGTTGGTGAAGCCAACTTCAATAAGATCAAAGAGTTCCTGGAGGAGGCAATACGGCGCATGGATGTGGCCCATGATGGCATCCACATCACAGTGCTGCAGTATTCGTATACGGTAACTGTGGAGTACACCTTCAACGATGCCCAGTCCAAGGAGGATGTGCTGCGGCACGTGCGAGAGATCCGCTACCGCGGCGGCAACAGGACCTACACCGGGCAGGCCCTGCAGTACCTCTCTGAACACAGCTTCTCTCCCATGCAGGGGGACCGGGAACAGGCACCTAACCTGGTCTACCTGGTCACGGGGAACCCTGCCTCTGATGAGATCAAGAGGTTGCCTGGAGACATCCAGGTGGTACCCATTGGGGTGGGCCCTCAT---------------------------------------------------------------------------
	Gerbillus_nanus_dasyurus                    AAAGGTTTGGTCCTAGCCTTGTAGTTATTTCCAGGTAAGCTTACACATGCAAATATCCCCTGTGCCTATCCAAGGGAAAAGTATCAAGCACATTAGCTCATGACACTTAGCGCCACACCCCCACGGGACAGCAGTGATAAAAATTTAGCAATAAACGAAAGTTTGACTAAGCTATGAGTTGGTAAATTTCGTGCCAGCCACCGCGGTCATACGATTAACTCAAATTAACCGGCGTAAAACGTGTATTGAAACCCAACAAATGCGTAGAAGGAAGGTAATTCCACGATAGCTAAGATCCAAACTGGGATTAGATACCCCACTATGCTTAGCCCTAAACACAAAATTATTTGCCAGAGAACTACTAGCTAATGCTTAAAACTCAAAGGACTTGGCGGTGCTTTATATCCATCTAGAGGAGCCTGTTCTATAATCGATAAACCCCGTTCCACCTTACCATTGCTTTCAGCCTATATACCGCCATCTTAAGTAAACCCAGTAAGCGTGAGGACGTTAGGTCAAGGTGTAGCCTATGAGTTGGAAAGTAATGGGCTACATTTTCTGAAAGGAGGATTTAGTAGTAAATCAAGAATAGAGTGCTTGATTGAATTGAGCCATGAAGCACGTACACACCGCCCGTCACCCTCTTCGAAGAAGAGGTAAGTCGTAACAAGGTAAGCGTACTGGAAAGTGTGCTTGGA------------------------------------------------------------------GGGGCCTGAGCAGGAATAGTAGGCACAGCCCTAAGTATTCTTATTCGAACAGAGCTAGGCCAACCAGGTGCCCTATTAGGAGACGACCAAATCTATAATGTTATCGTTACTGCCCACGCCTTCGTCATAATTTTCTTTATAGTCATACCTATAATAATTGGAGGTTTCGGGAACTGATTAGTTCCCTTAATAATTGGTGCCCCCGATATGGCCTTCCCACGAATAAATAATATAAGCTTTTGACTACTCCCCCCCTCATTTCTTCTCCTTCTAGCATCATCTATAGTGGAGGCGGGAGCCGGAACAGGCTGAACAGTCTATCCACCCCTAGCCGGAAACTTAGCCCATGCAGGAGCATCAGTGGATCTTACAATTTTCTCTCTTCACTTGGCCGGAGTCTCATCAATCCTAGGAGCAATTAATTTCATTACCACCATTATCAACATAAAACCACCAGCCATAACACAATATCAAACCCCATTATTCGTGTGATCAGTACTGATTACAGCAGTTCTTTTACTTCTCTCACTCCCAGTCCTAGCTGCAGGCATTACTATACTTTTAACTGACCGAAATCTTAATACAACCTTCTTTGACCCTGCCGGAGGAGGCGATCCAATCCTTTACCAACACTTATTCTGATTTTTTGGTCAC------------------------------------------------------------------------------------------------------------------------------------------------------------------------------------------------------------------------------------------------------------------------------------------------------------------------------------------------------------------------------------------------------------------------------------------------------------------------------------------------------------------------------------------------------------------------------------------------------------------------------------------------------------------------------------------------------------------------------------------------------------------------------------------------------------------------------------------------ATGACAAACTTCCGAAAAACTCACCCTCTACTAAAAATAGTAAACCATTCATTCATTGATCTCCCCACTCCCCCCAACATCTCATCCTGATGAAACTTCGGCTCACTCCTAGGAATCTGCTTAGTTATTCAAATCACCACAGGACTTTTCCTAGCTATACATTACACAGCAGACACAACAACAGCATTCTCATCAGTCTCACACATTTGCCGAGACGTAAATTACGGATGACTAATCCGCTATATACACGCAAACGGAGCCTCAATATTTTTTATCTGTTTATTTATCCACATCGGACGAGGGATTTATTATGGATCCTATATCTTTCAAGAAACATGAAACATCGGTGTAATTCTCTTATTCGCTGTAATAGCCACTGCATTTATAGGCTATGTTCTACCATGAGGACAAATATCTTTCTGAGGAGCTACAGTAATCACTAATCTCCTCTCAGCAATCCCATACATTGGCCCAACAATTGTAGAATGAATTTGAGGGGGTTTCTCAGTAGACAAAGCCACCCTAACACGATTCTTCGCATTCCACTTTATTCTCCCATTCATCATTGCAGCTCTTGTACTAGTCCATCTCTTGTTCCTACACGAGACCGGATCTAATAATCCCCTGGGAATCAACTCAAACGCAGACAAAATCCCTTTTCACCCCTACTATACAGTAAAAGACTTCCTAGGGGTTATTATCTTTATTTTATTCTTCACAATAATAGTCCTATTTTTCCCAGACTTACTTGGAGATCCAGACAACTACACACCCGCCAATCCACTTAACACCCCTCCTCACATTAAACCCGAATGATACTTTCTATTTGCCTACGCCATCCTACGCTCAATTCCCAACAAACTAGGAGGAGTCCTAGCCCTAGTACTTTCAATCCTCATCCTAGCCCTCCTACCACTTATTCATACATCAAAACAACGAAGCCTAATATTCCGACCGATCTCACAAATACTATACTGAATTTTAATCGCTAACCTACTTATCCTAACATGAATTGGAGGTCAACCAGTAGAACACCCATTTATCATCATTGGCCAACTAGCTTCAATCAGCTACTTCTCTATTATCCTCATCCTACTTCCAATTGCAGGAATTATCGAAGACAAAATATTGAAATGACCCGAGAACCTCATGGGAATGCAAGCAGCCATTGAGCAAGCCATGAAGAGCCATGAGATTCTGAGCATCTCAGACCCTCAGACGCTGGCCCACGTGCTGACGGCTGGAGTGCAGAGTTCCCTGAACGACCCTCGTCTCCTCATCTCCTATGAGCCCAGTGCGCTGGAGGCTCCCCAGCAAGCACCAGCACTCACCAACCTCAGCCGAGAAGAACTGCTGGCACAGATGCAGAGGAACATCCACCACGAGGTTCTTGAGGGCAACGTGGGTTACCTACGAGTGGATGATCTCCCAGGCCAAGAGGTACTGAGTGAGCTGGGGGAGTTCTTGGTGACCCATATATGGAAGCAGCTCATGGCTACCTCTTCTTTGGTGCTAGATCTCAGGCACTGTACAGGTGGTCATGTCTCCGGGATCCCTTACGTCATCTCCTACTTGAACCCTGGGAACACTGTCATGCACGTGGATACCATCTATGACCGCCCCTCCAATACCACCACTGAGATCTGGACCTTGCCCAAGGTCCTAGGGGAGAGATACAGCGCCGACAAGGACGTGGTAGTCCTGACCAGTGGACGTACGGGCGGAGTGGCTGAGGACATCGCCTACATCCTCAAGCAGATGCGCAGGGCCATCGTGGTGGGTGAGCGGACGGAGGGTGGTGCCCTGGACCTCCAGAAGCTGAGAATAGGCCAGTCTAACTTCTTCCTCACAGTGCCCGTGTCCAGGTCCCTGGGACCCCTGGGTGGAGGTGGCCAGACATGGGAAGGCAGTGGAGTGCTCCCCTGCGTGGGGACGCCTGCAGAGCAGGCCCTGGAAAAGGCCCTGGCCATCCTCACCCTGCGTCGCGCCCTGCCGGGGGTCGTCCTCCGGCTTCAGGAAGCCCTGCAGGACTATTACACGCTGGTGGACCGCGTGCCAGGCCTGCTGCACCACCTCGCTGGCATGGACTACTCAGCCGTGGTCTCTGAAGAGGACCTGGTGACCAAGCTCAACGCTGGCTTGCAGGCCGTGTCGGAGGACCCCAGGCTCCTGGTGAGAGCCACTGGACCCAGAGAAACCTCCTCTAGGCCTGAGGCTGGGCCTAATGATTCCCCAGCGGCCACCCCTGAGGTGCCCGAGGAAGAAGATGCACGGAGGGCCCTAGTGGGCTCTGTGTTTCAGGTATCTGTGCTGCCAGGCAATGTGGGCTACCTGCGCTTTGACAGATTTGCAGACGCCTCAGTGCTGAGGACCCTGGGCCCTTACGTGCTGCAGCAGGTGTGGGAACCCCGAGAGCCTGGAGGCCTGCTGGTACCCCCGACAGATGGCCCGGTCAGCTCTACCACCCCATATGTTGAAGATACCCCTGAGCCACCCCTGGACAGCTTCTCCTGCGACAAGCTACTGGATCTTGTCTTTCTTCTGGATGGCTCCTCCAAGCTCTCCGAGGCCGAGTTTGAAGCGCTCAAGGCGTTTGTGGTGGGCGTGATGGAGAAGCTCCGCATCTCTCAGAAGCGCATCCGTGTGGCAGTGGTAGAGTACCACGAAGGCACTCACTCCTACATTGAGCTCAAGGCCCGGAAGCGACCCTCAGAGCTCCGGCGCATGGCCAGCCAGGTTAAGTATGCGGGTGGCCAGGTGGCCTCTACCAGCGAGGTTTTGAAGTACACGCTGTTCCAGATCTTTGGCAAAGTGGACCGCCCAGAAGCCTCCCGCATTGCCCTGCTCCTGACTGCTAGCCAGGAGCCCCCTCGGACGGCCAGGCATTTGGTCCGCTATGCCCAGGGCCTGAGGAAGAAGAAGGTCATTGTGATCCCTGTGGGCATTGGGCCACATGCCAGCCTTAAGCAGATCCGTCTCATTGAAAAGCAGGCCCCCGAAAACAAGGCCTTTCTCCTCAGTGGGGTGGACGAGCTGCAGCAGAGAAGGGATGAGATAATCAGTTACTTCTGTGACCTTGCCCCTGAGCCCCCGGCCCCTACTCAGCCTCCCCAGGTAGCACAGGTCACCGTGGGTCCGGGGACCTCTGGGGTTTCATCACCAGGACCAAAGAGGAAGTCCATGGTTCTGGATGTGGTGTTTGTCCTGGAGGGGTCAGACGAAGTTGGGGAAGCCAACTTCAATAAGAGCAAAGAGTTCCTGGAGGAGACAATACAGCGCATGGATGTGGCCCAGCATGGCATCCATGTCACGGTACTGCAGTATTCATACACGGTAACTRCGGAGTACACCTTCAACGAGGCCCAGTCCAAGGAGGATGTGCTGCAGCACGTGCGGGAGATCCGCTACCGTGGCGGCAACAGGACCAACACTGGGCAGGCCCTGCAGTACGTTTCCGAGCACAGCTTCTCTCTCAGCCAGGGCGACCGGGAACAGGCACCTAACCTGGTCTACCTGGTCACGGGGAACCCTGCCTCTGACGAGATCAAGAGGTTGCCTGGAGACATCCAGGTGGTACCCATCGGGGTGGGCCCCCATGCCAACGGGCAGGAACTGGAGAGAATCGGCAGGCCCATC------------------------------------
	Glis_glis                                   AAAGGTTTGGTCCCAGCCTTCTTATTAGTTTATAGCAAGATTACACATGCAAGCATCTCCTGTGAGAACCCAAGGAGCAGGTATCAAGCACACTAGCTCAAAACACCTTGCACCACACCCCCACGGGTCAGCAGTGATTAAAATTAAAATATAAACGAAAGTTTGACTAAGCTATGGGTTGGTAAATTTCGTGCCAGCCACCGCGGTCATACGATTAACCCAAATTAATCGGCGTAAAGGGTGTGTTAAATTCTGTCTAAGCTGTAAAAAGAAAGTCACCTCACGATAGCTAAGACCCAAACTGGGATTAGATACCCCACTATGCTTAGCCCTAAACACGCAACCGTTCGCCAGAGTACTACAAGCCACAGCTCAAAACTCAAAGGACTTGGCGGTGCTTTATATCCCTCTAGAGGAGCCTGTTCTATAATCGATAAACCCCGATAAACCTCACCATTGCTACCAGCTTATATACCGCCATCTTCAGCAAACCTAGTAAGCCTAAAAACGTTAGGTCAAGGTGTAGCCTATGAAGTGGAAAGAAATGGGCTACATTTCCTGAAAGGCGGATTTAGTAGTAAGCTAAGAATAGAGAGCCTAGCTGAATAGGGCCATGAAGCACGCACACACCGCCCGTCACCCTCCTCAAAGAGGAGATAAGTCGTAACATGGTAAGCATACTGGAAAGTGTGCTTGGAATGTTCATTAACCGTTGATTCTTTTCAACAAATCACAAAGACATTGGCACGCTATATCTACTATTTGGTGCTTGAGCCGGAATAGTTGGTACAGCCTTAAGTCTCTTAATCCGTGCTGAACTAGGCCAACCCGGAGCACTACTGGGTGATGATCAAATCTATAACGTTATTGTCACAGCCCATGCATTTGTCATAATTTTCTTTATAGTTATACCAATTATGATTGGAGGATTTGGAAACTGATTAGTTCCTTTAATAATTGGAGCCCCTGATATAGCGTTCCCACGAATAAATAATATAAGCCTCTGACTCCTTCCACCTTCCTTTCTTCTTCTCTCAGCCTCCTCTATAGTAGAAGCAGGGGCAGGTACAGGTTGAACTGTATATCCCCCTCTTGCAGGAAATTTAGCTCACGCAGGAGCCTCTGTTGACTTAACATTTTTTTCACTTCATCTAGCAGGGAGCGCCTCAATTTTAGGTGCCATTAATTTTATCACAACAATTATTAATATAAAACCTCCTGCAATATCTCAATATCAAACTCCATTATTCGTATGGTCAGTATTAATTACTGCTGTCTTAATTATTCTATCTCTTCCAGTACTAGCAGCAGGTATTACTATATTACTAACAGACCGTAATCTCAATACTACCTTTCTTTACCCTGCTGGAGGAGGAGACCCTATTTTATACCAACACCTATTCTGATTCTTTGGTCACCCCGAAGTATATATTCTACTTTTTACCTGGTTTGGAATTATTTCACATCGGACCACCTATTATTCAGGAAAAAAAGAACCCTTCGGATATATAGGCATGGTAGGAGCCATAATATCCATTGGATTCCTAGGATTTATTGTATGAGCTCACCATATATTTACCGTAGGATTAGATGTAGATACTCGAGCATATTTTACATCAGCTACTATAATTATTGCTATTCCTACAGGAGTAAAAGTCTTTAGCTGACTAGCAACTCTCCATGGAGGTAATATTGTCTGATCCCCCGCTATACTATGAGCCTTAGGATTTATTTTCCTATTTACTGTTGGAGGATTAACCGGAATTGTCCTAGCAAATTCTTCCCTAGATATTGTACTTCACGATACATACTATGTATTGGCCCAATTCCACTATGTATTATTTACAGGAGCAGTATTCGCCAATATAGTTGGCTTCGCCCACTGATTCCCACTTTTTTTAGGCTATACCTCAAATGACGCGTGAGCAAAAATCCACTTTGCAGTTATATTTGTTGGAATAAATCTGACATTCTTCCCTCAAGATTTTCTTGGTTTATCAGGTATACCTCGACGATACTCAGACTACCCAGACGCTTATACAACATGAAATACTGTATCTTCAATAGGATCCTTTATCTCTCTTACAGCTGTAATAATCATAATGTTTATGGTATGAGAAGCTTTCGCCTCAAAACGAGAAGTACTAACAGTTGAACTTCCATCCACAAATTTAGAGTGATTGCATGGATGTCCTCCACCATATCACACATTTGAAGAGCCTACTTATGTTAAGATGACAATTATTCGAAAATCCCACCCTCTCATCAAAATTATTAATCATTCATTCATTGATCTACCAACCCCTTCAAATATTTCAGCTTGATGAATTTTTGGATCCCTTCTAGGAGCCTGCTTAGGAATTCAAATCCTAACAGGCCTATTTCTAGCTATACACTATACATCAGATACAATAACAGCATTCTCATCCGTTACACATATCTGCCGAGACGTAAACTACGGCTGATTGATTCGCTATATACACGCAAATGGAGCCTCCATATTCTTTATTTGCTTATTTCTCCATGTAGGTCGAGGAATATATTATGGATCCTACATATTTATCGAAACCTGAAATATCGGCATTATTCTCCTGTTTACTGTTATAGCAACTGCATTCATAGGTTACGTCCTCCCATGAGGACAAATATCCTTTTGAGGAGCTACCGTAATTACTAATCTTTTATCTGCCATCCCCTACATCGGTACTACCTTAGTAGAATGAATTTGAGGCGGCTTCTCCGTAGACAAAGCTACTCTAACCCGATTTTTTGCATTTCACTTTATTCTACCCTTCATTATTGCAGCCCTAGTAATAGTCCACCTTCTATTCCTTCACGAAACAGGATCGAATAACCCATCAGGATTAAACTCAGACACAGACAAAATCCCATTCCACCCTTATTACACAATTAAAGATATTCTAGGCCTACTCCTACTCATTTTTCTCCTCATAACCCTAGTCTTATTCTCCCCAGACTTATTAGGAGACCCCGATAACTACACCCCCGCCAACCCACTAAGTACCCCTCCCCATATTAAACCAGAATGGTATTTTTTATTTGCATATGCCATCTTACGCTCTATCCCCAACAAACTAGGAGGAGTCCTAGCCCTAGTATTTTCAATTTTAATCTTAGCCATTCTTCCTGTACTTCAATTCTCAAAACAACGGAGCATGATATTCCGCCCCCTCAGCCAATGTCCATTTTGAATCCTCACAGCCGACTTATTCACCCTCACATGAATTGGAGGACAACCAGTTGAACACCCCTTTATCATTATTGGCCAATTGGCCTCAATTCTATATTTCTCAATCATTCTCTTCTTTCTACCCACATTTAGCTTACTAGAAAATAAGCTCTTAAAATGACCAGAGAATCTGATGGGGATGCAGGCAGCCATCGAGCAGGCCATGAAGAGTCGTGAGATTCTGAGCATCTCGGACCCCCAGACGCTGGCCCACGTGCTGACAGCTGGCCTGCAGAGCTCCTTGAACGACCCGCGCCTGATCATCTCCTACGAGCCCAGCACTCTGGAGCCTCCCCGGCAAGCCCTGGCAGCCACCAACCTCACAAAAGAGGAGCTGCTTGCCCGGCTGCAGAAGAACATCCACCACGAGGTCCTGGAGGGCAACGTGGGCTACCTGCGGGTGGACGACCTCCCGGGCCAGGAGGTGCTGAGCAAGCTGGGGGGCTTCTTGGTGGCCCACGTGTGGAGGCAGCTCATGGGCACCTCTGCCTTGGTGCTTGATCTCCGGTACTGCACTGGCGGCCATGTCTCTGGTATCCCTTATGTCATCTCCTACCTGCACCAGGGCAACACTGTCCTGCACGTGGACACCATCTATAACCGCCCCTCCAATACCACCACGGAGATCTGGACTTTGCCCCAGGTCCTGGGAGAGAGGTACAGCGCCGACAAGGACGTGGTGGTCCTCACGAGCGGCCGCACTGGGGGCGTGGCAGAGGACATTGCTTACATCCTCAAGCAGATGCGAAGGGCCATCGTGGTGGGCGAGCGGACCGAGGGGGGCGCCCTGGACCTCCAGAAGCTGAGGATAGGCCAGTCCAACTTCTTCCTCACCGTGCCCGTGTCCAGGTCCCTGGGGCCTCTGGGCGGAGGCAGCCAGACATGGGAGGGTAGTGGTGTGCTCCCCTGTGTGGGGACGCCAGCCGAGCAGGCCCTGGAGAAAGCACTGGCCATCCTCACCTTGCGCCGTGCCCTGCCAGGGGTTGTCCACCACCTGCAGGAGGCCCTGCAGGACTACTACACGCTGGTGGACCGCGTGCCGGCCCTGCTCCACCATCTGGCCAGCATGGACTACACCTCGGTGGTCTCTGAAGAGGATCTGGTCACTAGCCTCAATGCTGGCCTACAGGCTGTGTCTGAGGACCCCAGGCTCCTGGTGCGGGCTGTTGGTCCCAGAGAAATCCCTTCTGGACCCGAGGCTGAAGCTCATGACCCCCCCATGGTGGCCCCTGAGATCCCCAAGGACGAGGCTGGCCGGCGGGCCCTTGTGGACTCTGTGTTTCAGGTATCAGTGCTGCCAGGCAACGTGGGCTACCTGCGTTTTGACCAATTTGCAGACACCTCTGTGGTGGGGACCCTGGGCCCCTATGTGCTGCGCCAAGTGTGGGAACCTCAGGAGCCTGGAGGTCTGGTGGTGCCCCCCACAGATGCCCCGGTCAGGCCCACCACCCCGTACGTGGAGGACACCCCAGAGCCGCCCCTGCACGAGTTCTACTGCAGCAAGCTGCTGGATCTGGTCTTCCTGCTGGACGGCTCCTCCAGGCTGTCGGAGGCCGAGTTTGAAACGCTGAAGGCCTTCGTGGTGGGCATGATGGAGCGGCTGCACATCTCCCAGAAGCGGATCCGTGTGGCTGTGGTGGAGTACCACGATGGCTCCCACGCCTACATCGAGCTCAAGGCCCGGAAGCGGCCCTCGGAGCTGCGGCGCATTGCCAGCCAGGTCAGGTATGCGGGCAGTGAGGTCGCCTCCACCAGTGAGGTCTTGAAGTACACGTTGTTCCAGATCTTTGGCAAAGTTGACCGGCCCGAGGCCTCCCGCATCGTGCTGCTCCTGACCGCCAGCCAGGAGCCCCCACGCATGTCCCGGAACCTGGTCCGCTATGTCCAGGGACTGAAGAAGAAGAAGGTCATCGTGATTCCAGTGGGCATCGGGCCACACGCCAGCCTCAAGCAGATCCGCCTCATCGAGAAGCAGGCCCCCAAGAACAAGGCCTTCGTGCTCAGCGGTGTGGACGAGCTGGAGCAGCGGAGGGACGAGATCATCAGCTACCTCTGTGACCTTGCCCCGGAGGCGCCTGCCCCCACTCAGCACCCCGAAGTGGCACAAGTCACCACGGGTCCAGGGCTCTTGGGAATTTCATCAGCGGGACCCAAGAGGAAATCCATGGTTCTGGATGTGGCGTTCGTCCTGGAGGGCTCGGACCAAGTGGGTGAGGTCAACTTCAACAGGAGCAGGGAGTTCCTGGAGGAAGTGATCCAGCGCATGGACGTGGGCCAGGACGGCATCCACATCGCCGTGCTGCAGTACGCCTACACGGTGACCGTAGAGTACACTTTCAGTGAGACACAGTCAAAGGACAACATCCTGCAGCAGGTGCGGCAGATCCACTACCAGGGTGGCAACAGGACCAACACCGGTTTGGCCCTGCAGTACCTCTCTGAGCACAGCTTCTCCGTCAGCCAGGGGGACCGGGAGCAGGTGCCTAACCTGGTCTACATGGTCACTGGAAATCCCGCCTCTGATGAGATCAAGCGGTTGCCTGGAGACATCCAGGTGGTGCCGATTGGGGTGGGCCCACATGCCAGCACACAGGAGCTGGAGAGGATCGGGTGGCCCAACACCCCCATCTTCATCCAG------------------
	Gorilla_gorilla                             ATAGGTTTGGTCCTAGCCTTTCTATTAACTCTTAGTAGGATTACACATGCAAGCATCCCCCAGTGAGTCCCAAGGAACAAGCATCAAGTACGCCAGCTCAAAACGCTTAGCGCCACACCCCCACGGGACAGCAGTGATAAACCTTTAGCAATAAACGAAAGTTTAACTAAGCCATGGGTTGGTCAATTTCGTGCCAGCCACCGCGGTCACACGATTAACCCAAGCCAATCGGCGTAAAGAGTGTGCTAAAATTCACCTGAGTTGTAAAAAGAAAGTGGCTTCACAATAGCTAGGACCCAAACTGGGATTAGATACCCCACTATGCCTAGCCCTAAACACAAGACTGCTCGCCAGAACACTACGAGCCACAGCTTAAAACTCAAAGGACCTGGCGGTGCTTCACATCCTTCTAGAGGAGCCTGTTCTGTAATCGATAAACCCCGATCAACCTCACCATTGCT--CAGCCTATATACCGCCATCTTCAGCAAACCCAGTAAGCATAAAGACGTTAGGTCAAGGTGTAGCCCATGAGGTGGCAAGAAATGGGCTACATTTTCTGAAAGGTGGATTTAGCAGTAAACTAAGAGTAGAGTGCTTAGTTGAACAGGGCCCTGAAGCGCGTACACACCGCCCGTCACCCTCCTCAAAGAGGAGATAAGTCGTAACATGGTAAGTGTACTGGAAAGTGCACTTGGAATGTTCACCGACCGCTGATTATTCTCTACAAACCATAAAGATATTGGAACACTATATCTACTATTCGGCGCATGAGCTGGAGTCCTAGGCACAGCCCTAAGTCTCCTTATTCGAGCAGAACTTGGTCAACCAGGCAACCTTCTAGGTAACGATCACATCTATAATGTTATCGTCACAGCCCATGCGTTCGTAATAATTTTCTTCATAGTAATGCCTATCATAATCGGAGGCTTTGGCAACTGGCTAGTACCCTTAATAATTGGTGCCCCCGACATGGCATTCCCCCGCATAAACAACATAAGCTTCTGACTCCTTCCCCCTTCTTTCCTACTTCTGCTCGCATCCGCTATAGTAGAAGCCGGCGCAGGGACTGGTTGGACAGTCTACCCTCCCTTAGCAGGAAATTATTCCCACCCCGGAGCTTCTGTAGACCTAACCATTTTTTCCCTACACCTAGCAGGCATCTCCTCTATTCTAGGGGCCATCAACTTCATTACAACAATCATCAATATAAAACCCCCCGCCATAACCCAATACCAAACACCCCTTTTCGTCTGATCCGTCCTAATCACAGCAGTCTTACTTCTTCTATCTCTCCCAGTACTAGCTGCTGGAATTACCATATTATTAACAGACCGTAACCTCAACACCACCTTTTTCGACCCAGCCGGAGGAGGAGATCCTATCCTATACCAACACTTATTCTGATTTTTTGGACACCCCGAAGTTTACATTCTAATCCTACCAGGCTTCGGAATAATCTCCCACATTGTAACTTATTACTCCGGAAAAAAAGAACCATTCGGATATATAGGTATAGTCTGAGCTATAATATCAATTGGTTTCCTGGGATTTATTGTGTGAGCCCACCACATATTTACAGTAGGAATAGACGTAGATACACGAGCCTACTTCACCTCCGCTACCATAATCATCGCTATCCCCACCGGCGTCAAAGTATTCAGCTGACTCGCTACACTCCATGGAAGTAATACCAAATGATCTGCCGCAATGCTCTGAGCCCTAGGGTTCATTTTTCTCTTCACTGTAGGCGGCCTAACCGGCATCGTACTAGCAAACTCGTCATTAGATATCGTGCTGCACGACACATATTACGTCGTAGCTCACTTCCACTATGTCCTATCTATAGGAGCTGTGTTCGCCATCATAGGGGGCTTTATTCACTGATTTCCCCTATTCTCAGGCTACACTCTAGATCAAACCTACGCCAAAATCCACTTTGCCATCATATTCATTGGCGTTAATCTAACCTTCTTCCCACAACACTTTCTTGGCCTATCTGGAATACCCCGACGTTACTCGGACTACCCCGATGCATATACTACATGAAATATCCTGTCATCCGTGGGCTCATTCATTTCCCTAACAGCAGTAATATTAATAATTTTTATAATCTGAGAAGCCTTCGCCTCAAAACGAAAAGTCCTAATAATCGAAGAACCCTCCACAAATCTGGAGTGACTGTATGGATGCCCTCCACCCTATCATACATTTGAAGAGCCTGTATATATAAAGATGACCCCTATACGCAAAACTAACCCACTAGCAAAACTAATTAACCACTCATTCATTGACCTCCCTACCCCGTCCAACATCTCCACATGATGAAACTTCGGCTCACTCCTTGGTGCCTGCTTAATCCTTCAAATCACCACAGGGCTATTCCTAGCCATACACTACTCACCTGATGCCTCAACCGCCTTCTCATCAATCGCCCACATCACCCGAGATGTAAACTATGGCTGAACCATCCGCTACCTCCACGCTAACGGCGCCTCAATATTCTTCATTTGCCTCTTTCTACACATCGGCCGGGGCCTATACTACGGCTCATTTCTCCACCAAGAAACCTGAAACATCGGCATCATCCTCCTACTCACAACCATAGCAACAGCCTTCATAGGCTATGTCCTCCCATGAGGCCAAATATCCTTCTGAGGGGCCACAGTAATCACAAACTTGCTATCCGCCATCCCGTACATCGGAACAGATCTAGTCCAATGAGTTTGAGGTGGTTACTCAGTAGATAGCCCTACCCTTACACGATTCTTTACCTTCCACTTTATCCTACCCTTCATTATCACAGCCCTAACAACCCTCCATCTCCTATTTCTACACGAAACAGGATCAAACAACCCTCTAGGCATCCCCTCCCACTCTGACAAAATCACCTTCCACCCCTACTACACAATCAAAGACATCCTAGGCCTATTCTTCTTTCTCCTGACCTTGATAACATTAACACTATTCTCACCAGACCTCCTAGGAGACCCAGACAACTACACTTTAGCCAACCCCCTAAACACCCCACCCCACATCAAACCCGAATGATATTTCCTATTTGCCTACGCAATTCTCCGATCTGTCCCCAATAAACTAGGAGGCGTCTTAGCTCTATTACTATCCATTCTCATCCTAACAATAATTCCTATTCTCCACATATCCAAACAACAAAGCATAATATTCCGCCCATTAAGCCAACTACTCTACTGATTCCTAATCGCAAACCTCTTCACCCTAACCTGAATCGGAGGACAACCAGTAAGCTACCCCTTCATTACCATTGGGCAAGTAGCATCCGTACTATACTTCACGACAATCCTATTCCTGATACCAATCACATCCCTGATCGAAAACAAAATACTCAAATGA---GAGAACCTGCTGGGCATGCAGGAAGCCATCCAGCAGGCCATCAAGAGCCATGAGATTCTGAGCATCTCAGACCCGCAGACGCTGGCCAGTGTGCTGACAGCCGGGGTGCAGAGCTCCCTGAACGACCCTCGCCTGGTCATCTCCTATGAGCCCAGCACCCCC---CCTCCCCCACAAGTCCCAGCACTCACCAGCCTCTCAGAAGAGGAACTGCTTGCCTGGCTGCAAAGGGGCCTCCGCCATGAGGTTCTGGAGGGTAATGTGGGCTACCTGCGGGTGGACAGCGTCCCGGGCCAGGAGGTGCTGAGCATGATGGGGGAGTTCCTGGTGGCCCACGTGTGGGGGAATCTCATGGGCACCTCCGCCTTAGTGCTGGATCTCCGGCACTGCACAGGAGGCCAGGTCTCTGGCATTCCCTACATCATCTCCTACCTWCACCCAGGGAACACCATCCTGCACGTGGACACTATCTACAACCGCCCCTCCAACACCACCACGGAGATCTGGACCTTGCCCCAGGTCCTGGGAGAAAGGTACGGTGCTGACAAGGATGTGGTGGTCCTCACCAGCAGCCAGACCAGGGGCGTGGCCGAGGACATCGCGCACATCCTTAAGCAGATGCGCAGGGCCATAGTGGTGGGCGAGCGGACTGGGGGAGGGGCCCTGGACCTCCGGAAGCTGAGGATAGGCGAGTCTGACTTCTTCTTCACGGTGCCCGTGTCCAGGTCCCTGGGACCCCTTGGTGGAGGCAGCCAGACGTGGGAGGGCAGCGGGGTGCTGCCCTGTGTGGGGACTCCGGCCGAGCAGGCCCTGGAGAAAGCCCTGGCCATCCTCACTCTGCGCAGCGCCCTTCCAGGGGTAGTCCACTGCCTCCAGGAGGTCCTGAAGGACTACTACACGCTGGTGGACCGTGTGCCCACCCTGCTGCAGCACCTGGCCAGCATGGACTTCTCCACGGTGGTCTCCGAGGAAGATCTGGTCACCAAGCTCAATGCGGGCCTGCAGGCTGCGTCTGAGGATCCCAGGCTCCTGGTGCGAGCCATCGGGCCCACAGAAACTCCTTCTGGG---GACGCTGCAGCCGAAGACTCACCAGGGGTGGCCCCAGAGTTGCCTGAGGACGAGGCTATCCGGCAAGCACTGGTGGACTCTGTGTTCCAGGTGTCGGTGCTGCCGGGCAATGTGGGCTACCTGCGCTTCGAYAGTTTTGCTGACGCCTCCGTCCTGGGTGTGTTGGCCCCATATGTCCTGCGCCAGGTGTGGGAGCCGCAGGAGCCGGGAGGCCTGGTGGGGCCTCCCACAGATGCCCCGGTGAGCCCCACCACTCTGTATGTGGAGGACATCTTRGAACCGCCGTTGCACGATTTCTACTGCAGCAGGCTMCTGGACCTG---TTCCTGCTGGATGGCTCCTCCAGGCTGTCCGAGGCTGAGTTTGAAGTGCTGAAGGCCTTTGTGGTGGACATGATGGAGCGGCTGCGCATCTCCCAGAAGTGGGTMCGCGTGGCCGTGGTGGAGTACCACGACGGCTCCCACGCCTACATYGGGCTCAAGGACCGGAAGCGACCGTCAGAGCTGCGGCGCATTGCCAGCCAGGTGAAGTATGCGGGCAGCCAGGTGGCCTCCACCAGYGAGGTCTTGAAATACACACTGTTCCAAATC---AGCAAGATCGACCGCCCTGAAGCCTCCCGCATC---CTGCTCCTGATGGCCAGCCAGGAGCCCCARCGGATGTCCCGGAACTTTGTC---TACGTCCAGGGCCTGAAGAAGAAGAAGGTCATCGTGATCCCRGTGGGCATTGGGCCCCRTGCCAACCTCAAGCAGATCCGCCTCATTGAGAAGCAGGCCCCTGAGAACAAGGCCTTCGTGCTGAGYGGTGTGGATGAGCTGGAGCAGCAAAGGGACGAGATYGTTAGCTACCTCTGTGACCTTGCCCCTGAAGCCCCTCCTCCTACTCTGCCCCCCCACATGGCACAAGTCACTGTGGGCCCGGGGCTCTTGGGG---TCGACCCTGGGGCCCAAGAGGAACTCCATGGTTCTGGATGTGGCATTTGTCCTGGAAGGATCGGACAAAATTGGTGAAGCCGACTTCAACAGGAGCAAGGAGTTCATGGAGGAGGTGATTCAGCGGATGGATGTGGGCCAGGACAGCATCCAYGTCACGGTGCTGCAGTACTCCTACATGGTGACCGTGGAGTACCCCTTCAGCGAGGCACAGTCCAAAGGGGACATCCTGCAGCGGGTGCAAGAGATCCGCTAC---GGTGGCAACAGGACCAACACTGGGGTGGCCCTG---TAC---TCYGACCACAGCTTCTTGGTCAGCCAGGGTGACCGGGAGCAGGTGCCCAACCTGGTC---ATGGTCACCAGAAATCCTGCCTCTGATAAGATCAAGAGGTTGCCTGGAGACATCCAGGTGGTGCCCATTGGAGTGGGCCCTAATGCCAACATGCAGGAGCTGGAGAGGATCGGCTGGCCCAATGCCCCCATC---------------------------
	Graphiurus_murinus_kelleni                  AAAGGTTTGGTCCTGGCCTTCTTATTAATTTATAGCAAATTTACACATGCAAGCATCTCCTGTGAGAACCCAAGGAGCAGGTATCAAGCACACTAGCTCAAAACACCTTGCGCCACACCCCCACGGGACAGCAGTGATCAAAATTAATACATAAACGAAAGTTTGACTAAGTTATGGGTTGGTAAATTTCGTGCCAGCCACCGCGGTCATACGATTAACCCAAATTAATCGGCGTAAAGAGTGTGTTAAACTCTAACTAAGCTGTAGAAAGAAGGTAACCTCACGATAGCTAAGACCCAAACTGGGATTAGATACCCCACTATGCTTAGCCTTAAACACACAAAAATTCGCCAGAGAACTATAGGCAACAGC-AAAAACTCAAAGGACTTGGCGGTGCTTTACATCCCTCTAGAGGAGCCTGTTCTATAATCGATAAACCCCGATAAACCTCACCATTG-TCACAGCTTATATACCGCCATCTTCAGCAAACC-AGTAAGCTTAAAAACGTTAGGTCAAGGTGTAGCTTATGAAGTGGAAAGAAATGGGCTACATTTCCTGAAAGGAGGATTTAGTAGTAAGCTAAGAATAGAGAGCTTAGCTGAATAGGGCCATGAAGCACGCACACACCGCCCGTCACCCTCCTCAAAGAGGAGATAAGTCGTAACATGGTAAGCATACTGGAAAGTGTGCTTGGAATGTTCACTAATCGTTGACTATTCTCAACTAATCATAAAGATATTGGTACACTCTATCTACTTTTTGGTGCCTGAGCCGGAATAGTAGGTACTGCCTTAAGTCTGCTAATCCGTGCTGAATTAGGTCAACCTGGAGCTCTTTTAGGAGATGACCAAATTTATAACGTAATTGTTACTGCTCATGCTTTCGTAATAATCTTTTTCATAGTAATACCTATTATAATTGGCGGGTTTGGAAACTGACTAGTACCACTTATAATTGGCGCCCCCGACATAGCATTTCCTCGAATAAATAATATGAGCTTTTGACTACTACCTCCCTCCTTCCTTCTCCTTCTGGCCTCATCAATAGTTGAAGCTGGTGCAGGAACAGGATGAACAGTATATCCCCCACTGGCAGGAAATTTAGCCCATGCTGGAGCCTCTGTTGATTTAACAATCTTTTCCCTTCACCTAGCGGGTGTTTCTTCAATTCTAGGCGCAATTAATTTTATTACAACAATCATTAATATAAAACCCCCTGCAATATCTCAATATCAAACCCCTTTATTCGTATGATCTGTACTTATTACTGCTGTATTACTCCTCTTATCTCTGCCAGTCCTAGCGGCAGGGATTACAATATTATTGACAGACCGCAACCTTAACACAACTTTCTTTGATCCAGCCGGAGGAGGAGACCCAATCTTATATCAACACTTATTCTGATTCTTTGGTCATCCTGAAGTTTACATCTTAATTCTCCCCGGTTTTGGGATTATTTCTCATATTGTAACCTACTATTCAGGAAAAAAAGAGCCTTTTGGATATATAGGTATAGTATGAGCTATGATATCCATTGGTTTCCTAGGGTTTATTGTATGAGCCCACCACATATTTACTGTAGGACTAGATGTAGACACCCGAGCATATTTCACATCCGCTACTATAATCATTGCTATTCCTACAGGAGTAAAAGTATTCAGCTGACTAGCTACTCTTCACGGAGGAAATATTATTTGATCCCCCGCAATACTTTGAGCCTTAGGTTTTATCTTCCTATTTACTGTAGGGGGTCTAACAGGAATTGTTCTAGCCAACTCTTCTCTTGATATTGTCTTACACGACACATACTATGTAGTAGCCCATTTCCACTACGTTCTGTCAATAGGAGCCGTCTTCGCTATCATAGGAGGTTTCATTCACTGATTCCCACTATTCTCAGGCTATACTTTAGATTCTACCTGAGCAAAGATTCATTTCTCAGTAATATTTGTTGGAGTTAACCTAACTTTTTTCCCCCAACATTTTTTAGGCTTATCCGGTATACCACGACGATATTCAGATTACCCCGATGCTTACACTATATGAAACACTGTCTCCTCAATAGGGTCATTCATCTCTTTAATTGCCGTAATAATTATAATTTTTATAGTATGAGAAGCATTCGCCTCAAAACGAGAAGTACTAACAGTAGAATTACCTTCTACTAACTTAGAATGACTTCACGGATGTCCTCCACCATACCATACATTTGAAGAACCCACTTATGTTAAAATGACAAACATTCGCAAATCCCACCCATTAATCAAGATCCTTAACCACTCCTTCATTGATCTTCCAGCCCCATCTAACATTTCAGCTTGATGAAACTTTGGGTCCCTACTAGGTGCCTGCTTAGGCATTCAAATCCTTACCGGTCTATTCCTAGCTATACATTACACAGCAGACACAGCTACAGCATTTTCATCTGTCACACACATCTGCCGAGACGTCAACTACGGCTGACTAATCCGCTATATACACGCTAACGGTGCCTCCATATTTTTTATCTGCTTATTCCTGCACGTAGGACGAGGACTATATTACGGATCCTATATATATATTGAAACCTGAAACATCGGCATTATTCTTCTGTTTACAATCATGGCAACTGCCTTCATAGGATATGTACTCCCATGGGGACAGATGTCTTTCTGAGGAGCTACAGTAATTACAAACTTACTATCTGCTATTCCCTACATTGGCACCACCTTAGTAGAATGAATCTGAGGAGGATTCTCAGTTGACAAAGCTACTTTAACCCGATTCTTCGCATTCCACTTTATTCTACCTTTCATTATTGCAGCATTAGTCATAGTACATTTACTATTTCTCCACGAGACCGGATCCAGTAACCCGTCCGGAATTAATTCAGATGCCGATAAAATTCCCTTCCACCCTTACTACACAATCAAGGACATTCTAGGTCTACTACTACTAATCTTTCTTCTTATATCTCTAGTCTTATTTTCTCCAGACCTTCTAGGAGACCCGGACAACTATACTCCTGCTAATCCCCTCAGTACCCCACCACACATTAAGCCAGAGTGATATTTCTTATTTGCTTATGCTATTCTACGCTCAATCCCAAATAAACTAGGAGGCGTACTAGCCCTAATCCTTTCTATTCTTATTCTAGCTATCTTCCCACTTCTACAATTATCTAAGCAACGAAGCATAATATTCCGCCCACTTAGCCAATGCTTATTCTGAATCCTTACAGCAGACTTGCTCACCCTCACATGAATCGGAGGTCAACCAGTTGAACACCCATTTATTATCATTGGACAATTGGCATCCATCCTATACTTCTCAATTATCCTAATCTTCCTTCCTATATTCAGCCTACTAGAAAATAAACTCCTTAAATGA---------------------------GCCATCGAGCAAGCCATGAAAAGTCATGAGATTCTGAGCATCTCAGACCCTCAGACGCTGGCCCATGTGCTGACAGCTGGCCTGCAGAGCTCCTTGAACGACCCGCGCCTGATCATCTCCTACGAGCCCAGCACCCTGGAGCCTCCCCGGCAAGTCCTGGCAGCCACCAACTTCACAAAGGAGGAGCTGCTCACCCGGCTGCAGAAGAACATCCACCACGAGGTCCTGGAGGGCAACGTAGGCTACCTGCGGGTGGACGACCTCCCAGGTCAGGAGGTGCTGAGCAAGCTGGGGGGCTTCTTGGTGGCCCATGTATGGAGGCAGCTCATGGGTACCTCTGCCTTGGTGCTTGACCTCCGGTACTGCACTGGGGGCCATGTCTCTGGTATCCCTTACGTCATCTCCTACTTACACCCGGGCAACACTGTCCTGCACGTGGACACTATCTATGACCGCCCCTCCAATACCACCACAGAGATCTGGACCTTGCCCCAGGTCCTGGGAGAGAGGTACAGTGCCGACAAGGACGTGGTGGTCCTCACGAGTGGCCACACTGGGGGCGTGGCTGAGGACATTGCCTATATCCTCAAGCAGATGCGAAGGGCCATTGTGGTGGGTGAGCGGACCGAGGGGGGTGCCCTGGACCTCCAGAAGCTGAGGATAGGCCAGTCCAACTTCTTCCTCACTGTGCCTGTGTCCAGGTCCCTGGGGCCCCTGGGCGGAGGCAGCCAGACATGGGAGGGCAGTGGTGTGCTCCCCTGTGTGGGGACACCAGCCGAGCAGGCCCTGGAGAAAGCCCTGGCCATCCTCACCTTGCGCCGCGCCCTGCCGGGGGTTGTCCACCGCCTGCAGGAGGCCCTACAGAACTACTACACACTCGTGGACCGCGTGCCAGCCCTACTGCACCACCTGGCCAGCATGGACTACACCTCAGTGGTCTCCGAAGAGGATCTGGTCACTAGCCTCAATGCTGGCCTACAGGCTGTGTCCGAGGACCCCAGGCTCCTGGTGAGGGCCGTCGGGCCCAGAGAAACCCCTTCTGCACCGGAGGCCGAAGCAGACGATCCCCCCGTGGAGGCCCCTGAGATTCCTAAGGATGAGGCCGGCCGGCAGGCCCTGGTGGACTCTGTGTTTCAGGTGTCGGTGCTGCCGGGCAATGTGGGCTACCTGCGCTTTGACCGATTTGCAGACTCCTCTGTGCTGGGGGCC------------------------------------CAGGAGCCTGGAGGCCTGGTGGTACCCCCCACAGATGCCCCAGTCAGCCCCACCACCCCGTATGTGGAGGACACCCCAGAGCCACCCCTGCACGAGTTCTACTGCAGCAAGCTGCTGGACTTGGTCTTCCTGCTGGACGGCTCCTCTAGGCTGTCGGAGGCCGAGTTTGAAGTGCTGAAGGCCTTCGTGGTGGGCACGATGGAGCGGCTGCACATCTCCCAGAAACGGATCCGCGTGGCTGTGGTGGAGTACCACGACGGCTCCCACGCCTACATCGAGCTCAAGGCCCGGAAGCGGCCCTCGGAGCTTCGGCGCATCGCCAGCCAGGTCAAGTACGCGGGCAGCGAGGTGGCCTCCATCAGTGAGGTCTTGAAGTATACGCTATTCCAGATCTTTGGCAAAGTCGACCGCCCTGAGGCCTCCCGAGTTGTGCTGCTCCTGGCCGCCAGCCAGGAGCCCCGGCGCATGGTCCGGGACCAGGTTCGCTACGCCCAGGGACTAAAGAAGAAGAAGGTCGTCGTGATCCCAGTAGGCATCCGGCCACACGTCAGCCTCAAGCAGATCCGCCTCATCGAGAAGCAGGCCCCCGAAAACAAGGTCTTTGAGCTCAACAGTGTGGATGAGCTGGAGCAGCGGAGGGACGAGATCATCAGCTACCTCTGTGACCTTGCCCGGGAGGTGCCCGCCCCCACTCAGCACCCCGAGGTGGCCCAAGTCACTGCGAGTCCAGGGCTCCTGGGGGTCTCGTCGGTGGCACCCAAGAGGAACTCCATAGTTCTGGATGTGGTGTTCGTCCTGGAGGGGTCAGACAAAGTGGGCGAGGCCAACTTCAACAGGAGCAGGGAGTTCCTGGAGGAGGTGATCCAGCGCATGGACGTGAGCCAGGGCGGCATCCACGTCGCCGTGCTGCAGTACTCCTACATGGTGACCGTGGAGTACACCTTCATCAAGGCCCAGTCCAAAGACGACATCCTGCAGCAGGTGCGGGAGATCCGATACCAGGGCGGCAACAGGACCAACACTGGGCTGGCCCTGCAGTACCTCTCGGAGCACAGCTTCTCTGCCAGTCAGGGGGACCGGGCGCAGGCGCCCAACCTGGTCTACATGGTCACCGGAAATCCTGCCTCTGATGAGATCAGGCGGTTGCCCGGAGACATCCAGGTGGTGCCCATTGGCGTGGGCCCACACGCCAACCCGCAGGAGTTGGAGAGGATTGGGTGGCCCAACACCCCCATC---------------------------
	Heterocephalus_glaber                       AAATGCTTGGTCCTGGCTTTTTTATTAGTTTAGCGCAAAATTATACATGCAAGTCTCCCCAGTGAGAACCCAAGGAGCGGGTATCAAGTACACTAGCTCAAGACACCTTGCGCCACACCCCCACGGGACAGCAGTAATTAATATTAAGCAATGAACGAAAGTTTGACTTAATTATGGGTTGGTAAATATCGTGCCAGCCACCGCGGTTATACGATTAACCCAAATTAATCGGCGTAAAGAGTGTATTAAATTCTATCTAGGTCGTAAAAAGAAAGTAATCTCACGACAGCTATGGTTCAAACTGGGATTAGATACCCCACTATGCTTAGCCGTAAACACAAAATATTTCGCCAGAGAACTACTAGCAACAGCTTAAAACTCAAAGGACTTGACGGTGCTTTAAACCCATCTAGAGGAGCCTGTTCTATAATCGATAAACCCCGTTAAACCTCACCATGGCTACCAGTCTATATACCGCCATCTTCAGCGAACCTAGTAAGCTTAAAAACGTTAGGTCAAGGTGTAACCAATGAAATGGGAAGAAATGGGCTACATTTTCTGAAAGGTGGATTTAGTAGTAAAACAAGAATAGAGAGCTTGTTTGAACGTGGCCATGAAGCACGCACACACCGCCCGTCACCCTCCTTAAAAAGGAGACAAGTCGTAACAAGGTAAGCATACTGGAAAGTGTGCTTGGAATGTTCATTAACCGCTGACTATTTTCCACAAATCATAAAGATATTGGTACGTTGTACCTGCTATTTGGGGCATGAGCAGGAATAACTGGAACAGCCCTAAGCATTCTAATCCGTACTGAACTAGGGCAACCCGGTACTCTATTGGGGGATGACCAGATCTACAACGTCATCGTCACCGCACATGCATTCATTATAATCTTCTTCATAGTTATACCCATCATAATCGGAGGATTCGGAAACTGATTGGTCCCACTAATAATTGGAGCCCCTGACATAGCATTCCCACGAATAAACAACATGAGCTTCTGACTTCTACCCCCCTCTTTCCTCCTGCTCCTAGCCTCATCAATAGTAGAAGCCGGCGCCGGGACAGGATGGACGGTCTACCCTCCTCTAGCAGGTAACCTAGCACACGCAGGGGCCTCTGTAGACCTAACAATCTTTTCACTACACCTAGCAGGTGTATCCTCAATCCTCGGGGCAATTAACTTCATCACTACAATCATCAACATAAAACCACCGGCAATATCCCAATACCAAACACCATTATTCGTCTGATCCGTACTAATCACAGCAGTACTTCTCCTGTTATCCCTACCAGTCCTAGCCGCAGGAATTACAATACTACTTACCGACCGAAATCTAAACACCACTTTTTTCGACCCCGCTGGAGGAGGAGACCCAATTCTATATCAACATCTATTCTGATTCTTCGGCCACCCAGAAGTGTATATCCTAATCCTCCCAGGATTCGGAATGATTTCACATATTGTTACCTATTACTCGGGAAAAAAAGAGCCATTCGGTTACATAGGAATAGTATGAGCCATAATATCCATTGGCTTCCTGGGCTTCATCGTCTGAGCCCACCACATATTCACAGTAGGAATAGACGTAGACACCCGAGCATACTTTACATCCGCAACAATAATCATTGCAATCCCCACAGGAGTAAAAGTATTCAGCTGACTAGCAACCCTGCACGGAGGAGACATCAAATGATCTCCAGCAATACTATGAGCCTTGGGGTTCATCTTCCTGTTCACCGTAGGAGGTCTAACTGGAATTGTCCTAGCAAACTCCTCCCTAGACATTGTCCTACACGACACGTACTACGTAGTCGCACACTTCCATTATGTCTTATCCATAGGAGCCGTATTCGCCATTATAGCTGGCTTTGTTCACTGATTCCCCCTATTCTCAGGGTACACTCTCGACCCCACATGAGCTAAAATCCAATTCTTCGTAATATTTATTGGAGTAAATATAACATTCTTTCCACAACACTTCCTAGGCCTATCAGGCATGCCCCGACGATACTCCGACTACCCGGACGCCTATACAATATGAAACACACTGTCCTCTATAGGATCTCTTATTTCCCTGACAGCAGTAATAATGATAGTCTTCATAATCTGAGAAGCTTTCGCCTCGAAACGAGAGGTACTCATAACCGAAATAACCTCCACCAACTTAGAATGAATTCACGGCTGTCCTCCACCCTTCCACACATTTGAAGAACCCACATACATCAAAATGACCAACATCCGAAAATCCCACCCCTTAATCAAAATTATCAACCACTCGTTCATCGACCTGCCCACACCCTCCAGCATCTCCTACTGATGGAACTTCGGATCACTCCTAGGAGCCTGCCTAATCCTACAAATTATCACAGGTCTATTCCTATCCATACACTACACTGCAGACACAGCCACCGCATTCTCATCAGTAGCCCACATCTGCCGAGATGTAAACTACGGATGATTAATCCGATACTTACACGCCAATGGTGCCTCCATATTTTTCATCTGCCTGTATCTTCACGTAGGTCGAGGAATGTACTACGGATCTTACATATTCATAGAAACCTGAAACATCGGAATCATTCTTCTCCTATCAGTTATAGCAACTGCTTTCATAGGATATGTACTACCATGAGGACAAATATCATTCTGAGGTGCCACAGTCATCACAAACCTATTCTCAGCAATCCCTTACATTGGCCCAACACTAGTGGAATGAATCTGAGGAGGATTCGCAGTAGACAAAGCCACTCTGACCCGATTCTTCGCCTTCCACTTCATCCTACCATTCATCATCACAGCACTTACAATAGTACACCTGCTATTCCTACACGAAACTGGGTCAAACAACCCATCGGGCATCAACTCAGACTCGGACAAAATCCCATTCCACCCCTACTACTCATTTAAAGACTTCATAGGATTGCAGATCATACTACTCATTCTACTAACACTAACACTATTCCACCCAGACCTACTAGGAGACCCTGATAACTACACACCAGCAAACCCCATGAGCACGCCACCACACATCAAACCAGAATGATACTTCCTGTTTGCATACGCCATCCTACGCTCTATTCCCAACAAACTAGGAGGAGTACTAGCCTTGGTTATATCAATCCTGATCCTAGTCGCCCTACCATTCCTACACACATCCAAACAACGCAGCATAATATTCCGACCTATCAGCCAATGTTTATTCTGAACGTTCATCTCCACCCTCCTCACCCTAACATGAATCGGCAGCCAACCAGTAGAATACCCTTACATCATCATCGGCCAATTAGCATCAATCCTATACTTCCTCATCATCCTTATTCTAATACCCCTAGCAGGGTTAGTAGAAAACAAAATAATAAAA---CCAGAGAACCTCATGGGAATGCAGGCAGCCATTGAGCAGGCCATGAAGAGCAGGGAGATCCTGGACATCTCTGATCCTCAGATGCTGGCCCGAGTGCTGATGGATGGGGTACAGAGCTCCTTGAATGACCCCCACCTAGTCATCTCCTATGAGCCCAGTGCTGTGGAGGCACCACCACAAGCCCCGGCACCCACCAACCTTAGCCAGGAGGGGTTTCTGGCCAGGCTACAGAAGAGCATCCACCATGAGGTCCTGGAGGGCAACATGGGCTTCCTGCGTGTGGATGACCTTCCAAGCCAGGAGGTGCTAAGCAAGCTGGGTGGCTTCCTGATGACCCACGTGTGGAAGCAGCTCATGGGTACCTCCGCCCTGCTGCTGGATCTCCGGCAGTGCCCCGGCGGCCATGTATCCGGCATCCCCTATATCATCTCCTACCTGCACCCCGGGAACACGGTCCTGCATGTGGACACCATCTATGACCGCCCCTCCAACACCACCACAGAGATCTGGACCTTGCCACAGATCCTGGGAGAGAGATACAGAGCC---AAG---------GTCCTCACCAGCGGCCACACCGGGGCTGTGGCTGAGGACATTGCCTACATCCTCAAGCAGATGCGCAGGGCCATTGTGGTGGGTGAGCGAACAGAGGGGGGCGCCCTGGACCTTCAGAAGCTGCGGATCGGCCAGTCTAACTTCTTCCTCACCATGCCTGTGTCCAGGTCGCTGGGGTCCCTGAGTGGAGGCAGCCAGACATGGGAGGGCAGCGGCGTGCTGCCCTGTGTGGCCACACCAGCCAAGCAGGCTCTGGAGAAGGCGCTGGCCATCCTCACCCTGTGCCGTGCCCTACCAGGGGTTGTGCGCCGCCTGCAGGAGGCCCTCCAAGAGTACTACACGCTGGTGGATCGCGTGCCAGCCCTGTTGCACTGCCTGGCCAGCATGGACTACTCCACAGTGGTCTCCGAGGAGGACCTGGTCACTAAGCTCAATGCTGGCCTGCAGGCCATGTCTGAGGACCCCAAACTTCTGGTTCGGGCTGTGGAGCCCAGAGAAACCTCTTCAGAGACCGAGGCTGAAGCCCATGAGCCCCTGGAGGCAGAGCCTGAGGTGCCTAAGGACGAGGCTGCACGGAGGGCACTGGTGGGCGCTATGTTCCACGTATCAGTATTGCCGGGCAATGTGGGCGACCTGTGCTTTGACAGGTTTACAGACATCTCAGTGCTGGAGCTGCTGGGGCCCTATGTACTGCACCAGGTTTGGGACCCCCAGGAGCCTGGAGGCCTGGTGGTGCCCCCTACGGAGGCCTCAGTGAGCACTACCACCCCATACGTGGAAGATACTCCAGAGCCGCCCCTGCATGACTTCTACTGCAGCAAGCTGCTGGATCTGGTCTTTCTGCTGGACGGCTCCTCCAGGCTGTCGGAGGCCGAGTTTGAGACGCTGAAGGCCTTTGTGGTGAGCACGATGGAGCGGCTGCACATCTCCCAGAAGCGGATCCGCGTGGCCGTGGTGGAGTACCACGATGGCTCCCATGCTTACCTTGAGCTCAGGGCGAGGAAGCGGCCCTCGGAGCTGCGGCGAATTGCCAGCCAGGTGAAGTACGCAGGCAGCCAGGTGGCCTCCACCAGTGAGGTCTTGAAGTACACGCTCTTCCAGATCTTTGGCAAAATCGATCGCCCGGAAGCCTCCCGCATTGTGTTGCTCCTGACTGCCAGCTCAGAGCCCAGACAAATGGCCCGGAATTTGGTCCGCTATGTCCAGGGCCTGAAGAAGAAAAAGGTCATCGTGATTCCCGTGGGCATTGGGCCGCATGCCAGCCTCCAGCAGATCCGCCTCATTGAGAAGCAGGCCCCCGAGAACAAGGCCTTTGTGCTCAGCAGTGTGGACGAGCTGGAGCAGTGGAGGGATGAGATTATCAACTACCTCTGTGACCACGCGCCTGAGGCCCCTGGCCCGACTCAGCGCACCCAGGTAGCGCAGGTCACTGTGGGTCCAGGGCTCTTGGAGGTTTTGTCCCCAGGACCCAAGAGAAAGCCCATGGTTCTGGATGTGGTATTTGTCCTGGAGGGCTCAGACAAAATTGGAGAGGCCAACTTCAACCAGAGCAAGGAGTTCATGGCGGAGGTGATCCAGCGCATGGATGTGGGCCAGGACAGCATCCACATCACGGTCCTGCAGTACTCGTACACGGTGACCGTGGAGTACACCTTCCGCAAAGCCCAGTCCAAGGGCAACGTGCTGCAGCATGTGCAAGAGATCCAGTTCCGGGGTGGCAACAAGACCAACACTGGGCTGGCCCTGCAGTACGTGTCTGAGCACAGCTTCTCTGCCAGCCAAGGCGACCGGGAGCAGGCACCCAACCTGGTTTACATGGTCACAGGAAACCCTGCCTCCGATGAGATCAAGCGGTTGCCCGGGGACATCCAGGTGGTGCCCATCGGAGTGGGCCCCGGTGCCAATGTGCAGGAGCTGCAAGAGATCAGTTGGCCCAGCAACCCCATCTTTATCCAGGACTTTGAGACGCTGCCC
	Heteromys_gaumeri                           AAAGGTTTGGTCCTGGCCTTATCATTTGCTGTCAGTAAAATTACACATGCGAATATCCCCAGTGAGTCCTCAGGAAGCGGGAGTTAAGTACACTAGCTAAAAATACCCAGTACCACGCCCCCACGGGTCAGCAGTGATAGAAATTAAGAAATGAGCGAAAGCTTGACTTAGTTATGGCTTGGTAAATTTCGTGCCAGCCACCGCGGTCATACGAACGGCCCGAGTAAATCGGCGTAAAGAGTGCGTTATAATTTAGCTATGCTGTAAAAATAAAGTAACCCCACTAAAGCTATGACCCAAACTGGGATTAGATACCCCACTATGCATAGCCATAAACACAAATAAATTCGCCAGAGAACTACGAGCCATCGCTTAAAACTCAAAGGACTTGGCGGTGCTTTATATCCATCCAGAGGAGCCTGTTCTGTAATCGATAAACCCCGATATACCTTACCATTGCTAACAGTCTGTATACCGCCATCTTCAGCAAACCCAGTAAGCTTAAAAAAGTTAGGTCAAGGTGCAGCCTATGAAATGGAACGCAATGGGCTACATTTTCTGAAAGGAGGATTTAGCAGTAAACTAAAGATAGAGTATTTAGTTGAATAGAGCAATGAAGCACGCACACACCGCCCGTCACCCTCCTCAAAGAGGAGACAAGTCGTAACAAGGTAAGTGTACCGGAAAGTGCACTTGGAATGTTCATCAATCGCTGACTCTTCTCAACCAACCATAAAGATATTGGCACTTTGTACATAATCTTTGGTGCTTGAGCAGGAATAGTAGGAACTGGCCTAAGCATCTTAATCCGAGCTGAACTAGGCCAGCCTGGATCTCTATTAGGAGATGACCAAATTTACAACGTAATTGTAACCGCACATGCTTTTGTAATAATTTTCTTTATAGTTATGCCTATTATGATTGGAGGATTTGGTAATTGACTAGTTCCTTTAATAATTGGAGCCCCTGATATAGCATTTCCCCGAATAAACAATATAAGTTTCTGACTCCTTCCCCCTTCTTTTCTTCTACTTCTAGCTTCTTCAATAGTTGAAGCAGGAGCAGGAACAGGCTGAACTGTCTATCCCCCCCTTGCCGGAAATCTAGCCCATGCAGGAGCATCCGTTGATTTAGCTATTTTTTCCCTACATCTAGCTGGGGTGTCTTCAATCTTAGGGGCCATCAACTTTATCACCACAATCATTAATATAAAACCCCCTGCTATAACTCAATATCAAACACCACTATTTGTATGATCTGTTTTAATTACTGCTGTATTGTTACTCCTATCATTACCAGTTTTAGCTGCTGGAATTACTATACTCCTAACAGATCGTAATCTAAACACAACTTTTTTTGATCCTGCAGGAGGTGGGGATCCTATTCTGTATCAACACTTATTTTGATTCTTTGGTCACCCAGAAGTTTATATTCTTATTTTACCTGGCTTTGGTATAATTTCTCATATTGTCACCTACTACTCAGGGAAAAAAGAACCATTTGGATATATAGGTATAGTATGAGCTATAATGTCAATTGGCTTTTTAGGCTTTATTGTATGAGCCCATCATATATTCACAGTAGGTATAGATGTAGACACACGAGCTTACTTTACATCAGCTACTATAATTATTGCTATTCCCACAGGTGTAAAAGTATTCAGTTGACTGGCCACACTTCATGGCGGAAATATTAAATGATCCCCAGCCATGATATGAGCTCTAGGATTCATTTTTCTATTTACTGTAGGAGGCTTAACTGGCATCGTTTTATCAAATTCATCACTTGACATCGTTCTACATGATACTTATTATGTAGTAGCTCATTTCCACTATGTTCTTTCTATAGGAGCAGTATTTGCAATTATAGGAGGCTTTATCCATTGATTTCCATTATTCACAGGTTATACCTTAAGTGATGTATGAGCAAAAACCCATTTTATCGTTATATTTGTAGGAGTTAACATAACTTTCTTCCCTCAACATTTCTTAGGCCTAGCTGGAATACCACGACGATATTCAGACTACCCAGATGCCTATACAACATGAAATACTATTTCCTCCATAGGTTCATTTATCTCACTTGTTGCTGTTATTATTATAATTTATATGATTTGAGAAGCTTTTGCTTCCAAACGAGAGGTAAAATTAGTAGAAATAACTTCAACTAATCTAGAATGAATCCACGGCTGCCCACCACCATTCCATACATTTGAAGAACCAGCATTTGTTAGTATGAAAATTATACGAAAAACTCACCCTTTAGCAAAAATAGTCAACCACGCTTTCATTGATCTTCCTACACCAATAAACATCTCAGGGTGATGAAACTTCGGATCTCTAATTGGCATATGCCTTATTATTCAAATTGCTACAGGCCTATTCCTAGCAATACACTACACAGCCGACACCTTAACTGCCTTTTCTTCAGTTACCCATATCTGCCGAGACGTAAATTATGGCTGATTAATTCGAAATATACATGCTAATGGGGCATCTTTATTCTTTATTTGTTTATACCTTCATATTGGCCGAGGAATTTATTATGGATCTTATCTTTATAAGGAAACATGAAATATTGGCATTCTTCTCCTATTTACTGTTATAGCTACTGCATTCATAGGTTATGTCCTCCCCTGAGGACAAATATCATTCTGAGGTGCAACTGTAATTACAAATCTTCTTTCCGCTATTCCATATAGTGGTCCAGACTTAGTAGAATGAATTTGAGGTGGCTTCTCAGTAGATAAAGCAACCCTAACCCGTTTCTTCGCTTTTCACTTTATTCTCCCATTCATTGTAGCAGCACTAGCATTAGTTCATCTTCTATTTTTACATGAGACAGGTTCTAACAACCCATTAGGTATTCCATCAAACTGTGACAAAATTCCCTTTCACCCATATTACACTTTTAAGGATCTATTAGGGGTTATTATACTCCTAGGCTTGTATCTCTCTATTGTTTTATTCTTTCCAGATTTACTCGGAGATCCGGACAATTACACGCCTGCCAATCCACTTAATACCCCTCCACACATCAAACCTGAATGATACTTTTTATTTGCATACGCCATCCTACGATCCATTCCTAATAAGCTAGGAGGAGTAATCGCTCTAGTTCTATCTATTTTAGTCCTAGCTCTATTCCCATTTCTCCACACATCTAATCAACGTAGTCTAACATTCCGACCAATCAGTCAGTTCATTTTCTGAATACTAGTGTCAGATCTCTTTATCCTAACCTGAATTGGAGGTCAACCTGTAGAACCCCCATTTATCCTAATTGGACAAATTGCCTCTATTCTCTATTTTTTTATTATTCTTATTTTATTCCCAGTTGCAGGGCTAATCGAAAACAAAATTCTAAAATGACCAGAGAACCTGATGGGGATGCAGGCGGCCATTCAGCAAGCCATGAAGAGTGGCGAGATTCTGGGCATCTCTGACCCTCAGACCCTGGCCCATGTGCTGACAGCTGGAGTGCAGAGTGCTCTGAATGACCCACGCCTGGTGATCTCCTATGAGCCCAGCACCCTCGAGGCTCCCCAGCAAACGGYAGCACTCAGCAACTTCACCCAAGAGCAACTACTAAGGTGGCTGCAGGAGAAGATCCAGCACGAGGTCCTGGAGGGGAATGTGGGCTACCTGAGGGTGGATGAGCTCCCAGGCCAGAAGGTCCTAAGCCAGCTGGGGGATTTCCTGGTGGCCCACGTGTGGAGGCCACTCATGGACACCTCGGCCTTGGTGCTAGACCTCCGGCATTGCACCCGCGGCCACGTCTCCGGAATCCCCTATGTCATTTCCTACCTGCACCCGGGGAACACAGTGCTGCATGTCGACACCATCTACGATCGTCCCTCCAACACCACCACCGAGATCTGGACCCTRCCCAAGGTCCTGGGAGAGAGATACAGTGCCGAGAAGGATGTGGTGGTCCTGACCAGCGGCCGCACCGGAGGCGTGGCGGAGGACATCGCCTCCATCCTCAAGCAGATGCGCAGAGCCATCGTGGTGGGGGAGCGCACCGAGGGGGGAGCTCTGGACCTGCAGAAGCTACGGATAGGCCAATCCGCTTTCTTCCTAACCGTCCCTGTGTCCAGATCTCTGGGGCCCCTGGGGGGAGGCAGCCAGACGTGGGAGGGCAGCGGGGTGTTGCCCTGCGTGGGGACCCCCGCCGAGCAGGCTCTGGAGAAGGCCCTGGCCATCCTCGCCCTGCGCCGCGCCCTGCCGGGGGTCGTGCGGCGCCTGCAGGAGGCCCTGCGGGACTCGTACACGCTGGTGGACCGCGTGCCGGCGCTGCTGCACCACCTGGCCAGCACGGACTACTCCGCCGTGGTCTCCGAGGAGGATCTGGTCACTAAGCTCAACGCCGGCCTGCAGGCTGTGTCTGAGGACCCTCGTCTCCTGGTGCGGGCTATTGGGCCCCGAGAAACGTCTCCAGAGCCGGAGGCTGGAGCAGAAGACGCCCCCGTGAGAGGCCCTGAGGTGCCCGGCGAAGAGGCTGCCCGGCGCGCCCTGATCGACTCGGTGTTCCAGGTCTCCGTGCTGCCGGGCAACGTGGGCTACCTGCGCTTTGACCAGTTCGCCGATGCCTCGGTGCTGGGGGCGCTGGGGCCCTACGTGCTGCGCCAGGTGTGGGCTCCG---------------------------------------------------------------------------------------------------------------------------------------------------------------------------------------------------------------------------------------------------------------------------------------------------------------------------------------------------------------------------------------------------------------------------------------------------------------------------------------------------------------------------------------------------------------------------------------------------------------------------------------------------------------------------------------------------------------------------------------------------------------------------------------------------------------------------------------------------------------------------------------------------------------------------------------------------------------------------------------------------------------------------------------------------------------------------------------------------------------------------------------------------------------------------------------------------------------------------------------------------------------------------------------------------------------
	Hydrochoerus_hydrochaeris                   ACAGGTTTGGTCCTGGCCTTTTTATTAGTTGCTTACAGAATTATACATGCAAGAGTCACCCGGTGAAACCCAAGGAGCGGGTATCAGGCGCACTAGCCCATAACACCTTGCGCCACACCCCTACGGGACAGCAGTAACAAAAATTAAGCAATAAACGAAAGTTTGACTAAGTCATGGGTTGGTAAATTTCGTGCCAGCCACCGCGGTCATACGATTAACCCAAACTAATCGGCGTAAAAAATGTATTAAACTCTATCTAAGTTGTAAAAAGAAAGTAATCTCATGAAAGCTAAGGCTCAAACTGGGATTAGATGCCCCACTATGCTTAGCCATAAACACAAGAACTTTCGCCCGAGAACTACTAGCAACAGCTTAAAACTCAAAGGACTTGGCGGTGCTTTATATCCACCTAGAGGAGCCTGTTCTATAATCGATAAACCCCGATACACCTCACCATTGCTAACAGCCTATATACCGCCATCTTCAGCAAACCCAGTAAGCATAAAAACGTTAGGTCAAGGTGTAGCTAATGAAGTGGGAAGAAATGGGCTACATTTTCTGAAAGGAGGATTTAGTAGTAAATTAAGAATAGAGAGCTTAATTGAACTAGGCAATGAAGCACGTACACACCGCCCGTCACCCTCCTCAAAGAGGAGACAAGTCGTAACAAGGTAAGCATACTGGAAAGTGTGCTTGGA---------------------------------------------------------CTTCTATTCGGTGCTTGAGCTGGAATAGTAGGCACTGCTCTCAGCTTATTAATTCGAGCAGAACTAGGCCAACCAGGGACATTACTGGGAGACGATCAGATCTACAATGTAATCGTCACTGCTCACGCCTTCGTAATAATYTTCTTCATAGTCATACCTATTATAATTGGTGGCTTCGGAAACTGGCTAGTACCTTTAATAATTGGTGCCCCTGATATAGCTTTCCCTCGAATAAACAACATAAGCTTCTGACTACTCCCTCCATCCTTCCTACTTCTTCTGTCATCTTCAATAGTTGAAGCTGGGGCGGGGACTGGATGAACTGTCTACCCGCCTTTAGCTGGAAACCTCGCACACGCTGGGGCTTCAGTTGACCTAACTATCTTTTCTCTACACTTAGCAGGGGTCTCCTCTATCCTAGGGGCAATCAACTTTATTACAACCATTATCAATATAAAACCCCCTGCAATAACACAATATCAAACCCCCTTATTTGTCTGATCTGTTTTAATTACTGCCATTCTTCTACTTCTATCTTTACCTGTCTTAGCTGCAGGAATTACTATACTACTTACAGATCGAAACCTAAACACGACTTTCTTTGACCC?GCTGGCGGAGGGGACCCTGTCCTATATCAACAC---------------------------------------------------------------------------------------------------------------------------------------------------------------------------------------------------------------------------------------------------------------------------------------------------------------------------------------------------------------------------------------------------------------------------------------------------------------------------------------------------------------------------------------------------------------------------------------------------------------------------------------------------------------------------------------------------------------------------------------------------------------------------------------------------------------------------------------------------------------------ATGACCCACCTACGAAAATCACACCCACTAATCAAAATCATCAACCACTCATTCATTGATCTTCCAGCCCCATCCAACATCTCAGCATGATGAAATTTCGGCTCACTATTAGGAATCTGCCTCGGATTCCAAATCGTCACAGGTCTATTCCTAGCAATACACTACACCGCAGACACCACCACAGCATTTTCATCTGTCACCCACATTTGCCGAGATGTCAACTACGGCTGGCTCATCCGATACCTACACGCAAACGGAGCATCCATATTCTTTATTCTTCTCTATCTCCACATTGGTCGAGGAATCTACTATGGATCTTATACATTTACAGAAACCTGAAATATCGGAATCCTACTCCTATTTACAGTTATAGCCACCGCGTTCATAGGTTACGTATTACCCTGAGGACAAATATCCTTCTGAGGTGCTACAGTAATTACCAACCTCCTATCAGCTATCCCTTACATCGGAACAACCCTTGTTGAATGGATTTGAGGGGGTTTCTCAGTTGACAAAGCTACCCTTACACGCTTCTTCGCCTTCCACTTCATCCTTCCTTTCATCATCACAGCTCTTGTCATAGTCCATCTCTTATTCCTCCATGAGACAGGATCAAACAACCCCTCAGGCCTTAACTCAAATTCCGACAAAATCCCATTCCACCCCTACTACACAATCAAAGACATCCTAGGACTGCTACTCATAATACTAGCACTCACAAGCCTAGTCCTCTTCACACCAGACCTCCTTGGTGACCCAGACAACTACACCCCAGCTAACCCATTAAACACTCCCCCACATATCAAACCAGAATGATACTTCCTATTTGCTTACGCAATCCTCCGCTCCATTCCTAACAAACTAGGGGGTGTATTAGCCCTTGTACTCTCTATCCTAATCTTAGCCTTATTTCCAATACTCCACCTATCCAAGCAACGCAGTATAATATTTCGCCCCCTCAGCCAATGTCTCCTTTGATTACTAGTAGCAAACCTCATTATCCTCACATGAATTGGAGGACAACCAGTTGAACACCCCTATATCACAATCGGCCAACTAGCATCCATCTCCTATTTCCTTATTATTCTTATCCTTTTCCCACTAGCAAACATAGCAGAAAACAAAATCCTAAAATGA---GAGAACCTTATGGGGATGCAGGCAGTCATCGAGCAGGCCATGAAGAGCCAGGAGATCCTGGGTGTCTCCGACCCTCATACGCTGGCCCATGTGCTGACAGACGGGGTGCAGAGCTCCTTGAATGACCCGCGCCTGGTCATTTCCTACGAGCCCAGCACCGTGGAGGAGCTGAAACAAATCCCGGCACCCAGCAACCTCAGCCAGGAGGAGCTGCTGGCCGGGCTGCAGGACAGCATCCGCCACGAGGTCCTGGAGGACAATGTGGGCTACCTGCGCGTGGACCACCTCCCGAGCCAAGAGGTGCTCAGCAGGCTGGGCAGCTTCCTGGTGACCCAGGTATGGAAGCAGCTCGTGGGTACCTCCGCCCTGGTGCTGGATCTCCGGCAGTGTGCCAGCGGCCGTGTATCTGGTATCCCCTATGTCATCTCCTATCTGCACCCCGGGAACACAGTCCTGCACGTGGACACCATCTACGACCGTCCCTCCAACACCACCACGGAGATCTGGACCTTGCCTGAGGTCCTGGGGGAGCGCTACAGTGCCGAGAAGGACGTGGTGGTCCTCACCAGTGGCCGCACTGGGGGCGTGGCCGAGGACATCGCCTACATCCTCAAGCAGATACGTAGGGCCATCGTGGTGGGCGAGCGCACGGAGGGGGGTGCCCTGGACCTCCAGAAGCTGAGGATCGGCCAGTCCGACTTCTTCCTCACCGTGCCGGTGTCCAGGTCGCTGGGCCCCCTGGGCGGAGGCAGCCAG---TGGGAGGGAAGTGGGGTGCTGCCGTGCGTGGTCACACCGGCTGAGCAGGCCCTGGAGAAAGCACTGGCCATCCTCACCCTGCGCCGTGCCCTGCCAGGGGTCGTGGGCCACCTGCGGGAGGCCCTGCAGGACTACTACACACTGGTGGACCGCGTGCCGGCCCTGCTGAACCACCTGGCCAGCATGGACTACTCCCTGGTGGTATCTGAGGAAGACCTGGTCAACAAGCTCAACAGCGGCCTGCAGGCTGTCTCTGAGGACCCCAGGCTCCTGGTGCGGGCTGTGGGGCCCCAAGAAATCTCTTTGGGGTGTGAGGCTGAAATCCATGAGCCCCTTGAGGCAGAGCCCGAGGTGCCCAAGGACGAGGCTGCCCAGCAGGCGCTGGTGGACGCCATGTTCCAGGTGTCGGTGTTGCCGGGCAACGTGGGCTACCTGCGCTTCGACAGGTTCGCCGACGATGCCGCGCTGGAGGCGCTGGGGCCGTACGTGCTGCAGCAGGTGTGGGAGCCCCAGCAGCCTGGAGGCCTGGTGGTGCCCCCTACAGAGGTCCCAGTTAGTGCAACCACCCCATACCTGGAAGACATCTCGGAGCCGCCCCTGCATGACTTGTACTGCAGCAAGCTGCTGGATCTGGTCTTCCTGCTGGATGGCTCCTCCAAGCTCTCAGAGGCGGATTTCGAGGTGCTGAAGACCTTTGTGGTGAGCGTGATGGAGCGGCTGCACATCTCCCAGAAGCGGATCCGGGTGGCCGTGGTGGAGTACCACGACGGCTCCCATGCTTACATTGAGCTCAAAGCCCGGAAGCGGCCCTCAGAGCTGCGGCGCATCACCAGCCAGGTGAAGTACGTGGGCAGCCAGCTGGCATCCACCAGCGAGGTCTTGAAGTACACACTCTTCCAGATCTTTGGTAAAATCGATCGCCCTGAAGCCTCCCGCATTGTGCTACTCCTGACCGCCAGTTCAGAGCCCAAACAGATGGCCCGGAATTTGCTCCGCAGTGTTCAGGGCCTGAAGAAGAAAAAGGTTATCCTCATGCCGGTGGGCATTGGGCCGCATGTTAACCTCCAACAGATCCGCCTCATTGAGAAGCAGGCCCCAGAAAACAAGGCCTTCTTGCTTAGCGGTGTGGATGAGCTGGAGCAGTGGAGGGATGAGATTATCAACTACCTCTGTGACCATGCGCCTGAGGCCCCTGCCCCGACTCAGCACACCCAGGTGGCACAGGTCACTGTGGGTCCAGGACTCTCGGAGATTTTGTCCCCAGGACCAGAGCAAAAGTCCATGGTTCTGGATGTGGTGTTTGTCCTGGAGGGCTCAGACAGAGTTGGAGAAGCCAACTTCAACAGGAGCAAGGAGTTCATGGCAGAGGTGATCCAGCGCATGGACGTGAGCCAGGAGGGCATTCACGTCATGGTCCTGCAATACTCATACATGGTGACTGTGGAGTACACCTTCCGTGAAGCCCAGTCCAAGGGGGATGTGCTGAAGCACGTGCGAGAGATCCAGTTCCGGGGTGGCAACCAGACCAACACTGGGCTGGCCCTGCAGTTCGTGTCCGAGCACAGCTTCTCTGTAGGCCAGGGTGACCGGGAGGAGGCGCCAAACCTGGTTTACATGGTCACAGGAAATCCTGCCTCTGATGAGATCAAGCGATTGCCTGGAGATATCCAGGTGGTGCCCATTGGAGTGGGCCCTGGTGCCAATGTGCAGGAGCTGCAGAGGGTCAGCTGGCCCAGCACCCCCATCTTCATCAAGGACTTTGAG---------
	Hystrix_brachyurus_africaeaustralis         --AGGTTTGGTCCTAGCCTTTCCATTAATTACTAGCAAAATTACACATGCGAGGATCCCCGGTGAGAACCCAAGGAGTAGGTATCAAGCACACTAGCTCACTACACCTTGCGCCACATCCCCACGGAACAGCAGTGATAAGAATTAAGCAATAAACGAAAGTTTGACTTAGTTATGAGTTGGTAAATTTCGTGCCAGCCACCGCGGTCATACGATTAACTCAAATTAATCGGCGTAAAGCGTGTATTAAGTTCTATCTAGGTCGTAAAAAGAAAGCAATCTCACGATACCTAAGACTCAAACTGGGATTAGATACCCCACTATGCTTAGGCGTAAACACAAAATTATTCGCCAGAGAACTACTAGCAACAGCTTAAAACTCAAAGGACTTGGCGGTGCTTCACAACCATCTAGAGGAGCCTGTTCTATAATCGATAATCCCCGATAAACCTCACCATTGCTAACAGCTTATATACCGCCATCTCCAGCAAACCCAGTAAGCGTAAATACGTTAGGTCAAGGTGTAGCCCATGGAGTGGGAAGAAATGGGCTACATTTTCTGAAAGGAGGATTTAGTAGTAAATTAAGAGTAGAGCGCTTAATTGAATAAGGCCATGAAGCACGTACACACCGCCCGTCACCCTCCTCAAAGAGGAGACAAGTCGTAACAAGGTAAGCATACTGGAAAGTGTGCTTGGA------------------------------------------------------------------------------------------------------------------------------------------------------------------------------------------------------------------------------------------------------------------------------------------------------------------------------------------------------------------------------------------------------------------------------------------------------------------------------------------------------------------------------------------------------------------------------------------------------------------------------------------------------------------------------------------------------------------------------------------------------------------------------------------------------------------------------------------------------------------------------------------------------------------------------------------------------------------------------------------------------------------------------------------------------------------------------------------------------------------------------------------------------------------------------------------------------------------------------------------------------------------------------------------------------------------------------------------------------------------------------------------------------------------------------------------------------------------------------------------------------------------------------------------------------------------------------------------------ATGACAAACATCCGAAAATCCCATCCTCTTCTCAAAATTATTAACCACTCATTCATTGACCTTCCCACCCCATCTAACATCTCAACATGATGAAACTTCGGCTCACTTTTAGGAGCCTGCTTAATTATCCAAATCCTTACAGGTCTATTCCTAGCAATACATTACACTGCCTACACAACTACAGCATTTTCATCAGTAGCCCATATTTGCCGAGACGTCAATTACGGATGACTAATTCGTTACCTCCACGCTAACGGAGCTTCAATATTCTTTATCTGTCTATACCTCCACGTAGGCCGAGGGTTATACTATGGATCCTACATATTTACAGAAACTTGAAATATCGGAATTCTCTTACTGTTTACAGTAATGGCTACTGCCTTCATAGGATACGTCCTCCCATGAGGACAAATATCTTTTTGAGGGGCTACTGTCATTACCAATTTATTATCAGCAATCCCCTATATTGGCACAACACTAGTTGAGTGAATCTGAGGGGGGTTTTCAGTAGATAAAGCAACTTTAACACGATTCTTTGCTTTCCACTTCAGCCTGCCATTCATCATCACAGCCCTAGTACTAGTTCATCTACTATTTTTACACGAAACAGGGTCAAACAACCCATCAGGCATTGACTCAAACTCAGACAAAATTCCATTCCACCCCTATTACACAATTAAAGATATTCTAGGCCTCCTATTAATACTAACAGCCCTACTAATCCTAGTACTATTTTCCCCAGACCTTTTAGGAGACCCGGATAACTATACTCCAGCAAACCCCTTAAATACTCCTCCCCATATTAAACCAGAATGATATTTCCTATTCGCTTACGCTATCCTACGCTCAATCCCTAATAAACTCGGAGGAGTATTAGCCCTTATCTTCTCTATCCTAATCCTAGCAATCATTCCCCTTCTTCATACATCAAAACAACGAAGCATACTATTTCGCCCTTTCAGCCAATGCTTATTCTGAATCCTAGCTGCCAACCTACTTATCCTTACATGAATTGGAGGCCAACCAGTTGAACACCCATACATTACCATTGGTCAACTAGCATCCATCTCCTACTTCTCTATTCTACTAATTATTATACCCCTAACTAGCATTATAGAAAACAAACTACTTAAATGA---GAGAACCTCATAGGGATGCAAGCGGTCATCGAGCAGGCCATGAAGAGCCAGGASATCCTGGGCATCTCCGATCCTCAGACACTGGCCCGTGTGCTGACGGACGGGGTGCAGAGCTCCCTGAATGACCCGCGCCTGGTCATCTCCTATGAGCCCAGCACCCTGGAGGCCCCCCRGCCAGCACCAGCACCCACTARCCTCAGCCAGGAGGAGCTGCTGGCCRGACTGCAGAAGAGTATCCGCCACAAGGTCCTGGAGGGCAACGTGGGCTACCTGCGTGTGGACGACCTCCCGGGCCAGGAGGTGCTGAGCAGGCTGGGCAGCTTCCTGGTGACCCACGTGTGGAAGCAGCTCATGGGCACCTCCGCYCTGGTGCTGGATCTCCGGCAGTGCCCCGGAGGCSACGTCTCCAGTATCCCCTATGTAATCTCCTACCTGCACCCYGGGAACACGGTCCTACACGTGGACACCATCTACGACCGCCCCTCCAACACTACCACAGAGATCTGGACCCTGCCGCAGGTCCTGGGAGAGAGGTATAGCTCCGAGAAAGATGTGGTGGTCCTCACCAGTGGCCGCACCGGGGGCGTGGCCGAGGACATTGCCTACATCCTCAAACAGATGCGCAGAGCCATTGTGGTGGGCGAGCGCACTGAGGGGGGTGCCCTGGACCTGCAGAAGCTGAGGATCGGCCAGTCCAGCTTCTTCCTCACGGTGCCCGTGTCCAGGTCCCTGGGGCCCCTGGGCGGAGGCAGCCAGACATGGGAGGGCAGCGGGGTGTTGCCGTGTGTGGGTACACCAGCTGAGCAGGCCCTGGAGAAGGCACTGGCCGTCCTYACCCTGCGCCAGGCCCTGCCGGGGGTCGTACAGCGCCTGCAGGAGGCCCTGCGGGAGTACTACACACTGGTGGACCGCGTGCCGGCTCTGCTGCAGCGCCTGGCCAGCATGGACTACTCCACAGTGGTCTCCGAGGAGGATCTGGTCACCAAGCTCAACGCTGGTCTGCAGGCTGTATCGGAGGACCCCAGGCTCCTGGTGCGGGCTGTGGGGCCCAGAGAAACCTCTTCGAGGCRYGAGGCTGAAGCCCATGAGCCCCCGGAGGCACAGCCTGAGGTGCCCAAGGATGAGGCTGCCCAGCAGGTGCTGGTGGACTCTGTGTTCCAGGTGTCGGTGCTGCCAGGCAACGTGGGCTACCTACGCTTTGATAGCTTTGGGAATGACTCCGTGCTGGGGGTGCGGGGGCCCTACGTACTGAGCCAGATGTGGGAGCCCCAGGAGCCTGGAGGCCTGGTGGTGCCCCCCACAGAGGCCCCAATTCATGCCACCACCCCGTATGTGGAAGACACCCCAGAGCCGCCGCTGCATGACTTCTACTGCAGCAAGCTGCTGGATCTGGTCTTCCTGCTGGACGGCTCCTCCAGGCTGTCAGAGGCGGAGTTCGAGGTGCTGAAGGCCTTCGTGGTGAGCGTGATGGAGCGGCTGCACATCTCCCAGAAGCGGATCCGGGTGGCCGTGGTAGAGTACCACGATGGCTCCCACGCTTACCTCGAGCTCAAGGCTCGGAAGCGGCCCTCGGAGCTACGGCGCATTGCCAGCCAGGTGAAGTACGCAGGCAGCCAGGAGGCCTCCACCAGCGAGGTCTTGAAGTACACACTCTTCCAGATCTTTGGCAGAATCGAGCGCCCTGAGGCCTCCCGCATTGTGCTGCTCCTGACTGCCAGCTCGGAGCCCAGACAGATGGCCCGGAATTTGGTCCGCTATGTCCAGGGCCTGAAGAAGAAAAAGGTCATCTTGATGCCGGTGGGCATTGGGCCACATGCCAACCTCCAGCAGATACGCCTCATTGAGAAGCAGGCCCCCGAAAACAAAGCCTTTGTGCTTAGTGGTGTGGATGAGCTGGAGCAGAGGAGGGACGAGATTATCAACTACCTCTGTGACCATGCGCCTGAGGGCCCCGCCCCTACTCAGCAGCCCCGGGTGGCACAGATCACCATGGGCCCAGGGCTCTCGGAGATTTCTTCCCCAGGACTCAAGAGAAAGTCCATGATTCTGGATGTGGTGTTTGTCCTGGAGGGCTCAGACAAAGTTGGAGAGGCCAACTTCAACCAGAGCAAGGAGTTCATGGCGGAGGTGATCCAGCGCATGGATGTGGGCCAGGGTGGCGTCCACGTCACGGTCCTGCAGTACTCATACATGGTGACTGTGGAGTACACCTTCCGCGAGGCCCAGTCCAAGCAGGACCTGCTGCAGCACATACGAGAGATCCATTTCCGGGGTGGCAACCAGACCAACACTGGGCTGGCCCTGCAGTACGTGTCTGAGCACAGCTTCTCTGCCAGCCAGGGCGACCGGGAGCAGGCACCAAACCTGGTTTACATGGTCACAGGAAATCCCGCCTCTGATGAGATCAAGCGGTTGCCTGGTGACGTCCAGGTGGTGCCCATTGGAGTGGGCCCCGGTGCCAACATGCAGGAGCTGCAGAGGATCAGCTGGCCCAGCACCCCCATC---------------------------
	Ictidomys_tridecemlineatus                  ATAGGTTTGGTCCTGGCCTTTTCATTAGCTTTTAGTTAACTTATACATGCAAGCATCCCCAGTGAGAACCCAAGGTGCAGGCATCAAGTTCACTAGCTCATAACGCCTTGC-CCACACCCCCACGGGACAGCAGTAATTAACATTAAGCTATAAACGAAAGTTTGACTAAGTTAAGGGTTGGTAAATTTCGTGCCAGCCACCGCGGTCATACGATTAACCCTAGTTAATCGGCGTAAAGCGTGAATTAAAATTATACTAAACTGTAAAAAGAAAGTAATCTCACGATAGCTAAGACTCAAACTGGGATTAGATACCCCACTATGCTTAGCCCTAAACACAAGAATATTCGCCAGAGTACTACTAGCAATGGCCTAAAACTCAAAGGACTTGGCGGTGCTTTATACCCCTCTAGAGGAGCCTGTTCTATAATCGATAAACCCCGATACACCTCACCATAGCAAACAGCCTATATACCGCCATCTGCAGCAAACCCAGTAAGCATTAGTACGTTAGGTCAAGGTGTAGCCTATAAGGTGGGAAGAAATGGGCTACATTTTCTGAAAGGCGGATTTAGTAGTAAGTTAAGAATAGAGAGCTTAACTGAATAGGGCAATAAAGCACGCACACACCGCCCGTCACCCTCTTCAAAGAAGAGATAAGTCGTAACAAGGTAAACATACTGGAAAGTGTGTTTGGAATGTTCATCAACCGTTGATTCTTCTCAACTAATCACAAAGATATTGGAACACTTTACCTTCTATTTGGCGCTTGAGCTGGAATAGTAGGAACTGCACTTAGTCTACTAATCCGTGCTGAGCTAGGTCAACCTGGAGCTCTATTGGGTGACGACCAAATTTACAATGTTATTGTTACTGCTCATGCATTCGTTATAATTTTCTTTATAGTTATACCAATTATAATTGGTGGATTTGGAAACTGATTAGTACCCCTAATAATTGGAGCTCCTGATATAGCATTCCCACGAATAAATAATATAAGCTTCTGACTTCTTCCCCCTTCTTTTCTCCTCTTACTCGCTTCTTCTATGGTTGAGGCAGGAGCAGGAACTGGCTGAACCGTTTATCCTCCATTAGCTGGAAATCTTGCCCATGCAGGAGCTTCAGTAGACCTAACCATCTTCTCCCTTCACTTAGCAGGAGTTTCATCCATCCTAGGAGCAATTAACTTTATTACAACAATTATTAACATAAAACCACCTGCCATATCTCAATATCAAACTCCTTTATTTGTATGATCCGTGTTAATTACAGCAGTACTTCTACTCTTGTCCCTTCCGGTTCTTGCGGCAGGAATCACTATATTACTTACAGATCGTAATCTTAATACCACATTTTTTGACCCTGCTGGAGGTGGAGATCCTATCCTCTATCAACATCTATTTTGATTCTTTGGACACCCTGAAGTCTATATTCTTATCCTTCCAGGATTTGGTATAATTTCTCATATCGTAACATATTACTCAGGAAAAAAAGAACCATTCGGTTATATAGGAATAGTATGAGCTATAATATCTATTGGTTTCCTTGGATTTATTGTATGAGCCCATCACATATTTACCGTTGGAATAGATGTAGATACTCGAGCTTATTTTACATCCGCAACTATAATTATTGCTATTCCTACAGGAGTAAAAGTTTTTAGCTGATTAGCGACCCTGCACGGAGGAAATATTAAATGATCACCTGCAATACTATGAGCACTCGGCTTTATTTTCTTATTCACTGTAGGAGGCCTAACAGGTATTGTCTTAGCCAACTCCTCATTAGATATTGTCCTACACGATACATATTATGTAGTAGCCCACTTTCACTATGTATTATCAATGGGAGCTGTATTTGCCATTATGGGAGGATTCGTTCACTGATTCCCTCTTTTTTCTGGTTACACACTAAATGATATATGAGCTAAAATTCATTTTACTGTAATATTTGTTGGAGTAAATTTAACTTTCTTTCCTCAACATTTCCTAGGGTTATCAGGTATACCACGTCGATATTCTGATTACCCAGATGCTTACACAGCATGAAATACTGTATCCTCAATAGGTTCCTTTATTTCTCTCACAGCTGTTATAATCATAATTTTTATAATTTGAGAAGCATTTGCATCAAAACGAGAAGTCCTCACCGTAGAACTAACGCCAACTAACCTAGAATGACTGCATGGGTGCCCTCCACCCTATCACACATTTGAAGAACCTACTTACATTAAAATGACAAACATTCGTAAAACTCACCCTTTAATCAAAATTGTTAATCACTCCTTTATTGACTTACCTGCACCTTCCAACATCTCCGCATGATGAAACTTTGGATCCCTACTAGGTCTCTGCCTAGCCATCCAAATCCTCACTGGGTTATTCCTAGCAATACATTATACGTCTGATACTATAACAGCCTTTTCATCAGTCACCCACATCTGTCGAGATGTTAATTACGGCTGACTTATCCGCTATATACATGCTAATGGTGCATCCATATTTTTTATCTGCCTTTTCCTTCATGTAGGCCGAGGATTATACTATGGCTCATACACTTACTTTGAAACATGAAACATTGGAGTTATCCTCCTATTTGCAGTAATAGCCACAGCTTTTATAGGCTATGTCCTTCCCTGAGGCCAAATATCATTCTGAGGGGCAACCGTAATTACCAATCTTTTATCTGCCATCCCATACATCGGTACAACCCTAGTAGAGTGAATTTGAGGTGGTTTCTCAGTAGACAAAGCTACCCTAACTCGATTCTTCGCATTCCATTTTGTTCTTCCATTTATCATCGCAGCTCTAGTCATAGTCCACCTTCTTTTCCTTCATGAAACTGGGTCAAACAACCCCTCAGGACTTATTTCTGACTCAGACAAAATCCCCTTTCACCCATATTACACTATTAAAGACATCCTCGGAGTCCTCCTTCTTATTCTAGCTCTGATAACCCTAGTCCTATTTTCACCTGACCTTCTAGGAGATCCTGATAATTACACACCCGCAAATCCTTTAAGTACCCCACCTCATATTAAACCAGAATGGTACTTCTTATTTGCCTACGCCATTCTACGATCTATTCCCAACAAACTAGGAGGCGTCCTAGCCTTAGTCTTCTCAATCCTTATTCTAATACTCTTTCCACTGCTTCACTTATCTAAACAACGTAGCATGATATTCCGACCATTAAGTCAATGTATATTCTGAATCCTAGTAGCAGACCTATTTACATTAACCTGAATCGGAGGACAACCCGTTGAATATCCATTTATCATTATTGGCCAACTAGCATCGGTCCTATACTTCACCATCATTCTCTTAATTCTACCAACCATCAGCCTAATTGAAAATAAACTTCTTAAATGA---------------------------GCCATTGAGCAGGCCATGAAGAGTGATGAGATTCTGAGCATCTCAGACCCTCAGACGCTGGCCCATGTGCTGACGGTCGGTATGCAGAGCTCCTTGAATGACCCGCGTCTGATCATCTCCTATGAGCCCACCATTCCAGAGGCTCCCCAGCAAGCCCCGGCTCTCACCAACCTCACACTAGAGGAACTACTTTCTGGGTTGGAGACAAACATCCACTATGAGATCCTGGAAGGCCATGTGGGCTACCTGCAGGTGAATGACATCCCGGGCCAGGAAGTGCTGAGCAAGCTTGGGGGATTCTTGGTGGAACACATGTGGAGTAAGCTTATGGGCACCTCTGCGTTGGTGCTGGATCTCCGACACTGCACTGGGGGCCACATCTCTGGCATCCCCTACATCATCTCCTACCTGAATCCTGGGAACACGGTCTTGCATGTGGATACCATCTATGACCGCCCCTCCAATACTACCACAGAGATCTGGACCCTGCCAGAGGTTCTAGGAGAGAGGTACAGTGCAGACAAAGATGTGGTGGTCCTTACCAGTGGACGCACTGGGGGTGTGGCTGAGGACATCGCGTACATCCTCAAGCAGATGCGCAGGGCCATTGTGGTGGGTGAGCGGACTGAGGGGGGTGCCCTGGACCTCCAGAAGCTGAGGGTAGGCCAGTCCAATTTCTTCCTCACAGTACCCGTGTCCAGGTCCCTGGGACCCCTGGGTGGAGGCAGCCAGACGTGGGAAGGCAGTGGAGTGCTGCCCTGTGTGGGAACACCAGCTGAGCAAGCCTTGGAGAAAGCCCTGGCCATCCTCACCCTGCGCCGTGCCCTGCCTGGTATTGTCCGCCATCTGCAAGAGGCTCTGCAGGAGTACTATACCTTGGTGGACCGTGTGCCTGCCCTGGTGCACCACCTGGCCAGCATGGACTACTCTGCAGTGGTCTCAGAAGAGGATCTGGTCACTAAGCTCAATGCCGGTCTGCAGGCTGTGTCTGAGGACCCCAGGCTCGTGGTGCGGGCTGTTGGGCCCAAAGAAACCTCTTCTGGGCCTGAGACTGAAGTTGATGATACCCTAGTTGCAGCCCCTGAG---CCCCAGGATGATGCTGCCCGGCAAGCCTTGGTGAACTCTGTCTTTCAGGTGTCAGTGCTGCCAGGTAACGTGGGTTACATGCGCTTTGATGGATTTCCAGATGCCTCCGTGCTGGGGGCACTA---------------------------------CAGGAACCTGGAGGCCTGGTGTTGCCCCCCACAGAGGCCCCACTCGGGGCCACCACCCCGTATGTGGAGGACACCCCAGAGCCACCCATGTATGACTTCTACTGCAGTAAGTTGCTGGATCTGGTCTTCCTGCTGGACGGTTCCTCCAAGCTCTCCGAGGCCGAGTTTGAAGTGCTGAAGGCCTTTGTCGTGGGTATGATGGAGAGACTACAGATCTCCCAGAAGCGGATCCGCGTGGCTGTGGTGGAGTACCACGAAGGCTCCCATGCCTACATTGAGCTCAAGGCTCGGAAGCGGCCCTCTGAGCTGCGGCGCATCACCAGCCAAGTGAAGTACGTGGGCAGCCAGGTGGCCTCCACCAGCGAGGTCCTGAAGTACACTCTGTACCAAATCTTTGGCAAAATCACCCGCCCTGAAGCCTCCCGCATTGTGCTGCTCCTGACTGCCAGCCAGGAGCCCCCACGGATGACCCGGAACTTGGTCCGCTATGTCCAGGGACTGAAGAAGAAGAAGGTCATTGTGATACCGGTGGGCATCGGGCCACATGCCAACCTCAAGCAGATCCGCCTCATTGAGAAGCAGGCCCCTGAAAACAAGGCCTTTGTGCTGAGCAGCGTGGACGAGCTGGAGCAGCGGAGGGATGAGATCATCAGCTACACCTGTGACCTTGCCCCCGAGGTCCCTGCACCCACGCAGCATCCCCAAGTGGCACGAGTCACTGTGGGTCCCGGGCTCTTGGAAATTTCACCATCGGGACGCAAGAGGAACTCCGTGGTTCTGGATGTGGTGTTTGTCCTGGAGGGCTCAGACAAAGTCGGGGAGGCTAACTTCAACAGGAGCAAGGAGTTCATGGAAAAGGTGATTCAGCGCATGGACGTGGGCCAGGATAGCATCCACGTCTCTGTGCTGCAGTACTCGTACACGGTGACCGTGGAGCATGCCTTCAGCGAGGCGCAGTCCAAGGGAGATGTGCTGCAGCAGGTGCGGGAGATCCGCTACCGCGGTGGAAACAGGACCAACACAGGACTGGCCCTGCAGTATGTCTCTGAGAACAGCTTCTCTGCTGGCCAGGGAGACCGAGACCAGGCACCTAACCTGGTCTACATGGTCACTGGAAATCCTGCTTCTGATGAGATCAAGAGGTTGCCTGGAGACATCCAGGTGGTGCCCATTGGCGTGGGCCCGCATGCTGATGTGCAGGAGCTGGAGAGCATTGGCTGGCCCTACGCCCCCATCTTCATCCAGGACTTTGAGACACTCCCC
	Idiurus_macrotis                            AAAGATTTGGTCCTAGTCTTTTTATTGGTTGTTAACAAAACTACACATGCAAGCATCCCCAGTGAAAACCCAAGGAGCTGGCATCAAGCACGCTAGCTCACAACGCCTTGCGCCACACCCCCACGGGACAGCAGTGATTAAAATTTAGCAATAAACGAAAGTTTGACTAAGTTATGGGTTGGTAAATTTCGTGCCAGCCACCGCGGTCACACGATTAACCCAAATCAATCGGCGTAAAGAGTGTGTTAAAAACACACTAAACTGTAAAAAGAAAGTTACCCCACGAAAGCTAAGACCCAAACTAAGATTAGATACCTTACTATGCTTAGCTATAAACACAAAACATTTCGCCTGAGAACTACTAGCAACAGCTTAAAACTCAAAGGACTTGACGGTGCTTTATATCCACCTAGAGGAGCCTGTTCTATAATCGATAAACCCCGATAAACCTCACCATTGCAACCAGCCTATATACCGCCATCTTCAGCAAACCTAGTAAGCTTAAAAACGTTAGGTCAAGGTGTAGCCTATGAGATGGGAAGAAATGGGCTACATTTTCTGAAAGGAGGATTTAGTAGTAAGTTAAGAATAGAGAGCTTAACTGAATAGAGCAATGAAGCACGTACACACCGCCCGTCACCCTCCTCAAAGAGGAGACAAGTCGTAACAAGGTAAGCATACCGGAAGGTGTGCTTGGA------------------------------------------------------------------------------------------------------------------------------------------------------------------------------------------------------------------------------------------------------------------------------------------------------------------------------------------------------------------------------------------------------------------------------------------------------------------------------------------------------------------------------------------------------------------------------------------------------------------------------------------------------------------------------------------------------------------------------------------------------------------------------------------------------------------------------------------------------------------------------------------------------------------------------------------------------------------------------------------------------------------------------------------------------------------------------------------------------------------------------------------------------------------------------------------------------------------------------------------------------------------------------------------------------------------------------------------------------------------------------------------------------------------------------------------------------------------------------------------------------------------------------------------------------------------------------------------------ATGGCAAACCTACGAAAAACCCACCCGCTAGCAAAAATCTTCAACAACTCCTTCATCGACCTACCAACCCCCTCGAACATCTCTTCATGATGAAACTTTGGCTCTCTACTAGGCCTTTGCCTAATCATCCAAATCATAACCGGACTTTTTCTAGCCATACACTATACCCCTGATACATCAACAGCATTCTCATCTGTAGCACACATCTGCCGTGACGTTAACTATGGCTGACTTATTCGATACATACACGCAAACGGAGCCTCTATATTCTTCATCTGCCTGTTCCTTCACGTCGGCCGAGGGTTATACTACGGATCTTACATGCTACTAGAAACATGAAATATTGGAATTCTCCTGCTATTCACAACAATAGCCACAGCTTTCATAGGATATGTCCTGCCATGAGGACAAATATCCTTCTGAGGCGCAACAGTAATTACAAACCTCCTATCAGCTATTCCATACATTGGCACAAACATTGTAGAATGAATTTGAGGCGGCTTCTCAGTTGATAAAGCCACATTAAATCGATTCTTTACCTTCCACTTTATTTTACCCTTTATTATTACAGCCCTAGCTATAATTCACCTTCTATTTCTCCATGAAACAGGCTCTAATAACCCCTCAGGACTGTCTTCAGAATCAGATAAAATTCCATTTCACCCCTACTTCACAATTAAAGACATTCTAGGGGGAATACTTTTAATTATACTACTCATACTACTTGTCCTATTCTTCCCAGACATTCTAGGAGACCCAGATAACTACATCCCCGCCAACCCATTAATCACGCCACCACATATCAAACCAGAATGATACTTCTTATTCGCCTACGCCATCTTACGATCTATCCCAAATAAATTAGGAGGAGTCATCGCACTAATTATATCAATTCTAATCCTGGCAATCATTCCTACAATCCACAACTCAAAGCAACGCAGCCTAACATTTCGACCCATTGGCCAAATTGCCTTCTGATCTCTCATTGCAGACCTAGCAACATTAACATGAATTGGAGGACAACCAATTGAGCACCCTTTTATAATAATTGGACAACTGGCGTCAACTATTTACTTCTTAATCCTATTAGTTCTTATACCAGCTACAAGCCTTCTAGAAAACAAGCTACTTAAATGA------------------------------------------------------------------------------------------------------------------------------------------------------------------------------------------------------------------------------------------------------------------------------------------------------------------------------------------------------------------------------------------------------------------------------------------------------------------------------------------------------------------------------------------------------------------------------------------------------------------------------------------------------------------------------------------------------------------------------------------------------------------------------------------------------------------------------------------------------------------------------------------------------------------------------------------------------------------------------------------------------------------------------------------------------------------------------------------------------------------------------------------------------------------------------------------------------------------------------------------------------------------------------------------------------------------------------------------------------ACAGAGGCCCCAGTGAGCCCCACCACTCCGTATGTGGAGGACACCCCCGAGCCACCCCTGCATGATTTCTACTGCAGCAGGCTGCTCGATCTGGTCTTCCTGCTGGACGGCTCCTCCAGGCTGTCCGAGGCTGAGTTCGAGGTGCTCAAGGCCTTCGTGGTGGGCATGATGGAGCGCCTGCACATCTCCCAGAAGCGGATCCGCGTGGCCGTGGTGGAGTACCACGACGGCTCCCACGCCTACATCGAGCTCAAGGCCCGGAAGCGGCCCTCCGAGCTGCGGCGCATCGCCAGCCAGGTGAAGTATGCAGGTAGCCAGGTGGCCTCCACCAGCGAGGTCTTGAAGTACACACTGTTCCAGATCTTTGGCAAAATCGACCGTCCCGAAGCTTCCCGCATCACGCTGCTCCTGACCGCCAGCCAGGAGCCTCCCCGGATGGCCAAGAACTTGGTCCGCTATGTCCAGGGCCTGAAGAAGAAGAAGGTCACTGTGCTCCCGGTGGGCATCGGGCCGCATGCCAACCTTAAGCAGATCCGCCTCATCGAAAAGCAGGCCCCCGAAAACAAGGCCTTTGTGCTCAGCGGAGTGGACGAGCTGGAACAGCTAAGGGATGAGATCATCAGCTACCTCTGTGACCTGGCCCCCGAGCCCCCCACCCCCACGCAGCGCCCCCACGTGGCGCAAGTCACTGTGGGTCCAGGGCTCTTAGAGGTTTCATCCCTGGGGCCCAGGAGGAGGTCCATGGTTCTGGATGTGGCGTTTGTCCTAGAGGGGTCAGACCAAGTCGGGGAGGCCAACTTCAACAGGAGCCGGGAGTTCATGGAGCAGGTGATTCAGCGCATGGACGTGGGCCAGGATGGCGTCCACGTCGCGGTGCTGCAGTACTCGTACACGGTGGCCGAGGAGTACCCCTTCAGTAAGGCCCAGTCCAAGGGGGACGTGCTGCAGCAGGTGCGAGAGATCCGCTTCCGGGGCGGCAACACGACCAACACCGGCCTGGCCCTGCAGTACGTCTCCGAGCACAGCTTCTCTGCCAGCCAGGGGGACCGGGAGCATTCTCCCAACCTGGTCTACATGGTCACGGGAAACCCCGCCTCTGATGAGATCAGGCGGCTGCCTGGAGACATCCAGGTGGTGCCCATCGGAGTGGGCCCTCAYGCC------CAGGAGCTGGAGAGGATCGGCTGGCCCAACGCCCCCATCATCATCAGGGACTTCGAGGCGCTGCCC
	Jaculus_jaculus                             AAAGGTTTGGTCCTGGCCTTTTCATTAGTTTTTAGTAAACTTACACATGCAAGCCTCCCCAGTGAGAACCCAAGGAGTAGGTATCAAGCACACTTGCTCAAGACACCTTGCGCCACACCCCCACGGGACAGCAGTGATAAAAATTAGGCAATGAACGAAAGTTTGACCTAGTTATGGGTTGGTCAATTTCGTGCCAGCCACCGCGGTCATACGATTAACCCACATTAATCGGCGTAAAGCGTGTGCTAAACTCCGACTAATATGTAGAAAAAAAGTGGTCTCACGATAGCTAGGGGACAAACTGGGATTAGATACCCCATTATGCCTAGCCCTAAACATAAGGCTACCCGCCAGAGAACTACTAGCAACTGCTTAAAACTCAAAGGACTTGGCGGTACTTTATATCCACCTAGAGGAGCCTGTTCTATAACCGATACACCCCGTTCTACCTCACCATTGCTAACAGCCTGTATACCGCCATCTTCAGCGAACCCAGTAAGCTTAAAAACGTTAGGTCAAGGTGTAGCTTATGAAGTGGAAAGCAATGGGCTACATTTTCTGAAAGGAGGATTTAGTAGTAAATTAAGAGTAGAGTGCTTAATTGAATAGTGCAATGAAGTACGCACACACCGCCCGTCACCCTCCTCAAAGAGGAGATAAGTCGTAACATGGTAAGCATACTGGAAAGTGTGCTTGGAATGTTCGTCACACGTTGACTTTTCTCAACTAACCACAAAGACATCGGAACTCTATACATAATCTTCGCTGCTTGGGCCGGGATAATTGGTACTGCCTTGAGCATCCTCATTCGAGCCGAACTTGGCCAACCAGGGGCCCTAATAGGAGACGACCAGATTTACAACGTTGTTGTAACCGCTCATGCCTTCGTAATAATTTTCTTCATAGTTATACCGATAATGATTGGAGGATTTGGCAACTGACTAGTACCACTAATAATCGGAGCCCCAGACATAGCCTTCCCTCGAATAAACAATATGAGCTTTTGGCTTCTACCTCCATCATTCCTTCTCCTCTTAGCCTCATCTATAATTGAAGCAGGCGCCGGCACAGGGTGAACTGTATACCCACCATTAGCTGGAAATCTAGCCCACGCAGGAGCATCAGTAGACCTAGCCATTTTCTCTCTCCACTTAGCCGGAGTATCATCCATTCTTGGCGCTATCAATTTTATTACAACTATCATCAACATAAAACCTCCAGCTCTTTCCCAATACCAGACACCCTTATTTGTATGATCCGTCCTTATTACAGCAGTCCTTCTACTTCTCTCCCTACCCGTCTTAGCAGCAGGTATCACAATACTTCTAACAGATCGTAACCTAAATACCACATTTTTCGATCCCGCTGGAGGAGGAGACCCGATCCTCTATCAGCACTTATTCTGATTCTTTGGACATCCAGAAGTCTACATTCTTATTCTCCCTGGGTTCGGCATTATTTCTCATATCGTTACTTACTATTCCGGCAAAAAAGAACCATTCGGCTACATAGGAATAGTCTGAGCCATAATATCAATCGGTTTCTTAGGGTTTATCGTATGAGCCCACCATATATTTACTGTAGGCCTAGATGTCGATACCCGAGCCTATTTCACATCAGCAACTATAATTATCGCAATTCCAACAGGCGTTAAAGTCTTCAGCTGACTAGCGACACTACATGGGGGTAATATTAAATGATCCCCAGCCATACTATGAGCCCTAGGCTTTATTTTCTTGTTCACTGTGGGTGGCCTAACCGGAATTGTCCTCTCTAACTCCTCTCTGGACATTGTACTCCATGATACGTACTATGTCGTAGCTCACTTCCATTATGTCCTATCTATAGGCGCAGTCTTTGCCATTATAGCAGGATTCGTACACTGATTCCCGCTATTTACTGGGTATACCCTAGATGACACCTGAGCAAAAATCCACTTCTCCGTCATATTCGTAGGCGTCAACATAACATTCTTCCCTCAACATTTCCTTGGTCTATCCGGTATACCTCGACGATATTCAGACTACCCAGACGCTTACACTACTTGAAACACAGTATCTTCCATAGGATCCTTTATCTCACTTACAGCAGTGATAATTATAATCTTTATAATCTGAGAAGCATTTGCCTCCAAGCGTGAAGTAACATCAGTCGAACTTACATCAACTAACCTAGAATGGCTTCACGGATGTCCACCACCATATCACACTTTCGAAGAGCCCACCTACGTTAAAATGACCAACATCCGTAAGACTCACCCACTCATAAAAATCGTTAACGAATCATTCATCGATTTACCCACCCCATCTAATATTTCAGCATGATGAAACTTTGGCTCTCTACTAGGTATGTGCCTAATTATCCAAATTGCTACAGGATTATTCCTAGCCATACACTACACATCCGACACCACAACTGCTTTCTCATCCGTTGCTCACATTTGCCGAGATGTAAATTACGGCTGACTAATCCGTTACCTCCACGCCAATGGAGCCTCAATATTCTTTATCTGCCTATTTTTACACGTAGGCCGAGGCCTCTACTATGGATCCTACACATTTATTGAAACATGAAACATTGGAATCCTCCTTCTATTTGCAGTTATAGCTACAGCCTTTATAGGTTATGTTCTTCCATGAGGCCAAATATCTTTCTGAGGCGCTACAGTCATTACAAATCTTCTATCAGCAATCCCTTACATCGGAACTACCCTAGTAGAATGAATCTGAGGCGGATTCTCGGTAGACAAAGCTACACTAACCCGATTTTTCGCCTTCCATTTCATTCTTCCATTCATCGTTGCAGCTCTAGCAGTAGTTCACCTTTTATTTTTACACGAAACCGGTTCCAATAACCCAATTGGACTAAACTCTGACGCAGATAAAAATCCCCTCCACCCCTACTACACAATCAAGACCGCCCTAGGTTTTCTCCTAATATTCCTAGTTCTCCTCTCCTTAGTCCTTTTCTGTCCAGACATACTGGGAGACCCTGACAACTACATACCTGCAAACCCACTTAATACGCCACCCCATATTAAACCTGAATGATATTTCCTATTTGCCTACGCTATTCTACGATCAATCCCCAACAAACTTGGCGGCGTAGTAGCCCTAGTCCTATCTATCCTAATCCTAGCCATTGTCCCCTTTCTTCACAACTCAAAACAACGCAGCATAATCTTCCGACCTATTAGTCAATGTATATACTGACTTCTCATGGCAGACCTCCTTACACTTACCTGAATTGGAGGCCAACCAGTCGAACACCCATTCATCATCATTGGCCAAATCGCATCTATCCTGTACTTCACAATTATCCTAATCCTTATGCCCCTATCAAGTATACTAGAAAATAAAATCCTAAAATGACCCGAGAACCTGATGGGGATGCAGGCGGCCATCCAGCAGGTAATGAAGAGCGGTGAGATTCTGGGCATCTCAGACCCTCAGACCCTGGCCAACGTGCTAACTACCGGGGTGCAGAGTTCCTTGAATGACCCACGCCTGGTCATCTCCTACGAACCCAGCACCCTTGAGACGTCCCAGCAAGCCTCCGCATTCACCAACCTCCCCCACGATGAACTGCTGCTCCAGGTGCAGAAGAACATTCGCCATGAGGTCCTGGAGGGCAACGTGGGTTATCTACGAGTGGATGACCTCCCGGGCCAGGAGGTACTGAGTGAACTTGGGGAGTTCCTGGTGGCTCACGTGTGGAGGAAGCTCATGGGCACCTCCGCCTTGGTCCTGGATCTCCGCCACTGCACCGGGGGCCACGTCTCTGGCATCCCCTATGTCATCTCCTATCTGCATCCCGGGAATACCGTCGTGCACGTGGACACCATCTACGACCGCCCCTCCAACACCACCACGGAGATCTGGACCTTGCCCAAGGTCCTGGGAGAGAGGTACAGCGCTGACAAGGATGTGGTGGTACTCACCAGCAGCCGCACGGGAGGCGTGGCCGAGGACATCGCCTACATCCTCAAGCAGATGCGCAGGGCCATCGTGGTGGGTGAGCGCACGGAGGGGGGCGCCCTGGACCTCCAGAAGCTGAGAATAGGCCAATCTAACTTCTTCCTCACGGTGCCCGTGTCCAGGTCCCTGGGGCCTCTGGGTGGAGGCGGCCAGACGTGGGAGGGCAGCGGAGTGCTGCCCTGCGTGGGGACCCCAGCTGAGCAAGCTCTGGAAAAAGCCTTGGCCATCCTCACCCTGCGTCGTGCCCTGCCAGGGGTTGTCCTCCGCCTGCAGGAGGCCCTGCAGGATTACTACACACTGGTGGACCGGGTGCCAGCCCTGCTGCACCACCTGGCCAGCATGGACTTCTCTGCCGTGGTCTCYGAGGAGGATCTCSTGACTAAGCTCAATGCTGGCCTGCAGGCTGTGTCTGAGGACCCCAGGCTCCTGGTGAGGGCCGTTGGGCCCAGGGAAACATCG---GGGCCTGAGATTGGGGCCGAGGATGCCCCAGAAGCAGTTCCCGAAGTGCCCAGCAGCGAGGCCGCCCGGAAGGCCCTGGTGGACTCTGTGTTTCAGGTGTCAGTGCTGCCGGGCAACGTGGGCTACCTGCGCTTCGACAGGTTCGCCGATGCCTCTGTGATCAAGACGCTGGGCCCTTATGTGCTGCGCCAAGTGTGGGAGCCCCGGGAACTTGGGGGCCTGGTGGTGCCCCCCACGGATGCCTCGCTCAGCTCAACCACGCCCTACGTGGAGGACACCCCCGAGCCGCCCCTGCATGACTTCTACTGCAGCAAGCTGCTGGATCTGGTCTTCCTGCTGGACGGCTCCTCCAGGCTGTCCGAGGCCGAGTTTGAGGTGCTCAAGGCCTTCGTGGTGAGCACGATGGAGAGGTTGCACATCTCCCAGAAGCGCATCCGCGTGGCCGTGGTCGAGTACCACGACGGCTCCCACGCCTACGTCGAGCTCAGGGCCCGGAGGCGGCCCTCGGAGCTACGCCACCTTGCCAGCCAGGTGAAGTATGCGGGCAGCCAGGTGGCCTCCACGAGTGAGGTCTTGAAGTACACCCTCTTCCAGATCTTCGGCAAGGTTGACCGGCCCGAAGCCTCCCGYGTCGCGCTGCTCCTCACCGCCAGCCCGGAGCCCCCACGCATGGCGCGCAACCTGGTCCGTTACGTCCAGGGCTTGAAGAAGAAGAAGGTCACTGTGATCCCCGTGGGCATTGGGCCGCACGCCAGCCTCCGGCAGATCCGTCTCATTGAAAAGCAGGCGCCCGAGAACAAGGCCTTCTTGCTCAGCGGCGTCGACGAGCTGGAGCAGCGGAGGGACGAGATCGTCGGCTACGTCTGCGACCTTGCCCCC---------GCCCCGACCCAGCCCCCTCGCAGGGCACAAGTCACCGCGAGTCCGGGGTCCCTGGCGAGCTCATCGCCGGCGGCCAAGAGGGACACCATGGTTCTGGACGTGGTGTTTGTCCTGGAAGGGTCGGACCACGTGGGTGAAGCCAACTTCAACAAGAGCAAGGAGTTTGTGCAGGAGGTGATCCGGCGCATGGACGTGGGCCGGGATGGCGTCCACGTCGCCGTGTTGCAGTTCTCCTACGCGGTGACCGTGGAGCACGCCTTCGGTGAGGTCCAGTCCAAGGGGGACGTGCTGCAGCATGTGCAAGAGATCCCCTACCGGGGCGGCAACAGTACCAACACCGGGCTGGCCCTCCAGTACCTCGCGGAACGTGGCTTCACTGCCGGCCACGGGGACCGGGAGCAGGCGCCCAACCTCGTGTACATGGTCACGGGAAACCCCGCCTCCGACCAGATCAGGCGTCTGCCCGGGGACATCCAGGTGGTGCCCATTGGCGTGGGCCCCCATGCCAACCAGCAGGAACTGGAGGAGATTGGTTGGCCC---------------------------------------
	Kerodon_rupestris                           -------------TGGCTTTTTTATTAGTTATTTGCAGAATTATACATGCGAGAGTCACCAGTGAGAACCCAAGGAGCGGACATCAAGCACACTAGCTCATAACGTCTTGCGCCACACCCCCACGGGACAGCAGTAATAAGAATTAAGCAATAAACGAAAGTTTGACTAAGTCATGGGTTGGTAAATTTCGTGCCAGCCACCGCGGTCATACGATTAACCCAAACTAATCGGCGTAAAAAATGTATCAAATTTTATCTAGGTTGTAAAAAGAAAGTAATCTCATGAAAGCTAAGACCCAAACTGGGATTAGATACCCCACTATGCTTAGCCATAAACACAAAAATTTTCGCCTGAGAACTACTAGCCACAGCTTAAAACTCAAAGGACTTGGCGGTGCTTTATACCCACCTAGAGGAGCCTGTTCTATAATCGATAAACCCCGATACACCTCACCATTGCTAACAGCCTATATACCGCCATCTTCAGCAAACCCAGTAAGCATAAAAACGTTAGGTCAAGGTGTAGCCAATGAAGTGGGAAGAAATGGGCTACATTTTCTGAAAGGAGGATTTAGTAGTAAATTAAGAGTAGAGAGCTTAATTGAACTAGGCCATGAAGCACGTACACACCGCCCGTCACCCTCCTCAAAGAGGAGATAAGTCGTAACAAGGTAAGCATACTGGAAAGTGTGCTTGGA------------------------------------------------------------------------------------------------------------------------------------------------------------------------------------------------------------------------------------------------------------------------------------------------------------------------------------------------------------------------------------------------------------------------------------------------------------------------------------------------------------------------------------------------------------------------------------------------------------------------------------------------------------------------------------------------------------------------------------------------------------------------------------------------------------------------------------------------------------------------------------------------------------------------------------------------------------------------------------------------------------------------------------------------------------------------------------------------------------------------------------------------------------------------------------------------------------------------------------------------------------------------------------------------------------------------------------------------------------------------------------------------------------------------------------------------------------------------------------------------------------------------------------------------------------------------------------------------ATGACCCACATGCGAAAATCACACCCACTAATCAAAATTATCAACCATTCACTCATCGACCTTCCGGCCCCATCCAACATCTCAGCATGATGAAACTTCGGCTCACTTTTAGGAGTCTGCCTCGGACTACAAATTATTACGGGTTTATTTCTAGCAATACACTACACCGCAGACACAACCACAGCCTTCTCATCCGTCGCCCACATTTGCCGAGATGTCAACTACGGCTGATTGATTCGATATATACACGCAAACGGAGCATCCATATTCTTTATCTTCCTTTATCTTCACATTGGACGAGGTATTTATTATGGATCTTACATATTTCTAGAAACCTGAAATATTGGCATCCTCCTCTTATTTTCAGTTATAGCCACTGCATTCATAGGTTACGTATTACCATGAGGACAAATATCCTTCTGAGGCGCCACTGTAATCACGAACCTCTTATCAGCAATCCCCTACATTGGAACAACCTTAGTCGAATGAATCTGAGGAGGTTTCTCAGTCGACAAAGCCACTCTCACACGCTTTTTCGCCTTTCACTTTATTCTTCCCTTCGTCATCGCAGCCCTAGTCCTAGTCCACCTCCTATTCCTCCACGAAACAGGATCAAACAATCCCTCAGGACTAAACTCTGACACTGACAAAATTCCCTTCCACCCCTACTACACAATTAAAGATATCATAGGATTACTATTCACAATTCTAACCCTCTCAGCACTAGTCCTATTCTCACCCGACCTCCTCGGTGACCCAGACAACTACACCCCAGCCAACCCACTAAACACACCCCCACACATCAAACCAGAATGATACTTTCTATTTGCATACGCAATTCTCCGCTCCATCCCTAATAAACTAGGAGGAGTCCTCGCCCTCGTACTGTCAATTTTAGTCCTAGCGCTATTTCCAATACTCCACCTATCAAAACATCGCAGCATAACATTCCGCCCCTTCAGCCAATGTCTTTTATGACTACTAGTAGCTAACCTCATTATCCTCACATGAATTGGAGGCCAACCAGTCGAACACCCTTACATCACAATCGGCCAACTGGCATCCATTACCTATTTCCTCACCATCCTCGTCCTTTTCCCCCTAGTAAGCTTAGCAGAAAACAAAATT------------------------------------------------------------------------------------------------------------------------------------------------------------------------------------------------------------------------------------------------------------------------------------------------------------------------------------------------------------------------------------------------------------------------------------------------------------------------------------------------------------------------------------------------------------------------------------------------------------------------------------------------------------------------------------------------------------------------------------------------------------------------------------------------------------------------------------------------------------------------------------------------------------------------------------------------------------------------------------------------------------------------------------------------------------------------------------------------------------------------------------------------------------------------------------------------------------------------------------------------------------------------------------------------------------------------------------------------------------------------------------------------------------------------------------------------------------------------------------------------------------------------------------------------------------------------------------------------------------------------------------------------------------------------------------------------------------------------------------------------------------------------------------------------------------------------------------------------------------------------------------------------------------------------------------------------------------------------------------------------------------------------------------------------------------------------------------------------------------------------------------------------------------------------------------------------------------------------------------------------------------------------------------------------------------------------------------------------------------------------------------------------------------------------------------------------------------------------------------------------------------------------------------------------------------------------------------------------------------------------------------------------
	Laonastes_aenigmamus                        ---------------------------------------------------------------------------------------------------------------------------------------------------------------------------------------------------------------------------------------------------------------------------------------------------------------------AGATACCCCACTATGCCTGGCCATAAACACAAAACCACTCGCCAGAGAACTACAAGCCACCGCTTAAAACTCAAAGGACTTGGCGGTACTTCACACCCTTATAGAGGAGCCTGTTCTGTAATCGATAAACCCCGATAAACCTCACCGTAGCTAACAGTCTATATACCGCCATCTTCAGCAAACCTAGTACGCGTAAAAAAGTTAGGTCAAGGTGTAACCCATAGGACGGACAGTAATGGGCTACATTTTCTGAAAGGAGGATTTAGTAGTAAATCAGGATTAGAGAGCCCGATTG----------------------------------------------------------------------------------------------------------------------------------------------------------------------------------------------------------------------------------------------------------------------------------------------------------------------------------------------------------------------------------------------------------------------------------------------------------------------------------------------------------------------------------------------------------------------------------------------------------------------------------------------------------------------------------------------------------------------------------------------------------------------------------------------------------------------------------------------------------------------------------------------------------------------------------------------------------------------------------------------------------------------------------------------------------------------------------------------------------------------------------------------------------------------------------------------------------------------------------------------------------------------------------------------------------------------------------------------------------------------------------------------------------------------------------------------------------------------------------------------------------------------------------------------------------------------------------------------------------------------------------------------------------------------------------------------ATGACCAACCCGCGTAAATCCCACCCACTAATGAAAATCATCAACCACTCCTTTATCGACCTGCCTGCACCCTCTAACTTCTACTCGTGATGAAACTTTGGCTCCCTCCTAGGAGTCTGCCTACTACTTCAAATCACCACAGGCCTATTCCTAGCAATGCACTACACAGCAGATACAACCTCAGCATTCTCATCAATCGCTCACATCTGCCGAGACGTAAACTACGGATGAGTAATCCGCTATATTCATGCCAACGGAGCCTCTATATTCTTCATCTGCCTTTACATCCATATCGCACGAGGCCTCTACTACGGATCTTACCTATTTAAAGAAACCTGAAACATCGGCGTCATACTCCTATTTCTTACCATAGCCGCCGCATTCATAGGTTACGTGCTCCCATGAGGCCAAATATCATTCTGAGGCGCAACAGTAATCACCAACCTCCTATCCGCTATCCCTTATATAGGCCCCACCCTGGTAGAATGAATCTGAGGGGGCTTCTCCGTAGACAAAGCCACCCTAACACGATTTTTCGCATTCCACTTCATCCTCCCATTCATCATCGCAGCCATAGCGATAATCCACCTATTATTTCTGCACGAAACAGGATCCAACAACCCAACCGGCATTAACTCCAACTCAGACAAAATCCCATTTCACCCCTACTACACCCTTAAGGATATTCTCGGCTTCTTCGCTATATTCCTGATCTTAGGACTATTAGTCCTCTTTAGCCCTGACCTCCTAGGAGACCCTGACAACTACACACCCGCCAACCCCCTCAACACCCCCGCCCACATTAAACGTGAGTGATACTTCTTATTTGCATACGCAATCCTCCGCTCAATCCCTAATAAACTGGGAGGAGTATTAGCCCTAGTATCCTCAATCCTAATCCTATTCATCATACCCTTAACCCATTGCTCCAAACAACGAACAATAATATTCCGCCCTCTCAGCCAATGCCTATTCTGACTATTCATCGCCAACCTACTATTACTGACATGAATTGGCGGACAACCCGTGGAACACCCCTATACCGTCATTGGCCAATTAGCATCCCTACTCTACTTCTCCCTAATCCTGATTGCAATACCCACAGTAAGCATAACAGAAAACACCCTAATGAAATGACCCGAGAACCTCATGGGAATGCAGGCGGCCATAGAGCAGGCCATGAAAAGCCGGGAGATCCTGGGCATATCGGACCCACAGACGCTGGCCCGCGTGCTCACAGACGGGGTGCAGAGCTCACTGAATGACCCTCGCCTGATCATCTCCTATGAGCCCAGCACCCTGGAGGTGCCCTGGCTAACCCCGCTGCCCCCCAACCTCCCCCAAGAGGAGATGCTGGCCCGGCTGCAGAAGAACATCCACCATGAGATCCTGGAGGAGAACGTGGGGTACCTGCGTGTGGACGACCTCCCTGGCCAGGAGGTGCTGAGCAAGCTGGGGAGCTTCCTGGTGAGCCACGTGTGGACGCAGCTCATGGGCACCTCCGCCTTGGTGCTAGACCTGCGGCAGTGCACCGGGGGCCAGGTCTCTGGCATCCCGTATGTCATCTCCTACCTTCACCCAGGGAACACCGTCCTGCACGTGGATACCATCTACGACCGCCCCTCCAACACCACCACGGAGATCTGGACCCTGCCCCAGGTGCTGGGGGAGAGATACAGCCCCGAGAAAGACGTGGTGGTCCTCACCAGTGGCCGCACAGGGGGCGTGGCTGAGGATATCGCCTACATCCTCAAACAGATGCGCAGGGCCATCGTGGTGGGAGAGCGCACGGAGGGGGGCGCCCTGGACCTGCAGAAGCTGCGGATAGGCCAGTCCAACTTCTTCCTCACCTTGCCTGTGTCCCGGTCCCTGGGGCCGCTGGGCGGGGGCAGCCAGACGTGGGAGGGCAGCGGGGTGCTGCCCTGTGTGGGCACGCCGGCAGAGCAGGCCCTGGACAAGGCGCTGGCCATCCTGACCCTGCGCCGGGCCCTGCCCGGGGTGGTGCGGCGCCTGCAAGAGGCACTGCAGGAGTACTACACGCTTGTGGACCGCGTGCCAGCCCTGCTGCACCACCTGGCCAGCATGGACTACTCTGCCGTGGTCTCCGAGGAGGACCTGGTCGCCAAGCTCAATGCTGGCCTCCAGGCTGTGTCAGAGGACCCCAGACTCCTGGTGAAGGCTGTGGGGCCCCGAGGAACTTCTTCGGAGCCCGAGACAGAGGCCGATGAGCTTCTAGAGGCAGAGCCTGAGGTGCCCGAGGATGAGGCCGCCCGGGTGGCCCTGGTGGACACTGCGTTCCAGGTATTGGTGCTGCCAGGCAACGTGGGTTACTTGCGCTTCGACAGGTTCGCGGACGCCTCGGTGCTGGAGACGCTGGGCCCCTATGTACTGCAGCGGGTGTGGGAGCCC------CCCCAAGACCTGGTGATGCCACCCACGGAGGCCCCGGTCAGCACCACCATCCCATACCTGGAGGACACCCCAGAGCCGCCCCTATATGACTTCTCCTGCAGCAAGCTGCTAGACCTGGTCTTCCTGTTGGATGGCTCCTCCCAGCTGACCGAGGCTGARTTCGAGGTGCTCAAGGCCTTTGTGGTCAGCACCATGGAGCAGTTGCACATCTCCCAGAAGCGGATTCGTGTGGCCGTGGTCGAGTACCACAATGGTGCCCACACTTACATCCATCTCACGGCCCGCAAGCGGCCCTCGGAGCTGCGGCGCATTGCCAGCCTGGTGAAGTATGCGGGCAGCCAAGAGGCCTCCACCAGCGAGGTCCTGAAGTACACGCTCTACCAGATCTTCAGCAGAATCGACCGCCCCGAGGCCTCCCGCATTGTGCTGCTGCTGACCGCCAGCGCCGAGTCCAGGCGCCTGGTGCGGAGCCTGGTCAGCTATGTCCAGGGTCTGAAGAAGAAGAAAGTGATACTGATCCCGGTGGGCATCGGGCCACATGCCAGCATCCCGCAGATCCGCCTCATGGAGAAGCAGGCCCCTGAGAACAAGGCCTTCATTCTCAGCGGTGTGGATGAACTGGAGCAGCGGAGGGACGAAATCATTGGCCACCTCTGTGACCTCGTTCCAGAGGCCCCTGCCCCCACTCAGCGGCCCCGCGTGGCACAGGTCACTGTCGGTCCCGGGCTCTTGGAAAGCACTCCACCCACACCCAAGAAGCACTCCGCAGTTCTGGATGTGGCGTTTGTCCTGGAGGGCTCAGACAAAGTCGGGGAGGCCAACTTCAACAGGAGCAGAGCGTTCATGGAGGAGGTGATCCGCCGGATGGACGTGGGCCAGGACAGTGTCCACGTCACCGTCCTGCAGTACTCAGACGTGGTGGCCGTGGAATATACCTTCCGTGAGGCCCAGGTCAAGCGAGATGTGCTGCAGCACGTGCGGGAGATTCGCTTCCGAGGCGGCAATCAGACCAACACGGGACTGGCTCTGCAGTACGTGTCTGAGCACAGCTTCTCTGCCAACCAGGGGGACCGGAAACAGGCGCCCAATCTGGTCTACATGGTCACTGGCAACCCGGCCTCAGATGAGATCAAGCGGCTGCCAGGAGACGTCCAGGTGGTGCCCATTGGCGTGGGCCCACATGCCAGTGTGCCAGAGCTACAGAGAATTGGCTGGCCCAATGCCCCYATCTTCATCCAGGACTTCGAGAGGCTCCCC
	Lepus_microtis                              -------------------------------------------------------------------------------------------------------------------------------------------------------------------------------------------------------------------------------------------------------------------------------------------------------------------------------------TTAGCCTTAAACACAAAATTATTCGCCAGAGAACTACAAGCCAGAGCTTAAAACTCAAAGGACTTGGCGGTGCTTTATACCCGCCTAGAGGAGCCTGTTCTATAATCGATAAACCCCGATAAACCTTACCATTGCCAACAGCCTATATACCGCCATCTTCAGCAAACCCAGTAAGCTTAAAAACGTTAGGTCAAGGTGTAGCCTATAGAGTGGAAAGCAATGGGCTACATTTTCTGAAAGGAGGATTTAGCAGTAAATTAAGAATAGAGTGCTTAATTGAACAAGGCCATGAAGCACGC--------------------------------------------------------------------------------------------------------------------------ACTCTCTACCTCTTATTTGGAGCCTGAGCTGGTATGGTAGGAACAGCCCTCAGTCTGTTAATCCGAGCAGAATTGGGCCAGCCTGGAACGTTACTCGGAGATGATCAAATCTATAATGTTATTGTTACCGCACATGCCTTCGTAATAATTTTCTTCATAGTTATGCCTATCATGATTGGAGGCTTTGGGAACTGACTAGTTCCTCTAATAATTGGAGCCCCTGATATAGCCTTCCCCCGAATAAACAATATAAGCTTCTGACTTCTCCCACCATCTTTCCTTCTCTTACTAGCCTCATCTATAGTTGAAGCTGGCGCAGGGACTGGTTGAACTGTGTATCCACCACTAGCCGGTAATTTGGCTCATGCAGGGGCCTCAGTTGACCTTACTATCTTTTCCCTGCACTTAGCTGGAGTTTCATCTATTCTAGGAGCTATTAATTTTATTACTACTATTATTAATATAAAACCCCCTGCTATATCTCAATACCAAACACCTCTGTTTGTATGATCCGTTCTAATTACAGCCGTACTTCTACTACTCTCTTTACCAGTTTTAGCTGCCGGCATTACAATACTTTTAACAGACCGAAATTTAAACACAACCTTCTTTGATCCAGCAGGTGGTGGAGACCCTATTCTCTACCAGCACTTATTC---------------------------------------------------------------------------------------------------------------------------------------------------------------------------------------------------------------------------------------------------------------------------------------------------------------------------------------------------------------------------------------------------------------------------------------------------------------------------------------------------------------------------------------------------------------------------------------------------------------------------------------------------------------------------------------------------------------------------------------------------------------------------------------------------------------------------------------------------------------ATGACCAACATTCGTAAAACCCATCCCCTACTAAAAATTGTTAACCACTCCCTAATTGACCTCCCCGCCCCTTCAAACATCTCAGCCTGATGAAACTTTGGCTCTCTATTAGGCTTATGCCTAATAATTCAAATCCTAACTGGCTTATTCCTTGCCATACACTATACATCAGACACAGCAACAGCATTCTCCTCAGTTACACATATTTGTCGAGATGTGAACTACGGCTGACTTATTCGTTACCTACATGCTAATGGAGCATCAATATTCTTTATTTGCTTATACATACATGTAGGCCGTGGAATCTACTACGGTTCATATACTTATCTAGAAACCTGAAACATTGGCATCATTCTATTATTCGCAGTAATAGCTACAGCATTCATAGGCTATGTTCTCCCG---------------------------------------------------------------------------------------------------------------------------------------------------------------------------------------------------------------------------------------------------------------------------------------------------------------------------------------------------------------------------------------------------------------------------------------------------------------------------------------------------------------------------------------------------------------------------------------------------------------------------------------------------------------------------------------------------------------------------------------------------------------CCGGAGAACCTGATGGGGATGCAGGCGGCCATCGAGCAGGCCATGAAGAGTCAGGAGATCTTGAGCATCTCCGACCCCGAGACGCTGGCCCAGGTGCTCACGGCCGGGGTGCAGAGCTCCTTGAACGACCCACGCCTGGTCATCTCCTACGAGCCCAGCACCCTGGAGGTGCCCCGGCAGGCCCCAGCACCCAGCAACCTTACCCAGGAGGAGCTGCTGGCCTGGCTGCAAAAGAGCATCCAACATGAGATCCTGGAAGACAACGTGGGCTACCTGCGGGTGGATGACCTCCCGGGCCAGGAGGTGCTGAGCAAGCTGGGCGGGTTCCTGGTGGCCCATGTCTGGGGGCAGCTCATGGGCACCTCCGCCCTGGTGCTGGATCTGCGGCACTGCACGGGGGGCCACGTCTCTGGCATCCCCTACGTCATCTCCTACCTGCACCCGGGGAACACTGTCCTGCACGTGGACACCATCTACGACCGCCCTTCCAACACGACCACGGAGCTCTGGACCCTGCCCCAGGTGCTGGGTGAGAGGTACAGCGCTGACAAGGACGTGGTGGTCCTCACCAGTGGCCGCACGGGGGGCGTGGCCGAGGACATCGCCTACATCCTCAAGCAGATGCGCAGGGCCATCCTGGTGGGYGAGCAGACCGTTGGGGGCGCCCTGGACCTGCAGAAGCTAAGGATAGGCCAGTCTGACTTCTTCCTCACCGTCCCCGTGTCCAGATCCCTGGGGCCCCTGGGTGGGGGCAGCCAGACATGGGAGGGCAGCGGCGTGCTGCCCTGCGTGAGGACACCAGCTGAGCAAGCCCTGGAGAAGGCGCTGGCCATCCTCACCCTGCGCCGCGCCCTGCCGGGGCTGGTCCGCCGCCTACAGGAAGCCCTGCAGGAATACTACACACTGGTGGACCGCGTGCCTGCCCTGCTGCATCACCTGGCCACCATGGACTTCGCCACGGTGGTCTCCGAAGAAGACCTGGTCTCTAAGCTCAATGCTGGGCTGCAGTCCGTGTCTGAGGACCCCAGACTCCTGGTGCGTGCCGTGGGGCCCAAAGAAATCGCTTCTGGGCTCGAGGCGGCAGCTGAGGACCCTCCAGAGGCAGCCCCCACAATGCCTCAAGACGAGGCTGCCTGGCAGGTGCTAGTGGACTCCGTGTTCCAGGTGGCGGTGTTGCCGGGCAACGTGGGTTACCTGCGCTTCGACAGGTTTGCCGAGGCCTCCGTGCTGGAGGCCCTGGGCCCTCAGGTGCTGCGGCAGGTGTGGGCGCCCCAGGAACCGGGAGGCATGGTGGTGCCCCCTACAGATGCCCCAGCCAGGCCCACCACCCCGTATGTGGAGGATACCCCCGAGCCGCCCCTGCACGACTTCTACTGCAGCAAGCTGCTGGACCTGGTCTTCCTGCTGGACGGCTCGGCCCAGCTGTCGGAGGCGGAGTTCGGGGTGCTGAAGGCCTTTGTGGTGAGCGTGATGGAGCGGCTGCACATCTCGCAGAAGCGCATCCGCGTGGCCGTGGTGGAGTACCACGACGGCTCCCACTCCTACATCAGCCTCAGGGACCGCAAGCGGCCCTCCGAGCTGCGCCGCATCGCCAGCCAGGTGAAGTACGCGGGCGGCCCGGTGGCCTCGACCAGCGAGGTCTTGAAGTACACGCTCTTCCAGATCTTCAGCAAGGTGGACCGGCCCGAAGCCTCCCGCATTGTCCTGCTCCTGTCTGCCAGCCAGGAGACCCCGCGCATGGTCCGCAACTTGGTCCGCTACGCCCAGGGCCTGAAGAAGAAGAAGGTCATCGTGATCCCGGTGGGCATTAGGCCGCACGTCAGCGTCAGGCAGATCCACCTCATTGAGAATCAGGCCCCCGAGAACAAGGCCTTCGTGCTGAGCGGTGTGGATGAGCTGGAGCAGCGGAGGGATGAGATTATCAGCTACCTCTGCGAGCTGGCCCCCGAGGCCCCTGCTCCTACTCAGCGCCCGCCCACGGCCCGGGTCACCGTGAGCCCAGGGCAGTTGGGGGTCTCACCCCAGGGCCCCAAGCGGCGCTCCATGGTTCTGGATGTGGTGTTTGTCCTGGAAGGGTCAGACGAAGTCGGGGAGGCCAACTTCAACAAGAGCAGGGCGTTCGTGGAGGAGRTGATCCGGCGCATGGACGTGGGCCCCGGCAGCATCCATGTCACGGTGCTGCAGTACTCATACGTGGTGACCGTGGAGTACACCTTCAGCGAGCCCCAGTCCAAGGACGACATCCTGCGACACGTGCGAGAGATCCGCTACCAGGGCGGCAACAGGACCAACACGGGGCTGGCCCTGCAGTACCTCTCCGAGCACAGCTTCACCACCAGCCAGGGCGACCGGGAGCAGGCCCCGAACCTGGTCTACATGGTCACAGGAAACCCCGCCTCTGACGAGATCAAGCGACTGCCTGGCGACATCCAGCTGGTGCCCATCGGAGTGGGCCCGCATGCCGACGTGCAGGAGCTGGAGAGGATCGGCTGGCCCAATGCCCCCATCCTCATC---------------------
	Loxodonta_africana                          AAAGGTTTGGTCCCGGCCTTCTTATTGGTTACTAGGAAACTTATACATGCAAGTATCCCCAGTGAATACCTAGAGAGCTGGCATCAAGCACACTAGCTCATGACGTCTCGCGCCACACCCCCACGGGACAGCAGTAGTAAATATTTAGCAATTAACAAAAGTTAGACTAAGGTATGGACTGGTCAATTTCGTGCCAGCAACCGCGGCCATACGATTAGTCCAAATTAATCGGCGTAAAGCGT-AGTTAAATCTTATACTAGCTGTTTAAAGAAAGTGACTTTACGATAGCTAGGGTACAAACTGAGATTAGATACCTCACTATGCCTAGCCCTAAACACAAAGCTATCCGCCAGAGAACTACTAGCCAGAGCTTAAAACTTAAAGGACTTGGCGGTGCTTTATATCCACCTAGGGGAGCCTGTCTCGTAACCGATGAACCCCGATATACCTTACCGTTGCTAACAGTCCATATACCACCATCTTCAGCAAACCCAGTGAGCTTGAAAAAGTTAGGCCGAGGTGTCGCCTACGTGACGGTCAAAGATGGGCTACATTTTCTGAAAGGCGGATTTAGTAGTAAACTAAGAATAGAGAGCTTAATTGAACAAGGCTATGAAGCGCGTACACACCGCCCGTCACTCTCCTCAAAGAGGAGACAAGTCGTAACAAGGTAAGCGTACTGGAAAGTGCGCTTGGAATGTTTGCTAACCGCTGACTATATTCAACGAACCACAAAGATATCGGAACACTGTATCTATTATTTGGTGCTTGAGCTGGTATAGTAGGGACTGCTTTTAGTATCCTAATTCGGGCAGAACTAGGCCAACCAGGCTCTCTTCTTGGAGATGATCAAATCTACAATGTTATTGTCACAGCACACGCCTTCGTAATAATCTTCTTTATAGTCATGCCAATTATAATTGGAGGCTTTGGAAACTGGTTAATTCCACTTATAATTGGAGCACCTGATATAGCTTTTCCTCGAATAAACAATATGAGTTTTTGACTACTGCCTCCATCTTTCCTACTACTTTTAGCATCCTCTATAGTAGAAGCTGGGGCAGGCACTGGTTGGACCGTATACCCTCCCCTGGCAGGAAACCTGGCCCATGCAGGAGCTTCTGTGGATTTAACTATTTTTTCACTTCACCTTGCAGGAGTATCCTCTATTCTAAGTGCAATTAATTTTATCACTACCATCATCAACATAAAACCTCCAGCTATATCTCAATACCATATACCCTTATTTGTATGGTCCATTTTAATTACAGCCGTCCTTCTTCTTCTATCCCTCCCAGTTCTAGCAGCAGGTATTACAATATTACTAACGGATCGCAATCTCAATACTACTTTTTTTGATCCTGCAGGAGGAGGAGACCCAATTCTATATCAACACCTATTCTGGTTTTTTGGACACCCTGAAGTCTATATTCTAATTCTCCCAGGATTTGGAATAGTTTCTCATATCGTTACATACTACTCAGGAAAAAAAGAACCCTTCGGTTATATAGGGATAGTATGGGCTATAATATCAATTGGCTTCCTAGGATTTATTGTATGAGCCCACCATATATTCACCGTAGGCATAGACGTTGACACTCGAGCTTACTTTACATCAGCTACTATAATTATTGCTATTCCAACTGGCGTAAAAGTCTTTAGTTGACTAGCTACCCTTCATGGCGGTAATATTAAATGATCCCCCGCTATAATATGAGCTCTAGGATTTATCTTCTTGTTTACAATTGGAGGATTAACTGGCATTGTTCTTGCTAATTCTTCACTAGACATTGTCCTACATGACACCTACTACGTTGTAGCTCACTTTCACTACGTCTTGTCTATAGGTGCAGTTTTCGCCATTATGGGTGGATTTATCCACTGATTTCCACTATTTTCAGGATACACATTAAATTATACATGAGCTAAAATTCAATTCCTAGTTATATTTATTGGTGTTAATTTGACATTTTTTCCCCAACACTTTCTTGGACTATCTGGTATGCCACGTCGATATTCTGACTATCCAGATGCCTATACTGCATGAAATACTGCCTCTTCTATAGGTTCATTTATCTCTTTAGTAGCCGTAATTCTAATAGTCTTTATAATTTGAGAGGCATTTGCTTCTAAGCGCGAAGTTTCTGTGATAGAACTCACAACAACAAACGTAGAATGACTCAACGGATGTCCACCTCCACATCATACATTCGAAGAACCAGCCTACGTAAAAATGACCCACATTCGAAAATCTCACCCCTTACTTAAAATCATCAATAAATCCTTCATTGATCTACCTACCCCATCCAACATCTCAACATGATGAAATTTCGGCTCACTACTAGGAGCATGCCTAATTACCCAAATCCTAACAGGATTATTCCTAGCCATACATTATACACCCGACACAATAACTGCATTTTCATCTATATCCCATATTTGCCGAGATGTGAACTACGGCTGAATTATTCGACAACTACACTCAAACGGAGCATCCATTTTCTTCCTCTGCCTATACACACACATTGGACGAAACATCTACTATGGGTCCTACCTATACTCGGAAACTTGAAATACCGGCATTATATTACTACTAATCACCATAGCCACCGCCTTCATAGGATATGTCCTTCCGTGAGGACAAATATCATTCTGAGGGGCAACCGTAATCACTAACCTTTTCTCAGCAATCCCTTATATCGGCACAAACCTAGTAGAATGAATCTGAGGAGGCTTTTCAGTAGATAAAGCAACCTTAAATCGATTTTTCGCCCTCCATTTCATTCTTCCATTTACTATAATTGCACTAGCAGGAGTACACCTAACCTTTCTTCACGAAACAGGCTCAAACAATCCACTGGGCCTCACTTCAGACTCAGACAAAATCCCCTTTCACCCATACTATACCATTAAGGACTTCCTAGGATTACTTATCCTAATTTTACTTCTTCTACTCCTAGCCCTACTATCTCCTGACATACTAGGAGACCCTGACAACTACATACCAGCCGACCCACTAAATACTCCCCTACATATCAAGCCAGAGTGATATTTTCTCTTTGCTTACGCCATCCTACGATCTGTACCAAACAAACTAGGAGGCGTCCTAGCCCTACTCCTATCAATTCTAATCCTAGGATTAATACCACTTCTCCATACATCCAAGCACCGAAGCATAATACTCCGACCTCTTAGCCAAGTCCTATTCTGAACTCTAACAATAGATTTACTAACACTTACATGAATTGGCAGCCAACCAGTAGAATATCCTTACATCATTATTGGTCAAATAGCCTCAATTCTATATTTCTCCATTATCCTAGCCTTCCTGCCAATTGCAGGAGTAATCGAAAACTACCTCATTAAG---------------------------------------------------------------------------------------------------------------------------------------------------------------------CTAGAGGCTCTGCAGCCAGCCTCAGCACCCACCAACCTCACGGAAGAAGAAATGCTCAGTGAGCTGCAGACAAGCATGAGCTACAAGGTTCTGGAGGGCAACGTGGGCTACCTGCGGGTAGACAACATCCCAGGCCAGGAGGTGCTGAACCAGCTGGGGGCCTTCCTGGTGACTCACGTCTGGAAGCAGCTTATGGGCTCCTCTGCCTTAGTGCTGGACCTGCGACACTGCACAGGGGGCCATGTCTCCAGCATCCCTTACCTCATTTCCTACCTGCACCCGGGCGGCACCGTGCTGCACGTGGACACCATTTACAACCGCCCCTCCAATACGACTACGGAGCTCTGGACCTTGCCCCAGGTGCTGGGGGAGAGGTATAGCGCCGACAAGGATGTGGTGGTCCTCACCAGTGGCCACACCAGGGGCGTGGCCGAGGACATCGTCTACATCCTCAAGCAGATGGGCAGGGCCATCGTGGTGGGCGAGCGGACTGAGGGTGGTGCCCTGGACCTCCAGAAGCTGAGGATAGGCCACTCTGACTTCTTCCTCACTCTGCCTGTGTCTAGGTCCTTAGGCCCCCTGGGCGGGGGAAGCCAGACATGGGAAGGCAGTGGGGTCCTCCCCTGTGTAGGAACTCCGGAAGAGGAGCCCCTGGAAAAAGCCCTGGCAATCTTAACGCCACGGCGCGCCCTCCCAAAGATCATCCGGCGCCTGCAGGAGACCCTGCAGGACTATTACACACTGTTGAGCCGAGTGCCCACCCTGCTGCACCTCCTCGCCACCATGGACTTCTCCACCGTGGTCTCGGAGGAGGACCTGGTTGCCAAGCTCAACGCCGACCTGCAGGCGGTGTCTGAGGACCCCAGACTCCTGGTGCAGGCCCTCAGGCCCAGGGAAAACTCTCCTGAGCCTGAGCCGGAAACCGACGGAGCCCCAGGGGCAGCCCCCATGGTGCCTGAGGATGAGGCTGCTCAGTGTGCTCTGGTGGAGTCCGAGTTCCAGGTGTCGGTGCTGCAGGGTAACGTGGGCTACCTGCGCTTCGACAGGTTTGCAGACGTGTCCGTTCTGGAGATGCTG---------------------------------CAGAGGGCGGGAAAGCTTGTGCCGCCCTCAACAGTAGCCCCAGTCAGCGTCACCACGCCATATGTGGAGGACATCTCAGAGCTGCCCCTGCATGACCTCTACTGCAGTAAACTGCTGGACCTGGCCTTCCTGCTGGACGGCTCCTCCAAGCTGTCGGAGGCTGAGTTTGATGTGCTAAAGGTCTTTGTGGTGGACATGATGGAGCGGCTGCACATCTCCCAGAAGCGGATCCGTGTGGCCGTGGTGGAGTACCACGATGGCTCGCACTCCTACATCGACCTCAGGGACAGGAAGCAGCCTTCGGAGCTGCGGCGCATCGCTGGTCAGGTGAAGTATGCAGGCAGCCAGGTGGCCTCCACCACTGAGGTCTTGAAGTACACGTTGTTCCAAATCTTTGGCAAGGCCGATCGCCCAGAAGCCTCCCGTATTGCCCTGCTCCTGACAGCCAGTGAAGAGCCCCCACGGTTGGCCCGGAACTTGGCCCGATATGTCCAGGGCCTGAAGAAGAAGAAGGTTATTGTGATCCCGGTGGGCATTGGACCTCATGCCAGCCTCAAGCAGGTCCGCCTTATCGAGAAGCAGGCCCCTGAGAACAAAGCCTTTGTGCTTAGCAGCGTGGACGAGCTGGAGCAGCGAAGGGATGAGATTATCAACTACCTCTGTGACCTGGCCCCTGAAGCGCAAGCCCCAACTCAGCACCCCCATGTGGCAAAAGTCACAGTGGGCCCCGACCTCTTAGGAGTTTCTCCCGTGGGGCCCACAAGGAGCCCTAAGCCCCTGAATGTGGTGTTTCTCCTGGAAGGGTCAGACAAGGTTGGCGAAGCCAACTTCAACTGGAGCAAGGAGTTCACGGAGGAGGTGATCCGGCGGATGGATGTGGGCCAGGACAGCGTCCACGTCACCGTGCTGCAGTACTCATACATGGTCACGGTGGAGTACCCCTTCAGCAAGGTGCAGTCCAAGCAGGACATCCTGCAGCACGTGCGGGAGATCCGCTACCAGGGTGGCAACAGGACCAACACTGGGCTGGCCCTACAGTACGTCTCAGAGCACAGCTTCTCTACCAGCCAGGGGGACCGAGAGCAGGCACCTAACCTGGTCTACATGGTCACAGGA---------------------------------------------------------------------------------------------------------------------------------------------------
	Massoutiera_mzabi                           AAAGGTTTGGTCCTAGCCTTTTTATTAATTTATAGCAGAGTTACACATGCAAGCATCTCCCGTGAAAACCCAAGGAGCTGGTATCAAGTTCACTAGCTAAAAACACCTTGCGCCACACCCCCACGGAACAGCAGTGATAAAAATTAAGCAATAAACGAAAGTTTGACTAAGTCATGAGCTGGTCAATATCGTGCCAGCCACCGCGGTCATACGATAAGCTCTAATTAATCGGCGTAAAGGGTGTAGTAAACTTAATTTTAGTCGTAAAAAGAAAGTGCTCTCACGATAGCTAAGACCCAAACTGGGATTAGATACCCCACTATGCTTAGCCGTAAACACTAAAATTTTCGCCAGAGAACTACTAGCCATCGCTAAAAACTCAAAGGACTTGGCGGCACTTCACACCCCCCTAGAGGAGCTTGTTCTATAATCGATAAACCCCGATAAACCTCACCGTTGCTAACAGTCTATATACCGCCATCTTCAGCAAACCTAGTAAGCATTAAAAAGTTAGGTCAAGGTGTAACCCATAAAGTGGTAAGTAATGAGCTACA-TTTCTGAAAGGAGGATTTAGTAGTAAATTAAGAATAGAGTGCTTAATTGAATTAGGCCATGAAGAGCGCACACACCGCCCGTCACCCTCCTCAAAGAGGAGATAAGTCGTAACAAGGTAAGCATACTGGAAAG--TGCTTGGA------------------------------------------------------------------------------------------------------------------------------------------------------------------------------------------------------------------------------------------------------------------------------------------------------------------------------------------------------------------------------------------------------------------------------------------------------------------------------------------------------------------------------------------------------------------------------------------------------------------------------------------------------------------------------------------------------------------------------------------------------------------------------------------------------------------------------------------------------------------------------------------------------------------------------------------------------------------------------------------------------------------------------------------------------------------------------------------------------------------------------------------------------------------------------------------------------------------------------------------------------------------------------------------------------------------------------------------------------------------------------------------------------------------------------------------------------------------------------------------------------------------------------------------------------------------------------------------------ATGACCAACCTCCGAAAAACCCACCCCCTCATAAAAATCATTAACCACACATTCATCGACCTTCCCGCTCCATCAAACTTCTCAGCATGATGAAACTTTGGTTCCCTACTAGGAATTTGCTTAATTTTACAAATCATCACAGGATTATTCCTAGCAATACACTACACAGCTGACACAGAATCAGCATTTTCTTCTGTCACACACATCTGTCGAGACGTGAACTACGGCTGAATAATCCGATATATACATGCAAACGGTGCATCAATATTTTTCATCTGCTTATTTATCCATATTGGACGAGGCATATATTATGGCTCCTACCTGTTCCTAGAAACTTGAAACATTGGAGTAATCCTGTTATTCACCACTATAGCTACAGCATTCATAGGTTACGTACTACCATGAGGACAAATATCATTCTGAGGTGCTACCGTCATCACCAACCTATTATCAGCAATCCCTTACATCGGCACAGACCTAGTTCAATGGATCTGAGGAGGTTTTTCCGTAGACAAAGCAACCCTAACACGATTCTTCGCCTTCCACTTTATCCTACCATTCATTATTATAGCATTAGCAGCCGTTCACCTACTCTTCCTACACGAAAAAGGATCAAACAATCCTACAGGAATCGACTCCGACTCGGACAAAATCCCATTTCACCCATACTATACAATAAAAGACATTATAGGCTTCCTAACCATATTCTTAGCCCTACTAACTTTAGTCCTATTCTACCCAGACGCATTAGGAGATCCAGACAACTACACCCCAGCAAACCCATTAGTCACACCCCCCCACATTAAACCAGAGTGGTATTTCCTATTTGCCTACGCAATTCTACGATCAATCCCGAACAAATTAGGAGGAGTAGTAGCCTTAATACTTTCAATCTTAATCCTAATCTTCCTTCCAATAATACACACATCCAAACAACGGGGCATGATATTCCGCCCCTTAAGCCAATGCATATTCTGAATCCTAGTAGCAAACCTACTTACACTCACATGAATTGGGGGTCAGCCAGTAGAACCACCCTTCATTATAATTGGTCAACTAGCATCTCTATCCTACTTCCTAATTATTCTAATTATTATACCATCAATCAGCTTATTAGAAAACAAATTCATAAAATGACCCGAGAACCTGATGGGAATGCAGGCGGCCATTGAGCAGGCCATGAAGAGCCGAGAGATCCTGAGCATCTCAGACCCGCAGACACTGGCCCACGTGCTCACGGACGGGGTGCAGAGGTCGCTGAATGACCCTCGCCTGCTCATCTCCTACGAGCCCGGTGCCCTGGATGCACCCCACAAAACCCCAGCGCTCTCTGACCTCACCCAGGAGGAGCTGCTGGCCCACCTGCAGAAGAGCATTCGCCACGAGGTCCTGGCAGAAAACGTGGGGTACCTGCGCGTGGACGAGCTGCCAGGCCAGGAGGTGCTGAGCAAGCTGGCGGGCTTCCTGGTGAGCCACGTGTGGAGTCGGCTCATGGACACCTCCGCCCTGGTGCTGGATCTCCGGCACTGTCGGGGAGGCCACGTCTCCAGCATCCCCTACGTCATCTCCTACCTGCACCCCGGGAACACCGTCCTGCACGTAGACACCGTCTACGATCGCCCGTCCAACACCACCACGGAGATCTGGACCCTGCCCCAGGTGCTAGGCGGGAGGTACGGGGCCGAGAAGGACGTGGTGGTCCTCACGAGCAGCCGCACAGGCGGCGTGGCTGAGGACATAGCCTACATCCTCAGGCAGACGCGCAGAGCCATCCTGGTGGGCGAGCGCACAGAGGGGGGCGCCCTGGACCTACAAAAGCTCCAGATAGGCCAGTCTGGCTTCTTCCTCACGGTGCCTGTGTCCAGGTCCCTGGGCCCCCTGGGCGGAGGCGGCCAGACGTGGGAAGGCAGTGGGGTACTGCCCTGCGTGGGCATACCTGCCGAGCAGGCCCTGGAGAAGGCGCTGGCCATCCTGACCCTGCGCCGAGCCCTGCCGGGGGTGGTGCACCGCCTGCAGGAAGCGCTGCAGGAGTACTACGCGCTAGTGGACCGGGTGCCTGCCCTGCTGCACCACCTGGCCAGCACGGACTACTCCGCCGTGGTCTCTGAAGAGGACCTGGTCACTAAGCTCAACGCCGGCCTCCAGGCTGTGTCTGAGGACCCCAGGCTCCTGATCCGGGCTGTGGGACACCAAGAAATCCCTTCTGGGCCCGAGGCTGAGGTGGATGAACTGCCGGAGGTTGTCCACGAGGTGCCCGAGGACGAGGCTTCACGGCAGGCCCTAGTGGATGCTGTGTTCCAAGTGTCTGTCCTGCCGGGCAACGTGGGTTACCTGCGCTTTGACAGGTTCGCAGACGCTCCCATGCTGGAGATGCTGGGCCCCTACGTGCTGCGCCAGGTGTGGGAGCCCGAGGGACGTGGAGGCCTGGCAGTGCCCCCCACAGTGGCCTCGGTCAGCACCATCACCCCGTACGTGGAGGACACTCCAGAGCCACCCCTGCATAACTTCTTCTGCAGCAAGCTGCTGGACCTGGTCTTTCTGCTGGATGGCTCCTCCAAGCTGTCTGAGGCTGAGTTTGAGGTGGTGAAGGCCTTTGTGGTGGGCACCATGGAGCGACTACATATCTCCCAGAAGCGGATCCGCGTGGCTGTGGTGGAGTACCAGCATGGCTCCCACTCTTACATTGAGCTCCAAGCCCGCAAGCGGCCCTCAGAGCTGCAGCGCATCACCAGCCAGGTGAAGTATGCAGGCAGCGAGGTGGCCTCTACCAGCGAGGTCTTAAAGTACACACTCTTCCAAATCTTCAGCAGAATCGACCGCCCTGAGGCCTCCCGCATTGTGCTGCTCCTGACTGCCAGCGCGGAGCCCAGGCGCATGGCCCGGAACTTGGTCCGCTATATCCAGGGCCTGAAGAAGAAGAAGGTGATCTTGATCCCGGTGGCCATTGGGCCACATGTCAACCGTCAGCAGATCCACCTCATTGAGAAGCAGGCTCCTGAGAACAAGGCCTTCATCCTCAGCAGCGTGGACGAGCTGGAGCCGCGGAGGGAAGAGATCATTGGCTACCTCTGTGACCTTGTTCCCCAGGGCCCTGCCCCTACTCGGCAGCCCCAGGTAGCACAGGTCACCGTAGGCTGGGGACTCTTAGAGAGCTCTCCACCAGCATCCAAGAAGAAGTCTATGGTTCTGGATGTGGCGTTTGTCCTGGAGGGCTCGGACCAAGTGGGGGAGGCCAACTTCAACAGAAGCAAGGCATTCATGGAGGAGGTGATCAGCCGCATGGACGTGGGCCAGGGCAGCATCCATGTCACCGTGCTGCAGTACTCACACAAGGTGGCTGTGGAGTATACCTTCCGAGAGGCCCAGGACAAGGGAGACGTGCTACAGCGTGTGCGAGACATCCGCTACCGGGGTGGCAACAGTACCAACACGGGGCTGGCCCTGCAGTACGTGTCTGAGCATAGCTTCTCCACCAACCAGGGGGACCGTGAACAGGCGCCCAACCTGGTCTATATGGTCACTGGCAACCCGGCCTCAGATGAGATCAAGCGGCTGCCGGGGGACGTCCAGGTGGTGCCCATCGGTGTGGGCCCGCATGCCAGTGTGCCAGAGCTGCAGAGAATCAGCTGGCCCATTGCCCCCATCTTCATCCAGGACTTCGAGAGGCTGCCC
	Mesocricetus_auratus                        AAAGGTTTGGTCCTAGCCTTATAGTTAGTTAGAGGTAGAGTTACACATGCAAATCTCTCCAGTGTCAACCCAAGGAGAGGGTATCAAGCACATTAGCTAAAGACACCTTGCGCCACACCCCCACGGGACAGCAGTGATAAAAATTAAGCCATAAACGAAAGTTTGACTTAGTCATGGGTTGGTAAATTTCGTGCCAGCCACCGCGGTCATACGATTAACCCAAACTAACCGGCGTAAAATGTGTATTAAAACCCAACTAATATGTGAAAAGAAAGTAATTCCACGATAGCTAAGATCCAAACTGGGATTAGATACCCCACTATGCTTAGCCCTAAACACAAAATCACTTGCCTGAGAACTACTGGCCACAGCTTAAAACTCAAAGGACTTGGCGGTACTTTATATCCATCTAGAGGAGCCTGTTCTATAATCGATAAACCCCGTTATACCTTACCATTGCTAACAGCCTATATACCGCCATCTTCAGCAAACCTAGTAAGCATAAAAACGTTAGGTCAAGGTGTAGCCTATGGGCTGGGAAGTAATGGGCTACATTTTCTGAAAGGAGGATTTAGTAGTAAATTAAGAATAGAGAGCTTAATTGAATAGAGCAATGAAGTACGTACACACCGCCCGTCACCCTCCTCAAAGAGGAGATAAGTCGTAACAAGGTAAGCATACTGGAAAGTGTGCTTGGAATGTTCATTAATCGCTGGTTATTTTCAACTAATCATAAAGATATTGGAACACTGTATTTAATATTTGGGGCCTGAGCAGGTATAGTGGGCACTGCTCTTAGCATCTTAATTCGAGCAGAGCTTGGTCAACCTGGGGCTTTACTAGGTGATGATCAAATCTATAATGTAGTTGTAACAGCTCATGCATTTGTTATAATCTTCTTTATGGTTATACCAATAATAATTGGGGGATTTGGAAACTGACTTGTACCACTAATAATTGGAGCCCCTGATATGGCATTCCCTCGAATAAATAACATAAGTTTCTGACTTCTACCCCCCTCATTCCTTCTTTTATTAGCATCATCTATAGTCGAAGCGGGAGCTGGAACTGGTTGAACAGTCTACCCCCCACTAGCAGGAAACTTAGCACATGCTGGAGCATCCGTAGATCTTACTATCTTTTCACTCCATTTGGCTGGAGTATCTTCAATTTTAGGGGCTATCAATTTTATTACTACAATTATTAACATAAAACCCCCAGCCATAACACAGTATCAAACCCCCCTATTTGTCTGATCAGTATTAATCACAGCTGTTTTACTATTATTATCTCTACCTGTCCTAGCTGCTGGAATTACAATGCTACTTACAGATCGTAATTTAAATACAACTTTCTTCGATCCTGCCGGAGGAGGAGATCCAATTCTATACCAACACCTATTTTGATTCTTTGGTCATCCAGAAGTATACATCTTAATCCTACCGGGCTTCGGAATTATTTCACACATTGTTACTTATTACTCCGGAAAAAAAGAACCTTTTGGCTATATAGGTATAGTATGAGCAATAATATCAATTGGATTCCTGGGCTTTATTGTTTGAGCTCATCATATATTTACAGTAGGACTTGACGTAGACACACGAGCCTATTTTACATCAGCCACTATAATTATTGCAATCCCAACTGGAGTAAAAGTATTTAGCTGACTAGCAACGCTTCATGGAGGAAACATCAAGTGATCACCAGCTATACTATGAGCCCTAGGGTTTATCTTCTTATTTACAGTTGGAGGTCTAACAGGTATTGTCTTATCAAACTCATCCTTAGATATTGTATTACATGATACTTATTACGTAGTTGCCCATTTCCACTACGTTCTATCAATAGGAGCTGTATTTGCTATTATAGCAGGCTTTGTTCACTGATTCCCTCTATTTTCAGGCTATACTCTTGACGATACATGAGCAAAAGCCCATTTCATTATTATATTTGTTGGGGTAAACATAACATTCTTCCCTCAACACTTCTTAGGGCTAGCAGGAATACCACGACGCTATTCTGACTACCCAGATGCTTATACTATATGAAACACTGTGTCATCAATAGGATCTTTTATCTCACTAACAGCCGTGCTTGTAATAATCTTTATAATCTGAGAGGCTTTCGCTTCTAAGCGAGAAGTTCTCACAGTAGACTATTCCTCAACGAACCTAGAATGACTTCACGGTTGTCCTCCCCCCTATCATACATTTGAAGAACCTACTTTCGTTAAAATGACAAACATTCGAAAAAAACATCCTCTAATAAAAATTATTAACCACTCATTCATTGATCTTCCAACTCCATCTAATATCTCATCATGATGAAACTTTGGATCCTTAATTGGACTTTGCCTAATTATTCAAATCCTTACAGGCCTATTCCTAGCCATACACTATACATCAGACACTACTACAGCCTTCTCATCAGTAGCACATATTTGTCGAGACGTAAACTATGGTTGACTAATTCGCTATCTTCATGCTAATGGAGCTTCAATATTCTTTATTTGCTTATTTCTTCATGTCGGTCGGGGTATCTACTATGGCTCATATACTATAGTAGAAACTTGAAACGTTGGAATTGTTTTACTATTCGCAGTTATAGCTACAGCATTCGTAGGCTACGTACTACCATGAGGCCAAATATCATTTTGAGGAGCTACAGTCATCACTAATCTTCTATCAGCTATCCCTTACATCGGCACAACTCTAGTAGAATGAATTTGAGGCGGGTTTTCAGTCGATAAAGCCACACTAACTCGATTCTTTGCATTTCATTTCATTCTCCCATTTATTGTAACAGCACTTGTTCTAGTTCACCTTCTATTCTTACATGAAACAGGATCTAATAACCCATCAGGCCTAAACTCAGATGCAGATAAAATCCCATTTCACCCTTATTATACAATTAAAGACCTCTTAGGTGTATTCCTACTATTGATTGCCCTCATAACTTTAGTATTGTTTTTCCCAGATGTTCTCGGAGACCCAGATAATTATACTCCTGCAAATCCACTTAATACTCCAGCACATATTAAACCAGAATGATATTTTCTATTCGCATACGCTATCTTACGATCTATCCCCAATAAACTAGGCGGAGTTCTAGCTCTAATTCTCTCCATCCTAGTCCTAGCTGCTCTACCCCTTCTTCATACATCAAAACATCGAGCTATAATCTTCCGACCTATCACACAAACTATATACTGAATTCTAGTCGCAGACTTACTTTTACTAACTTGAATCGGAGGACAACCTGTAGAATATCCATTTATCATTATTGGCCAACTAGCCTCAATCGCTTATTTCGCTATTATTATTATCTTCATACCAATTGCAAGCATAATCGAAGATAGCATTCTAAAA------------------------------------------------------------------------------------------GCCCAGGTGCTGACAGCCGGAGTGCAGAGCTCCTTGAATGACCCACGCCTCTTCATCTCCTATGAGCCCAGTTCCCTTGAAGGTCCCCAGCAAGCACCGGCACTCACCAACCTCACCCGAGAAGAGCTACTGGCCCAGCTGCAGAGGAACATCCACCATGAGGTTCTCGAGGGCAATGTGGGTTACCTACGAGTGGATGACCTCCCGGGCCAGGAGGTGCTGAGTGAACTGGGGGAGTTCTTGGTGGCCCACGTGTGGAGGCGGCTCATGGGCACCTCCTCCTTGGTGCTAGATCTCCGGCACTGCACTGGTGGTCACATCTCCGGGATCCCGTATGTCATCTCCTACTTGCACCCAGGGAACACTGTCACGCACGTGGATACCATCTATGATCGCCCCTCCAATACCACCACTGAGATCTGGACCTTGCCAAAGATCCTGGGGGAGAGATACAGTGCCGACAAGGATGTGGTAGTCCTCACCAGTGGACGTACCGGGGGCGTGGCTGAGGACATCGCCTACATCCTCAAGCAGATGCGCAGGGCCATCGTGGTGGGTGAGCGGACCGAGGGTGGAGCCCTGGACCTCCAGAAGCTGAGAATAGGCCAGTCCAACTTCTTCCTCACAGTGCCCGTGTCCAGGTCCCTGGGGCCCCTGGGCGGAGGTGGCCAGACATGGGAAGGCAGTGGAGTGCTGCCCTGCGTGGGGACACCTGCAGAGCAGGCCCTCGAAAAGGCCCTGGCCATCCTCACCCTGCGCCGTGCCCTGCCAGGGCTTGTCCTCCAACTGCAGGAAGCCCTGCAGGACTATTACACACTGGTGGACCGGGTGCCGGGCCTGCTGCATCACCTGGCTAGCATGGACTACTCAGCCGTGGTCTCTGAGGAGGACCTCGTGGCAAAGCTCAATGCTGGCTTGCAGGCTGTCTCGGAGGATCCCAGGCTCCTGGTGAGAGCCACCGGACCCAGAGAGAGCTCCCCTAGGCCTGACACTGGGCTTAACGAGCCCCCAGAAGCCGCTCCCGAGGTACCCACGGAAGAAGCTGCCCGGAGGGCCCTAGTGGACTCTGTGTTTCAGGTATCCGTGCTGCCAGGAAATGTGGGCTACCTGCGCTTTGACAGATTTGCAGACGCCTCTGTGCTGAGGGCACTGGGCCCTTATGTGCTGCACCAGGTGTGGGAGCCCCAGGAGCCTGGAGGCCTGGTGGTACCCCCAACAGATGCCCCAGTCAGCTCTACTACCCCATACGTTGAAGATACCCCTGAGCCACCTCTGCCCAGCTTCTACTGCAGCAAGCTGTTGGATCTTGTCTTCTTGCTGGAAGG?TCCTCCAGGCTGTCTGAGGCTGAGTTTGGAGTGCTCAAGACTTTTGAGGTGGGCATGATGGAGAGACTGCACATCTCTCAGAAGCGCATTCGTGTGGCAGTGGTTGAGTACCACGATGGATCCCATGCCTACATTGACCTTAAGGACCGGAAGCGTCCCTCTGAGCTTCGACGCATTGCCAGCCAGGTTAAGTAYGCAGGTAGCCAGGTGGCTTCTACCAGCGAGGTTTTGAAGTACACACTGTTCCAGATCTTTAGCAAAATTGATCGCCCTGAAGCCTCCCGCATCACTCTACTCCTGACTGCTAGCCAGGAGCCCCCACGCTTGGCCAGGAATTTGGTCCGTTACGTCCAGGGCCTGAAGAAGAAGAAGATCATTGTGATCCCTGTGGGCATTGGGCCACATGTCAGCCTTAAGCAGATCCGCCTCATTGAAAAACAGGCCCCTGAAAACAAGGCCTTTCTGCTCAGTGGGGTGGATGAGCTGGAGCAGAGAAGGGATGAAATAATTGGCTACCTCTGCGACCTTGCCCCTGAGCCCCGAGCCCCTACTAAGCCTCCCCAGGCAGCTCGAATCACCACAGGTCCAGGGACTTTGGGGATTTCATCACCTGGACCCAAGAGGAAGTCCATGGTTCTGGATGTGGTGTTTGTCCTGGAGGGGTCTGACGAAGTTGGTGAAGCCAGCTTCAATAAGAGCAAGGAGTTCCTGGAGGAGGTAATACAGCGCATGGATGTRAGCCAGGATGGCATCCACATTTCGGTGCTGCAGTATTCATACATGGTAACTGTGGAGTACACCTTCAGGGAGGCCCAGTCCAAGGAGGATGTGTTGCGGCATGTGCGAGAGATCCGTTACCACGGTGGCAACAGGACCAACACTGGGCAGGCCCTGCAGTACCTTTCTGAGCACAGCTTCTCTCCCAGCCAGGGGGACCGGGACCAGGCACCTAATCTGGTCTACATGGTCACAGGGAACCCTGCCTCCGATGAGATCAGGAGGTTGCCTGGAGACATCCAGGTGGTACCCATTGGAGTGGGCCCCCATGCCAACACACAGGAACTAGAGAGAATTGGCTGGCCCAATGCTCCCATCTTC------------------------
	Microtus_ochrogaster                        AAAGGTTTGGTCCTAGCCTTATAATTAGTTGGAGGCAGAATTACACATGCAAATCTCCCCGGTGTCAACCCTAGGAGAGGGTATCAAGTACATTAGCTAAAGACACCTTGCGCCACACCCCCACGGGACAGCAGTGATAAAAATTAAGCAATGAACGAAAGTTTGACTAAGCCATGGGTTGGTAAATTTCGTGCCAGCCACCGCGGTCATACGATTAACCCAAACTAATCGGCGTAAAACGTGTATTAAAACCTATCTAATATGTGAAAAGAAAGTAATTCCACGATAGCTAAGATCCAAACTGGGATTAGATACCCCACTATGCTTAGCCCTAAACACAAAAATATTTGCCTGAGAACTACTGGCCACAGCTTAAAACTCAAAGGACTTGGCGGTACTTTATATCCATCTAGAGGAGCCTGTTCTATAATCGATAAACCCCGTTATACCTCACCATTGCTAACAGCCTATATACCGCCATCTTCAGCAAACCCAGTAAGCATAAAAACGTTAGGTCAAGGTGTAGCCAATGAGGTGGGAAGAAATGGGCTACATTTTCTGAAAGGAGGATTTAGTAGTAAATTAAGAATAGAGAGCTTAATTGAATTGAGCAATGAAGTACGTACACACCGCCCGTCACCCTCCTCAAAGAGGAGATAAGTCGTAACAAGGTAAGCATACTGGAAAGTGTGCTTGGAATGTTCATTAACCGCTGACTATTCTCTACCAACCATAAAGACATCGGGACCTTATACTTATTATTTGGGGCCTGAGCAGGAATAGTAGGAACAGCCCTCAGTATCCTAATTCGAGCAGAACTTGGCCAACCAGGCGCCCTATTAGGTGACGACCAAATCTACAACGTAGTTGTCACAGCCCATGCATTCGTAATAATCTTCTTTATAGTAATACCAATAATAATTGGTGGCTTCGGCAACTGACTTGTCCCTCTTATAATTGGAGCACCAGACATAGCATTCCCCCGAATAAATAACATAAGTTTCTGACTTCTACCCCCATCATTTCTCTTACTACTAGCATCATCAATAGTAGAAGCCGGAGCAGGAACAGGCTGAACTGTCTACCCACCACTGGCCGGTAACTTAGCACATGCTGGAGCATCAGTTGACCTCACCATTTTTTCATTACACTTAGCAGGTGTCTCCTCAATCCTCGGAGCAATTAACTTTATCACTACAATCATTAACATAAAACCACCAGCTATAACACAATATCAAACCCCTCTATTTGTCTGATCAGTCCTAATCACCGCCGTGCTCTTACTACTTTCGCTCCCCGTTTTAGCCGCAGGTATTACTATACTACTCACAGACCGTAACCTGAACACCACTTTCTTCGACCCTGCTGGAGGTGGTGACCCAATCCTCTACCAACACCTATTCTGATTCTTCGGTCACCCAGAAGTCTATATTCTGATCCTTCCTGGCTTCGGCATTATCTCCCACATCGTAACTTATTACTCAGGAAAAAAAGAACCATTCGGATACATAGGTATGGTCTGAGCCATAATATCTATTGGTTTCCTAGGATTTATTGTATGGGCCCACCACATGTTCACAGTAGGACTTGATGTTGACACACGAGCCTACTTTACATCAGCTACAATAATCATCGCTATCCCAACAGGAGTAAAAGTCTTTAGCTGACTAGCGACCCTACACGGAGGAAACATCAAATGATCCCCAGCAATACTATGAGCTCTAGGGTTCATTTTCCTATTCACAGTAGGGGGGTTAACAGGCATTGTACTCTCCAACTCCTCCCTAGACATTGTCCTTCACGATACATACTATGTAGTTGCCCACTTCCACTACGTCCTTTCCATAGGCGCTGTATTTGCTATCATAGCCGGATTTGTGCACTGATTCCCCCTATTTACAGGCTATACACTAGACGACATATGAGCCAAAGCCCACTTTGCCATTATATTTGTAGGGGTTAACATAACATTTTTCCCACAACACTTCCTTGGCTTATCTGGCATACCACGACGTTATTCCGACTACCCAGATGCTTATACAACATGAAACACAGTATCATCTATAGGATCTTTTATCTCACTAACGGCAGTTCTAATTATAATCTTCATAATCTGAGAAGCTTTCGCCTCTAAACGAGAAGTACTTTATGTGGAACACACCTCCACAAACTTAGAGTGGCTCCACGGCTGCCCTCCGCCATACCATACATTTGAAGAACCAACCTTCGTTAAAATGACAATCCTCCGAAAAAAGCACCCACTAATCAAAATTATTAACCACTCATTCATCGACCTCCCAACCCCATCAAACATCTCATCATGATGAAATTTCGGGTCCCTCCTAGGCCTTTGCCTAGTTGTCCAAATCCTGACAGGACTTTTCCTAGCCATACACTACACATCAGATACAGCAACAGCATTCTCATCAGTAGCCCACATTTGCCGAGATGTGAACTATGGCTGACTAATCCGATATATACATGCCAATGGAGCCTCTATATTCTTCATCTGTCTATTCCTACATGTAGGACGAGGCGTGTACTACGGCTCCTATAACATAATCGAAACATGAAACATAGGAATTGTCTTATTATTCGCAGTAATAGCAACAGCATTCATAGGCTACGTCCTACCATGAGGACAAATATCATTCTGAGGAGCCACAGTAATTACAAACCTTCTATCAGCCATCCCTTACATCGGTACAACATTAGTAGAATGAATCTGAGGGGGGTTCTCAGTAGACAAAGCCACCCTTACACGATTCTTCGCCTTCCACTTCATCTTGCCCTTTATTATCACTGCCCTCGTATTAGTCCATCTACTATTCCTTCACGAAACCGGATCAAATAACCCAACAGGCCTCAACTCAGACGCAGATAAAATCCCATTCCACCCTTACTACACCATCAAAGACTTTTTAGGAGTCCTTTTCTTATTAATAGCTTTCATAATTTTGACTTTATTTTTCCCAGATATTCTCGGAGACCCAGATAATTTTACTCCTGCAAATCCACTCAATACTCCGCCACACATTAAACCAGAATGGTACTTCCTTTTTGCCTATGCCATCCTACGATCCATCCCTAACAAACTAGGAGGCGTTCTAGCCCTGATTCTATCAATTCTAATCCTAGCTCTCATGCCATTCCTCCACACCTCAAAACAACGAACACTAGCCTTCCGCCCAATCACACAGACAATGTACTGAATCCTAGTAGCTGACCTCCTTATCCTTACATGAATTGGCGGACAACCAGTAGAATATCCATTCATCATTATCGGCCAAACAGCCTCAATCGCCTACTTCGCTATTATCGTAATTTTCATACCAATCGCAGGAATAATCGAAAAC------------------------CTGATGGGAATGCAAGCAGCCATTGAGCAGGCTATGAAGAGTCGTGAGATTCTGGGCATCTCAGACCCTCAGATGCTGGCCCATGTGCTGACAGCCGGAGTGCAGAGTTCCTTGAATGACCCACGCCTCTTCATCTCCTATGAGCCCAGCACCCTCGAGGCTCCCCAGCCAGCACCGACACTCACCAACCTCACCCGAGAAGAACTAATGGCCCAGCTACAGAAGAGCATCCACCATGAGGTCCTTGAGGGCAACGTGGGTTACCTACGAGTGGATGACCTCCCCAGCCAGGAGGTACTGAGTGAGCTGGGGGGGTTCTTGGTGACCCATATGTGGAGCCAGCTCATGAACACCTCCTCCTTGGTGCTCGATCTCCGGGACTGTGCTGGTGGTCACATCTCTGGGATCCCTTATTTCATCTCCTACTTGCACCCTGGGAACACCGTCATGCACGTGGATACCATCTATGATCGCCCCTCCAATACCACCACCGAGATCTGGACCCTGCCCAAGGTCCTAGGGGAGAGATACAGCGCTGACAAAGACGTGGTAGTCCTCACCAGTGGACGCACTGGGGGTGTGGCTGAGGACATCGCGTATATCCTCAAGCAGATGCGGAGGGGCATCGTGGTGGGCGAGCGGACGGAGGGTGGTGCCCTGGACCTCCAGAAGCTGAGAATAGGCCAGTCCAACTTCTTCCTCACACTGCCCGTGTCCAGGTCCCTGGGACCCTTGGGAGGAGGTGGCCAGACGTGGGAAGGCAGTGGAGTGCTGCCCTGCGTGGGGATACCAGCAGAGCAAGCCCTAGAAAAGGCCTTGGCCATCCTCACCCTGCGCCGTGCCCTCCCTGGAGTGGTGCTCCGGCTTCAGGAAGCCCTGCAGGATTATTACACACTGGTGGACCGAGTGCCGGGCCTGCTGCACCGCCTGGCTAGCATGGACTACTCAGCTGTGGTCTCGGAGGAAGACCTAGTGACAAAGCTCAATGCTGGCTTGCAGGCTGTATCCGAGGATCCCAGGCTCCTGGTGAGAGTCACTGGACCCAGAGAAAGCTCCTCTAGGCCCGAGACTGGGCCTAATGACCCTCCAGAAGCCGCTCCTGAGGTGCCCAAGGAAGAAGCTGCTTTGAGGGCCCTAGTGGACTCTGTGTTTCAGGTATCCGTGCTGCCGGGCAACGTGGGCTACCTGCGCTTTGACAGATTTGCGGACACATCTGCGCTGAGGGTGCTG------------------------------------------------------------------------CCGGTCAGTTCTACCACCCCATATGTTGAGGACACCCCTGAGCCACCTCTGCACAGCTTCTACTGCAGCAAGCTCCTAGATCTTGTCTTCCTGCTGGATGGCTCCTCCAGGCTTTCCGAGGCTGAGTTTGAAGTACTCAAGACTTTTGTGGTGGGCATGATGGAGAGGCTGCACATCTCCCAGAGGCGCATTCGTGTGGCGGTGGTTGAGTACCACGATGGGTCCCATGCCTACATTGACCTCACAGCCCGCAAAAGGCCCTCAGAGCTTCGGCGCATTGCCAGCCAGGTGAAGTATGCAGGTAGCCAGGTGGCCTCTACCAGCGAGGTTTTGAAGTACACAATGTTCCAGATCTTTGGCAAAGTTGATCGCCCCGAAGCCTCCCGCATCGCTCTGCTTCTAACGGCTAGCCAGGAGCCACCACGCCTGGCCAGGAATTTGGTCCGCTATGTCCAGGGCCTGAAGAAGAAGAAGGTCAGTGTGATCCCGGTGGGCATTGGGCCACATGCCAGTCTCAAGCAGATCCGCCTCATTGAGAAGCAGGCCCCCGAAAACAAGGCCTTTCTGCTCAGTGGGGTGGATGAACTGGAGCAGAGAAGGGATGAGATAATCAACTACCTCTGTGACCTTGCCCCTGAGGCCCAGGCTCCTACTCAGCCACCCCAGGTAGCACAAATCACTACGGGTCCAGGGATCCTTGGGATTTCATCACCTGGACCTAAGCGGAAGTCCATGGTTCTGGATGTGGTCTTTGTCCTGGAGGGATCAGACGAAATTGGTGAAGCCAACTTCAATAAGAGCAAGGAGTTCCTGGAGGAGGTGATACAGCGCATGGATGTGGGCCAGCAGGGCATCCACATCTCGGTGCTGCAGTATTCATACAAGGTGACCGTGGAATACACCTTCAATGAGGCCCAGACCAAGGACGATGTGCTGCGGCACGTGCGGGAGATCCGTTACCACGGTGGCAACAGGACCAACACGGCGCAGGCCCTACAGTACCTTTCTGAGCACAGCTTCTCTCCCAGCCAGGGGGACCGGAAGCAGGCACCTAATCTCGTCTACATGGTCACAGGGAACCCTGCCTCGGATGAGATCAAGAGGATGCCTGGAGACATCCAGGTGGTACCCATTGGGGTGGGTCCCCATGCC------------------------------------------------------------------------
	Mus_musculus                                AAAGGTTTGGTCCTGGCCTTATAATTAATTAGAGGTAAAATTACACATGCAAACCTCCCCGGTGTAAACCCAAGGAGAGGGTATCAAGCACATTAGCTTAAGACACCTTGCGCCACACCCCCACGGGACAGCAGTGATAAATATTAAGCAATAAACGAAAGTTTGACTAAGTTATGGGTTGGTAAATTTCGTGCCAGCCACCGCGGTCATACGATTAACCCAAACTAATCGGCGTAAAACGTGTATTAAAATCCAACTTATATGTGAAAAGAAAGTAATTCCACGACAGCTAAGACCCAAACTGGGATTAGATACCCCACTATGCTTAGCCATAAACACAAAACTATTTGCCAGAGAACTACTAGCCATAGCTTAAAACTCAAAGGACTTGGCGGTACTTTATATCCATCTAGAGGAGCCTGTTCTATAATCGATAAACCCCGCTCTACCTCACCATTGCTAACAGCCTATATACCGCCATCTTCAGCAAACCCAGTAAGCATAAAAACGTTAGGTCAAGGTGTAGCCAATGAAATGGGAAGAAATGGGCTACATTTTCTGAAAGGAGGATTTAGTAGTAAATTAAGAATAGAGAGCTTAATTGAATTGAGCAATGAAGTACGCACACACCGCCCGTCACCCTCCTCAAAGAGGAGATAAGTCGTAACAAGGTAAGCATACTGGAAAGTGTGCTTGGAATGTTCATTAATCGTTGATTATTCTCAACCAATCACAAAGATATCGGAACCCTCTATCTACTATTCGGAGCCTGAGCGGGAATAGTGGGTACTGCACTAAGTATTTTAATTCGAGCAGAATTAGGTCAACCAGGTGCACTTTTAGGAGATGACCAAATTTACAATGTTATCGTAACTGCCCATGCTTTTGTTATAATTTTCTTCATAGTAATACCAATAATAATTGGAGGCTTTGGAAACTGACTTGTCCCACTAATAATCGGAGCCCCAGATATAGCATTCCCACGAATAAATAATATAAGTTTTTGACTCCTACCACCATCATTTCTCCTTCTCCTAGCATCATCAATAGTAGAAGCAGGAGCAGGAACAGGATGAACAGTCTACCCACCTCTAGCCGGAAATCTAGCCCATGCAGGAGCATCAGTAGACCTAACAATTTTCTCCCTTCATTTAGCTGGAGTGTCATCTATTTTAGGTGCAATTAATTTTATTACCACTATTATCAACATGAAACCCCCAGCCATAACACAGTATCAAACTCCACTATTTGTCTGATCCGTACTTATTACAGCCGTACTGCTCCTATTATCACTACCAGTGCTAGCCGCAGGCATTACTATACTACTAACAGACCGCAACCTAAACACAACTTTCTTTGATCCCGCTGGAGGAGGGGACCCAATTCTCTACCAGCATCTGTTCTGATTCTTTGGGCACCCAGAAGTTTATATTCTTATCCTCCCAGGATTTGGAATTATTTCACATGTAGTTACTTACTACTCCGGAAAAAAAGAACCTTTCGGCTATATAGGAATAGTATGAGCAATAATGTCTATTGGCTTTCTAGGCTTTATTGTATGAGCCCACCACATATTCACAGTAGGATTAGATGTAGACACACGAGCTTACTTTACATCAGCCACTATAATTATCGCAATTCCTACCGGTGTCAAAGTATTTAGCTGACTTGCAACCCTACACGGAGGTAATATTAAATGATCTCCAGCTATACTATGAGCCTTAGGCTTTATTTTCTTATTTACAGTTGGTGGTCTAACCGGAATTGTTTTATCCAACTCATCCCTTGACATCGTGCTTCACGATACATACTATGTAGTAGCCCATTTCCACTATGTTCTATCAATGGGAGCAGTGTTTGCTATCATAGCAGGATTTGTTCACTGATTCCCATTATTTTCAGGCTTCACCCTAGATGACACATGAGCAAAAGCCCACTTCGCCATCATATTCGTAGGAGTAAACATAACATTCTTCCCTCAACATTTCCTGGGCCTTTCAGGAATACCACGACGCTACTCAGACTACCCAGATGCTTACACCACATGAAACACTGTCTCTTCTATAGGATCATTTATTTCACTAACAGCTGTTCTCATCATGATCTTTATAATTTGAGAGGCCTTTGCTTCAAAACGAGAAGTAATATCAGTATCGTATGCTTCAACAAATTTAGAATGACTTCATGGCTGCCCTCCACCATATCACACATTCGAGGAACCAACCTATGTAAAAATGACAAACATACGAAAAACACACCCATTATTTAAAATTATTAACCACTCATTCATTGACCTACCTGCCCCATCCAACATTTCATCATGATGAAACTTTGGGTCCCTTCTAGGAGTCTGCCTAATAGTCCAAATCATTACAGGTCTTTTCTTAGCCATACACTACACATCAGATACAATAACAGCCTTTTCATCAGTAACACACATTTGTCGAGACGTAAATTACGGGTGACTAATCCGATATATACACGCAAACGGAGCCTCAATATTTTTTATTTGCTTATTCCTTCATGTCGGACGAGGCTTATATTATGGATCATATACATTTATAGAAACCTGAAACATTGGAGTACTTCTACTGTTCGCAGTCATAGCCACAGCATTTATAGGCTACGTCCTTCCATGAGGACAAATATCATTCTGAGGTGCCACAGTTATTACAAACCTCCTATCAGCCATCCCATATATTGGAACAACCCTAGTCGAATGAATTTGAGGGGGCTTCTCAGTAGACAAAGCCACCTTGACCCGATTCTTCGCTTTCCACTTCATCTTACCATTTATTATCGCGGCCCTAGCAATCGTTCACCTCCTCTTCCTCCACGAAACAGGATCAAACAACCCAACAGGATTAAACTCAGATGCAGATAAAATTCCATTTCACCCCTACTATACAATCAAAGATATCCTAGGTATCCTAATCATATTCTTAATTCTCATAACCCTAGTATTATTTTTCCCAGACATACTAGGAGACCCAGACAACTACATACCAGCTAATCCACTAAACACCCCACCCCATATTAAACCCGAATGATATTTCCTATTTGCATACGCCATTCTACGCTCAATCCCCAATAAACTAGGAGGTGTCCTAGCCTTAATCTTATCTATCCTAATTTTAGCCCTAATACCTTTCCTTCATACCTCAAAGCAACGAAGCCTAATATTCCGCCCAATCACACAAATTTTGTACTGAATCCTAGTAGCCAACCTACTTATCTTAACCTGAATTGGGGGCCAACCAGTAGAACACCCATTTATTATCATTGGCCAACTAGCCTCCATCTCATACTTCTCAATCATCTTAATTCTTATACCAATCTCAGGAATTATCGAAGACAAAATACTAAAA------------------------------------------------------------------------------------------GCCCAAGTGCTGACAGCTGGAGTCCAGAGTTCCTTGAGTGACCCACGACTCTTCATCTCTTACGAGCCCAGTACCCTCGAGGCTCCCCAGCAAGCACCAGTGCTCACCAACCTCACCCGAGAAGAACTGCTGGCCCAGATACAGAGGAACATCCGCCATGAGGTTCTTGAGGGCAATGTGGGCTACCTACGAGTGGATGACCTCCCTGGCCAGGAGGTACTGAGCGAGCTGGGGGAGTTCTTAGTGAGCCATGTGTGGAGGCAGCTCATGGGCACCTCCTCCTTGGTGCTAGATCTCCGGCACTGCTCTGGCGGCCACTTCTCTGGGATCCCTTATGTCATCTCTTACTTGCACCCTGGGAACACGGTCATGCACGTGGACACCGTCTACGATCGGCCCTCCAACACCACCACAGAGATCTGGACCTTGCCCGAGGTCCTCGGGGAGAGATACAGTGCTGACAAGGATGTGGTGGTCCTCACCAGTGGACACACTGGGGGAGTCGCAGAGGACATTGCCTACATCCTGAAGCAGATGCGGCGCGCCATCGTGGTGGGCGAGCGGACGGAGGGTGGGGCCCTGGACCTCCAGAAGCTGAGAATAGGCCAGTCCAACTTCTTCCTCACAGTGCCTGTGTCCAGGTCCCTGGGACCTCTAGGTGGAGGTGGCCAGACATGGGAAGGCAGTGGTGTGCTGCCCTGTGTGGGGACCCCTGCAGAGCAAGCCCTAGAAAAGGCCCTGGCCATCCTCACCCTGCGTCGTGCCCTGCCAGGGGTTGTCCTCCGACTTCAGGAAGCCCTCCAGGACTATTACACATTAGTGGACCGAGTGCCGGGCCTGCTGCACCACCTGGCCAGCATGGACTACTCAGCTGTGGTCTCTGAAGAGGACCTGGTGACAAAGCTCAATGCTGGCTTGCAGGCTGTGTCGGAGGATCCCAGGCTCCTGGTGAGGGCCACCGGACCCAGAGACTCCTCCTCAAGACCTGAGACTGGGCCTAATGAGTCCCCAGCAGCCACCCCCGAGGTGCCCACGGAAGAAGATGCCCGGAGGGCCCTGGTGGACTCTGTGTTTCAGGTGTCCGTGCTGCCGGGCAATGTGGGCTACCTGCGCTTTGATAGATTTGCAGACGCCGCTGTGCTGGAGACGCTG---------------------------------CAAGAGCCCGGAGGCCTGGTGGTACCCCCAACTGATGCCCCAGTCAGCTCTACCACCCCATATGTTGAGGATACCCCCGAGCCCCCCCTGCACAACTTCTACTGCAGCAAGCTGCTTGATCTTGTCTTCCTGCTGGATGGYTCCTCTATGTTGTCCGAGGCTGAGTTTGAAGTGCTCAAAGCTTTTGTGGTGGGCATGATGGAGAGRTTACACATCTCTCAGAAGCGCATCCGCGTGGCAGTGGTAGAGTACCATGACGGCTCCCGTGCCTACCTTGAGCTCAAGGCCCGGAAGCGACCCTCAGAGCTTCGGCGCATCACCAGCCAGATTAAGTATACAGGCAGCCAGGTGGCCTCTACCAGTGAGGTTTTGAAGTACACACTGTTCCAGATCTTTGGCAAAATTGACCGCCCTGAAGCCTCCCATATCACCCTGCTCCTGACTGCTAGCCAGGAGCCCCCACGGATGGCTAGGAATTTGGTCCGCTATGTCCAAGGTCTGAAGAAGAAGAAGGTTATCGTGATCCCTGTGGGCATTGGGCCCCACGCCAGCCTCAAACAGATCCGCCTCATCGAGAAGCAGGCCCCTGAAAACAAGGCCTTTCTGCTCAGTGGGGTGGATGAGCTGGAGCAGAGAAGAGATGAGATAGTCAGCTACCTCTGTGACCTTGCTCCCGAGGCCCCAGCCCCAACTCAGCCTCCACAGGTAGCCCACGTCACCGTGAGTCCAGGGATCGCTGGGATCTCGTCACCGGGACCAAAACGGAAGTCCATGGTTCTGGATGTGGTGTTTGTCCTGGAGGGGTCAGACGAAGTTGGTGAAGCCAACTTCAATAAGAGCAAGGAGTTCGTGGAGGAGGTAATCCAGCGCATGGACGTGAGCCCGGATGCAACGCGCATCTCAGTACTGCAGTATTCCTACACGGTAACCATGGAGTATGCCTTCAATGGGGCCCAGTCCAAGGAGGAGGTGCTGCGGCACGTGCGAGAGATCCGCTACCAGGGCGGCAATAGGACAAACACTGGGCAGGCCCTGCAGTACCTTTCTGAGCACAGCTTCTCTCCCAGCCAAGGGGACCGGGTAGAGGCACCTAACCTGGTCTACATGGTCACGGGGAACCCCGCCTCTGATGAGATCAAGAGGTTGCCTGGAGACATCCAGGTGGTACCCATTGGGGTGGGCCCCCATGCCAACATGCAGGAACTGGAGAGGATCAGCAGGCCCATCGCTCCCATCTTCATCCGGGACTTTGAGACACTTCCC
	Myocastor_coypus                            ------------------------------------------------GCAAGAGTCACCATGTGAGACCCAAGGAGCTGGTATCAAGCACACTAGCTCACAACACCTTGCGCCACACCCCCACGGGACAGCAGTAATCAAAATTAAGCTATAAACGAAAGTTCGACTAAGTCATGGGTTGGTAAATCTCGTGCCAGCCACCGCGGTCATACGATTAACCCTGATTAATCGGCGTAAAGAGTATATTAAATTTCATCTGGGTCGTAAAAAGAAGGTAATCTTACTAAAGCTAAGACACAAACTGGGATTAGATACCCCACTATGCTTAGTTGTAAACACAAAAATATCCGCCAGAGAAGTACTAGCAACAGCTTAAAACTCAAAGGACTTGGCGGTGCTTTAAACCCATCTAGAGGAGCCTGTTCTATAATCGATAAACCCCGATAAACCTCACCATCGCTAACAGTCTATATACCGCCATCTTCAGCAAACCCAGTAAGCA-------GTTAGGTCAAGGTGTAGCC------GTGGAAAGAAATGGGCTACATTTTCTGAAAGGAGGATTTAGTAGTAAATTAAGAATAGAGAGCTTGATTGGCTTAGGCCATAAAGCACGCACACACCGCCCGTCACCCTCCTCAAAGAGGAGATAAGTCGTAACAAGGTAAGCATACTGGAAAGTGTGCTTAGA------------------------------------------------------------------------------------------------------------------------------------------------------------------------------------------------------------------------------------------------------------------------------------------------------------------------------------------------------------------------------------------------------------------------------------------------------------------------------------------------------------------------------------------------------------------------------------------------------------------------------------------------------------------------------------------------------------------------------------------------------------------------------------------------------------------------------------------------------------------------------------------------------------------------------------------------------------------------------------------------------------------------------------------------------------------------------------------------------------------------------------------------------------------------------------------------------------------------------------------------------------------------------------------------------------------------------------------------------------------------------------------------------------------------------------------------------------------------------------------------------------------------------------------------------------------------------------------------ATGACCAATTTACGGAAATCTCATCCCCTAATAAAAATTATTAACCACTCTTTTATTGACCTACCAACTCCCTCTAATATCTCAGCCTGATGAAATTTTGGCTCTCTATTAGGTGTATGCTTAGCCCTACAAATTACCACTGGCTTATTCTTAGCCATACATTACACCGCAGATACTACAACAGCTTTTTCATCAATCACCCACATTTGTCGAGATGTAAATTACGGCTGATTAATCCGTTATATACACGCTAATGGAGCATCCTTATTTTTTATTTTCCTTTACTTCCACATTGGACGAGGAATTTACTACGGCTCTTACACCTTCATAGAAACCTGAAATATCGGTGTAATCCTATTATTTACAGTAATAGCAACTGCTTTCATAGGTTATGTCCTTCCATGAGGACAAATATCCTTTTGAGGAGCAACAGTCATTACTAATCTACTTTCAGCTATCCCTTACATCGGTTCTACTCTTGTAGAATGAATTTGAGGGGGTTTCTCCGTAGACAAAGCAACATTAACTCGATTCTTCGCCTTTCACTTTATCCTCCCCTTTATCATCACAGCAATAGTGATAATCCACCTTTTATTTTTACACGAAACAGGCTCTAATAACCCATCAGGACTCAACTCAGATTCAGACAAAATTCCATTTCACCCATATTATACAATCAAGGATATCCTAGGACTATTATTCATACTAATGCTTCTCATACTATTAGTACTATTCTCCCCTGACCTCCTAGGAGACCCAGACAACTATACTCCTGCTAACCCATTAAATACACCTCCCCACATCAAACCAGAGTGATATTTCCTATTTGCATACGCAATTCTACGATCAATCCCTAATAAACTAGGAGGCGTGCTAGCATTAGTATTCTCTATTATAATCCTAATACTACTCCCCATACTCCATATTTCAAAACAACGTGCCATAACATTCCGCCCATTTAGCCAATGCCTCCTATGAATCCTAGTAACTAATCTAATCATCTTAACATGAATCGGAGGGCAACCAGTAGAACACCCATTTATTACAATCGGGCAATTAGCATCTGTTTCCTACTTTTGCATTATTCTAATCCTAATGCCTGTAACAAGCCTCATAGAAAACAAAATACTCAAATGACCAGAGAACCTTATAGGGATGCAGGCAGCCATCGAGCAGGCCATGAAGAGCCGGGAGATTCTAGGCATCTCTGACCCTCAGACACTGGCACACGTGCTGACAGATGGGGTACAGAGCTCATTGAATGACCCACGCCTGGTCATTTCCTATGAGCCCAGCACTGTGGAGAATCTGCATCCATCCCCAGCATCCACCAACCTCACCCAGGAGGAGCTGATGGCTGGGCTACAAAAGAGGGTCCGCCACGAGATCCTGGAGGGCAACGTGGGCTACTTGCGCATGGACGACCTCCCCGGCCAGGAGGTGCTAAGCAGGCTGAGTGTCTTCCTGGTGAACCATGTGTGGAAGCAGCTCATGGGCACCTCCGCCCTGGTGCTGGATCTCCGGCAGTGCCCCAGCGGCCACGTCTCTAGCATCCCCTATGTCATCTCCTACCTGCTCCCTGGGAACACGGTCCTGCACGTGGACACCATATACAATCGCCCCTCAAACACCACCACGGAGATCTGGACCTTGCCGCAGGTCCTGGGAGAGCAGTACAGTGCCGAGAAGGATGTGGTGGTCCTTACTAGCGGCCGCACTGGGGGCGTGGCAGAGGACATCGCCTACATCCTCAAGCAGATGCGCAGGGCCATCGTGGTGGGTGAGCGCACGGAGGGGGGTGCCCTAGACCTTCAGAAGCTGAGGATTGGCCAGTCCAACTTCTTCCTCACTGTGCCTGTGTCCAGGTCGCTGGGSCCCCTGAGCGGAGGCAGCCAGACATGGGAGGGCAGCGGGGTGCTGCCATGTGTCAGCACCCCCGCTGAGCAGGCCCTRGAGAAGGCGCTGGCCATCCTCACCCTGCGCCGTGCCCTGCCAGGGGTTGTACACCGCCTGCAGGAGGCCCTGCAGGAGTACTACACCCTGGTGGACCGTGTGCCAGCCCTGCTGCACCACCTGTCCAGCATGGACTATTCGTCAGTGGTCTCTGAGGAGGACCTGGTCACCAAGCTCAACAGCGGCCTGCAGGCTGTATCTGAGGACCCTAGGCTCCTAGTGTGGGCTGTGGGGCCTAAGGAATCCTCTTCAGAGTCCGAGGCTGAATCCTATGAGCCACTAGAAGCAGAGCCTGAGGTTCCCAAGGATGAGGCTGCCCGGCAAGCCCTGGTGGACTCTGTGTTCCAAGTGTCTGTGCTACCCGGCAATGTGGGCTACTTACGTTTTGACAGGTTCGCACATGATTCAGTTCTCGGGGCACTG---------------------------------CAGGAGTCTGCAGATCTGGTGGTGCCCCCTACAGAGGCCCCAGTTAGTGCTACCACCCCATACCTGGAAGACACCCCGGAGCTGCCCCTGCATGACTTCTACTGCAGCAAGCTGCTGGATCTGGTCTTCCTGCTGGATGGCTCCTCCAAGCTCTCGGAGGCGGATTTTGAGGTGTTGAAGGCCTTCGTGGTGAGCGTCATGGAGCGGCTGCACATCTCCCAGAAGCGGATCCGGGTGGCTGTGGTGGAGTACCATGACGGCTCCCATGCCTACCTCGAGCTCAAGGCCCGAAAGCGGCCCTCGGAGCTGCGGCGCATAGCCAGCCAGGTGAAGTACGTGGGCAGCCAGGTGGCCTCCATCAGTGAGGTCCTGAAGTACACGCTGTTCCAGATCTTCAGCAAAATCGAGCGTCCCGAGGCCTCCCGCATCGTGCTGCTCCTGACCGCTAGCTCGGAGCCCAAGCAGATGGCCCGGAATTTGGTCCGCAGTGTCCAGGGCCTGAAGAAGAAAAAGGTCATTCTGATGCCAGTGGGCATCGGGCCGCATGTCAACCTCCAGCAGATCCGACTCATTGAGAAGCAGGCCCCTGAAAACAAGGCCTTCATGCTCAGCGGGGTGGATGAGCTGGAGCAGCGGAGGGACGAGATCATCAACTACCTCTGCGACCATGCGCCCGAGGCCCCCACCCCGACGCAGCACCCTCCGGTGGCACAAGTCACTGTGGGCCCAAGGCTCTCAGAGAGTTTGTCCCCAGAACCCAAGAGAAAGTCCATGGTTCTGGATGTGGCGTTCGTCCTGGAGGGCTCCGACAAAGTAGGAGAGGCTAACTTCAATAGGAGCAAGGAGTTCATGGCAGAGGTGATCCAGCGCATGGACGTGGGCCAGGACGGTGTCCATGTCACGGTGCTTCAGTACTCGTACATGGTGGCGGTGGAGTATACCTTCCGTGAGGCCCAGTCCAAGGGGGATGTACTACAGCACGTGCGAGAGATCCAATTCCGGGGTGGCAACCAGACCAACACTGGGCTGGCCTTGCAGTACTTGTCTGAGCACAGCTTCTCTGCCAGCCAGGGTGACCGGGAGCAGGCGCCAAACCTGGTTTAC---GTCACAGGAAATCCTGCCTCTGATGAGATTAGACGGTTGCCTGGAGACATCGAGGTGGTGCCCATTGGAGTGGGCCCTGATGCCAGCATGCAGGAACTGCAGAGGGTCAGCTGGCCCAGCACACCCATCTTCATCCAGGACTTTGAGCAGCTCCCC
	Myoprocta_acouchy_pratti                    -------------CGGCCTTTTTATTAGTTGACTGCAGAATTATACATGCAAGACTCCCCGGTGAGAACCCAAGGAGCAGGCATCAAGCACACTAGCTCATAACGCCTTGCGCCACACCCCCACGGGACAGCAGTAATAAAAATTAAGCAATGAACGAAAGTTTGACTAAGTCATGGGTTGGTAAATTTCGTGCCAGCCACCGCGGTCATACGATTAACCCAAACTAATCGGCGTAAAGGGTGTACTAAAATTTATCTAAGTTGTAAAAAGAAAGTAATCTCACGAAAGCTAGGGCTCAAACTGGGATTAGATACCCCACTATGCCTAGCCATAAACACAAAAATTCTCGCCCGAGAACTACTAGCCATAGCTTAAAACTCAAAGGACTTGGCGGTGCTTTATATCCACCTAGAGGAGCCTGTTCTATAATCGATAAACCCCGATATACCTCACCATTGCTAACAGCCTATATACCGCCATCTTCAGCAAACCCAGTAAGCCTAAAAACGTTAGGTCAAGGTGTAGCCCATGGAGTGGGAAGAAATGGGCTACATTTTCTGAAAGGAGGATTTAGTAGTAAATTAAGAATAGAGAGCTTAATTGAACTAGGCCATGAAGCACGTACACACCGCCCGTCACCCTCCTCAAAGAGGAGACAAGTCGTAACAAGGTAAGTATACTGGAAAGTGTACTTGGA------------------------------------------------ACGCTATATTTACTATTCGGAGCGTGAGCAGGGATAGTGGGAACCGCACTTAGTCTTTTGATCCGTGCAGAATTGGGACAACCAGGCACATTACTTGGAGACGATCAAATTTACAATGTAATCGTCACCGCCCATGCATTCGTCATAATCTTTTTCATGGTCATACCAATCATAATTGGAGGCTTTGGAAACTGATTAGTTCCACTAATAATTGGGGCCCCAGATATAGCCTTCCCACGTATAAACAATATAAGCTTCTGGCTCCTCCCTCCATCATTCCTTCTCCTGCTTTCATCATCAATAATTGAAGCAGGAGCTGGAACCGGATGAACCGTCTATCCACCCCTAGCTGGAAACTTAGCACACGCGGGTGCCTCCGTAGACCTCACCATCTTCTCACTCCATTTAGCAGGGGTGTCATCAATCTTAGGAGCCATTAATTTCATTACCACAATTATTAACATGAAACCCCCTGCAATGACACAATACCAAACACCCTTATTCGTCTGATCCGTACTAATTACAGCCGTACTTTTACTCCTATCCCTCCCAGTCTTAGCAGCAGGCATCACAATGCTACTTACAGACCGAAATCTCAACACAACCTTCTTTGACCCTGCCGGGGGAGGAGACCCAATCCTATATCAACACCTATTC---------------------------------------------------------------------------------------------------------------------------------------------------------------------------------------------------------------------------------------------------------------------------------------------------------------------------------------------------------------------------------------------------------------------------------------------------------------------------------------------------------------------------------------------------------------------------------------------------------------------------------------------------------------------------------------------------------------------------------------------------------------------------------------------------------------------------------------------------------------ATGACCCACCTACGAAAATCACACCCACTAATCAAAATTATTAATCACTCTTTCATTGACCTTCCTACCCCATCCAACATTTCAGCCTGATGAAATTTCGGCTCTCTCCTAGGCATTTGTCTGATAATACAGATTATCACAGGCCTATTCTTAGCAATACATTACACTGCAGACACAACCACAGCATTCTCGTCTGTCACACACATCTGCCGAGACGTAAATTACGGATGACTAATCCGATACTTACACGCCAACGGAGCCTCCATATTCTTTATTCTCATTTATCTACACATCGGCCGAGGTGTTTATTACGGATCTTACACTTTCTCAGAAACTTGAAACATTGGGGTTGTGCTTTTATTAGCAGTAATAGCAACAGCATTCATAGGATACGTACTGCCATGAGGACAAATATCATTCTGAGGGGCTACCGTAATCACTAATCTCCTCTCAGCTATTCCCTATATTGGCCCAACCCTAGTTGAATGAATCTGAGGAGGATTTTCAGTAGACAAAGCCACCCTAACCCGGTTCTTCGCATTCCATTTCATCTTCCCTTTTATCATTGTTGCATTAGTCATAACACACCTTTTATTTCTTCACGAAACCGGATCAAATAACCCATCAGGGTTAAACTCGGACTCAGACAAAATTCCATTCCATCCGTACTATACAATTAAAGATATCATAGGGTTCATATTCATAGGATTCACTGCCCTTCTCTTAGTTTTATTCTCACCGGACCTCTTAGGAGACCCTGATAACTACACACCAGCTAATCCCCTTAACACCCCACCACATATCAAACCGGAGTGATACTTCCTATTCGCATACGCCATCCTACGCTCTATCCCTAACAAATTAGGAGGTGTCATAGCCCTACTAGCCTCAATCCTAATTCTAGCTTTATTCCCCATCCTACACCTATCAAAACAACGAAGCATAACATTCCGCCCAATTAGCCAATGCCTTCTATGAGTGTTAGCAGCTAACCTAGTAATCCTCACATGAATCGGAGGTCAACCAGTTGAACACCCATATATTATAATTGGCCAACTAGCATCAATCACCTATTTCCTAACTATTCTTATTCTCATACCACTCGCTAGTCTAATAGAAAACAAAATTCTTAAATGA------------------------------------------------------------------------------------------------------------------------------------------------------------------------------------------------------------------------------------------------------------------------------------------------------------------------------------------------------------------------------------------------------------------------------------------------------------------------------------------------------------------------------------------------------------------------------------------------------------------------------------------------------------------------------------------------------------------------------------------------------------------------------------------------------------------------------------------------------------------------------------------------------------------------------------------------------------------------------------------------------------------------------------------------------------------------------------------------------------------------------------------------------------------------------------------------------------------------------------------------------------------------------------------------------------------------------------------------------------------------------ACCCCATACCTGGAAGACACCCCAGAGATGCCCCTGCATGACTTCTACTGCAGCAAGCTGCTGGATCTGGTCTTCCTGCTGGATGGCTCCTCCAAGCTGTCGGAGGCGGATTTTGAGGTGCTGAAGACCTTTGTGGTGAGCGTGATGGAGCGGCTGCACATCTCCCAGAAGCGGATCCGGGTGGCCGTGGTGGAGTACCACGATGGCTCCCACGCTTACCTTGAGCTCAAAGCCCGGAAGCGGCCCTCAGAGCTGCGGCGCATYGCCAGACAGGTGAAGTATGTGGGCAGCGAGGTGGCCTCCACCAGTGAGGTCTTGAAGTACACGCTCTTCCAGATCTTTGGCAAAATCGAGCGCCCTGAAGCCTCCCGCATTGTGCTACTCCTGACTGCCAGTTCAGAGCCYAAAMGGATGACCCGGAATTTGCTCCGCAGTGTTGAGGGCTTGAAGAAGAAAAAAGTTATCTTGATGCCAGTGGGCATCGGACCGCAYGTCAACCTTCAGCAGATCCGCCTCATTGAGAAGCAGGCCCCTGAAAACAAGGCCTTCTTGCTGAGCGGCGTGGATGAGCTGGAGCAGTGGAGGGATGAGATTATCAACTACCTCTGTGACCATGCGCCTGAGGCCCCTGCCCCAACTCAGCACACTCAGGTGACACAGGCCACTGTGGGTCCAGGGCTCTCGGAGATTTTGTCCCCAAGACCTGAGAGAAAGTCCATGGTTCTGGATGTGGTATTTGTCTTGGAGGGCTCAGACAAAGTTGGAGAAGCCAACTTCAACAGGAGCAAGGAGTTCATGGCAGAGGTGATCCAGCGCATGGATGTGGCCCAGGATGGCATTCACATTACGGTCCTGCAATACTCGTACATGGTGACCGTGGAGTACACCTTCCGTGAGGCCCAGTCCAAGGGGGATGTGCTGCAACACGTGCGAGAGATCCAGTTCCGGGGTGGCAACCAGACCAACACCGGGCTGGCCCTGCAGTACGTGTCTGAGCACAGCTTCTCTGCAGGCCAGGGAGATCGGGAGCAGGCGCCAAACTTGGTTTACATGGTCACAGGAAATCCCGCCTCTGATGAAATCAAGCGGTTGCCTGGAGATATCCAGGTGGTGCCCATTGGAGTGGGCCCTGGTGCCAACGTGCAGGAGCTGCAGAAGGTGAGCTGGCCCAGCACCCCCATCTTCATCCGAGACTTCGAGATGCTTCCC
	Nannospalax_ehrenbergi                      AAAGGTTTGGTCCTGGCCTTATTATTAGTTATAGGTAGACTTACACATGCTAGACTCCCCAGTGAAGACCCAAGGAGATGGTATCAAGCACACTAGCTAAAGACACCTTGCGCCACACCCCCACGGGACAGCAGTGATAAAAATTAAGCAATGAACGAAAGTTTGACTTAGCCATGGGTTGGTAAATCTCGTGCCAGCCACCGCGGTCATACGATTGACCCAAACTAATCGGCGTAAAGCGTGTATAGAAAATTACCAACAACGTAGAAAGAAAGTAATCCCACGATAGCTAAGACACAAACTGGGATTAGATACCCCACTATGCTTAGCCCTAAACACAAAATTATTCGCCAGAGAACTACTAGCCACAGCTTAAAACTCAAAGGACTTGGCGGTACTTTATATCTGCCTAGAGGAGCTTGTTCTATAATCGATAAACCCCGTTACACCTTACCATTGCTAACAGCCTATATACCGCCATCTTCAGCAAACCCAGTGAGCTTAAATACGTTAGGTCAAGGTGTAGCCAATGAGGTGGAAAGCAATGAGCTACATTTTCTGAAAGGAGGATTTAGTAGTAAATTAAGAATAGAGAGCTTAATTGAACTCAGCAATGAAGTACGCACACACCGCCCGTCACTCTCCTCAAAGAGGAGACAAGTCGTAACAAGGTAAGCATACTGGAAAGTGTGCTTGGCATGTTCATTACCCGTTGACTATTCTCAACCAACCATAAGGATATCGGAACACTTTATCTTATGTTTGGGGCTTGAGCTGGGATAGTAGGAACCGCTTTAAGTATCTTAATCCGAGCAGAACTTGGACAACCAGGAGCTCTACTAGGAGATGATCAAATTTACAATGTTGTGGTAACACGTCACGCATTTATCATAATCTTCTTCATAGTTATGCCAATTATAATTGGAGGATTTGGAAACTGACTCGTCCCACTCATAATTGGAGCACCAGATATAGCCTTCCCTCGTATAAACAACATAAGCTTCTGACTCCTTCCCCCGTCATTCTTACTCCTGCTAGCATCATCAATAGTAGAAGCTGGGGCAGGTACAGGATGAACAGTATATCCACCTCTAGCCGGAAATTTAGCCCATGCTGGAGCCTCCGTAGACCTTACAATTTTCTCCCTACACCTAGCAGGTGTCTCATCAATCCTTGGGGCAATTAATTTTATCACAACAATTATCAATATAAAACCCCCGGCTGTCACTCAATACCAAACACCCCTATTTGTATGATCCGTCCTAATCACGGCAGTCCTTCTCCTACTATCACTACCAGTTCTCGCTGCGGGTATTACCATACTACTAACAGACCGCAACCTAAACACCACATTCTTTGACCCCGCCGGAGGAGGGGACCCAATTCTATATCAACACCTATTCTGATTCTTCGGGCACCCGGAAGTATATATCTTAATTCTCCCTGGGTTTGGCATCATCTCACATGTAGTGACATATTATTCTGGGAAAAAAGAACCATTTGGGTATATAGGAATAGTTTGAGCCATAATATCAATCGGATTCCTAGGCTTTATTGTATGAGCCCATCATATATTTACAGTAGGACTCGACGTGGATACCCGAGCCTATTTCACTTCAGCAACAATAATCATTGCAATCCCAACAGGAGTAAAGGTCTTTAGTTGATTAGCTACCCTTCACGGAGGTAATATTAAATGATCACCAGCTATACTCTGAGCCCTAGGGTTTATCTTCTTATTTACAATCGGGGGGTTAACAGGAATTGTATTATCAAACTCATCACTGGATATTGTACTCCATGACACCTACTATGTAGTAGCACATTTCCACTACGTATTATCCATAGGAGCAGTATTCGCAATTATGGCTGGATTCATCCACTGATTCCCATTATTCACAGGATTCTCACTAAGTGAAACATGAGCAAAAATCCATTTCGCAGTAATATTCGTAGGAGTTAACATAACATTCTTCCCACAACATTTTTTAGGCTTATCAGGAATGCCACGACGATACTCCGATTACCCAGATGCCTACACAACATGAAATGTAATTTCATCCATGGGCTCATTCATCTCCCTAACCGCAGTAATAATTATAGTATTTATGGTTTGAGAAGCATTCGCATCAAAACGAGAAGTTGAAGCAGTAGAACTTGCTTCAACTAACCTAGAATGACTTCACGGCTGTCCCCCACCTTACCACACATTCGAAGAGCCAACATATGTAAAAATGACAAACCTACGCAAATCACACCCCCTAATCAAAATTATTAATCACTCACTCATCGACTTACCAACACCATCTAGTATCTCAACATGATGAAACTTCGGATCCCTACTAGGAGTATGTCTAGGATTACAAATCATTACCGGATTATTCCTAGCAATACACTACACATCCGACACCCTTACAGCCTTTTCATCAGTAACCCACATCTGCCGAGACGTAAACTACGGCTGAATTATCCGATATTTACACGCCAACGGTGCATCCATATTCTTTATCTGCCTATTCCTACACGTAGGACGAGGCATCTACTATGGGTCTTACCATTTCAAAGAAACATGAAACATTGGTATTATCTTATTATTCACAGTAATAGCAACCGCATTTATAGGATATGTTCTCCCATGAGGACAAATATCATTTTGAGGAGCTACGGTCATTACAAATCTATTATCAGCTATCCCATACGTAGGAACAACCCTAGTCGAATGAATTTGAGGGGGTTTCTCAGTAGATAAAGCCACACTCACCCGATTTTTCGCCTTCCACTTCATCCTACCATTCATCATCACAGCCCTAGTGATAGTTCACCTTTTATTCCTTCATGAAACAGGATCAAATAATCCATCAGGCCTAGACTCCAATGCCGATAAAATCCCATTTCACCCATACTTCACAATCAAAGACACCCTAGGAGCCCTAATACTAACAATTATTCTTATATCCCTAGTTCTATTTTATCCAGACCTATTAGGAGACCCAGACAACTACACCCCAGCAAACCCCCTAAATACACCACCCCACATTAAACCAGAATGATACTTCCTATTCGCCTACGCTATCCTACGCTCCATCCCAAACAAACTAGGTGGAGTATTAGCCCTAATCCTATCAATTCTAATCCTAGCTATTATACCCATACTCCACACATCAACCCAACGAAGCCTAACCTTCCGACCAATTAGCCAACTACTATTTTGAATACTAGTAGCAGACCTAATCACCCTAACATGAATCGGAGGCCAACCAGTTGAACACCCATTCATCATTATCGGCCAAGTAGCCTCAATTCTATACTTCTCAATCATCCTAATCCTAATACCATTAGCGGGTTTAGTAGAAAACACAATCATAAAA------GAGAACCTGATGGCGATGCAGGCAGCCATCRAGCAGGCCATGAAGAGTCGTGAGATTCTGGGTATCTCAGACCCTCAGACATTGGCCCACGTGCTGACAGCTGGGGTACAGAGTTCCTTGAATGATCCATGCCTCTTCATCTCCTATGAGCCCAGTACCCTTGAGGCTCCTCAGCAAGCCCCAACACTCACCAACTTCACTCAAGAAGAATTACTGGCCCAGCTACAGAGGAATATTCACCATGAGGTTCTGGAGGGCAACTTGGGTTACCTATGGGTGGACGATCTCTTGGGCCAGGAGGTACTGAGTAAGCTCGGGGGATTCCTGGTGGCCCACATGTGGAGGCAGCTCATGAATACCTCTGCCTTGGTGCTAGATCTCTGGCACTGTACTGGGGGCCATGTCTCTGGTATTCCCTATGTCATCTCCTACTTGCACCCCGGGAACACCATCATGCATGTGGACACCATCTATGATCGGCCCTCTAATACCACCACAGAGATCTGGACCTTGCCCAAGGTCCTGGGGGAGAGGTACAGTGCTGACAAGGATGTGGTGGTCCTCACCAGTGGCCACACTGGAGGAGTGGCTGAGGACATTGCCTATATCCTCAAACAGATGCGCAGGGCCATCATGGTGGGTGAGCAGACTGAAGGTGGTGCCCTGGACCTCCAGAAACTGAGGATAGGCCAGTCCAACTTCTTCCTTACGGTGCCT------------CTGGGGCCCATGGGTGGAGGTGGCCAGACATGGGAGGGCAGTGGAGTGTTTCCCTGTGTAGGGACACCGGCAGAACAGGCCCTGGAGAAGGCCTTGGCCATCCTCACCCTGCGTCGTGCCCTTCTGGGAGTTGTCTTTCATCTTCAGGAAGCTCTG------TATTACACGCTTGTGGACCACGTGCCAGGCCTTTTGCAGCACCTGGCTAGTATGGACTACTCAGCTGTAGTCTCTGAGGAGGACCTGGTGACAAAGCTCAATGCTGGCTTGCAGGCTGTGTCAGAGGATCCCAGGCTCCTAGTGCGTGCCGTTGGGCTGAAAGAAACTTCCTCTAGGCCTGAGACTGGAGCTGATGATCCCCCAGAAGCAGCTCCTGAGGTGCCCAAGGAAGAAGCTGCCCGAAGAGCCTTTGTGGACTCTGTATTTCAGGTGTCGGTGCTGCCAGGCAATGTGGGCTACCTGTGCCTTGACAGATTTGCTGATCCCTCTGTSCTGAGGGCACTGGGCCCTTATGTGCTGCACCAAGTGTGGAAACCCCAGGAACCTGGAGGCCTGCTGGTGCCTCCCACAGATGCCCCGGTCAGCACCACTACGCCATATGTAGAGGACACGCCTGAGCCACCGCTGCACGACTTCTACTGCAGCAAGCTGCTGGATCTGGTCTTCCTGCTGGATGGCTCCTCCAAACTGTCTGAGGCTGAGTTTGAAGTGCTTAAGAGCTTTGTGGTGGGCATGATGGAGAGGCTTCATATCTCTCAGAAGCGCATCCGTGTGGCCGTGGTGGAGTACCACGACGGTTCCCATGCCTACATTGAGCTCAAGGCTCGGAAGAGGCCCTCAGAGCTGCGGCGCATTGCCAGCCAGGTGAAATATGCGGGCAGCCAGGTGGCCTCTACCAGTGAGGTCTTGAAGTACACGTTGTTCCAAATCTTTGGCAAAATTGACCGCCCGGAAGCCTCCCGTATCACGCTGCTCCTGACTGCTAGCCAGGAACCCCCACGGATGGCCCGGAATTTGGTCCGCTATGTCCAGGGCCTGAAGAAGAAGAAGGTCACTGTGATCCCTGTGGGCATTGGGCCACATGCCAACCTCAAGCAGATCCGTCTCATTGAAAAGCAGGCCCCTGAAAACAAAGCCTTCCTGCTTAGTGGGGTGGAGGAGCTGGAGCAGCGAAGGGATGAAATTGTCAGCTACCTCTGTGACCTTGCCCCTGAGGCCCCAGCCCCCACCCAACTTCCTCAGGTGGCGCAAATCACTGTGGGTCCAGGGCTTTTTGGAATTTCATCACCAGGACCCAAGAGGAAGTCCATGGTTCTGGATGTGGTGTTTGTGCTGGAGGGGTCAGACAAAGTTGGTGAAGCCAACTTCAATAGGAGCAAGGAATTCCTGGAGAAGGTGATCCAGCGCATGGACGTGGGCCAAGACGGCATCCACATCACGGTGCTGCAGTACTCGTATATGGTGACTGTGGAGTACACCTTCAACGAGGCCCAGTCCAAAGGGGATGTGCTGCAGCAGGTGCGGGAGATCCGTTACCATGGTGGCAACAGGACCAACACAGGGCTGGCTCTGCAGTACCTCTCCGAGCACAGCTTCTCTGCCAGCCAGGGGGACCGGGAAGAGGCACCTAACCTGGTCTACATGGTCACAGGAAACCCTGCCTCTGATGAGATCAGGCGGTTGCCTGGAGACATCCAGGTGGTGCCCATTGGAGTGGGTCCCCATGCTAACATGCAGGAGCTGGAGAGGATCGGCTGGCCCAATGCTCCCATCTTC------------------------
	Ochotona_princeps                           ATAGGTTTGGTCCTGGCCTTTTTGTTAGTTCGTAGTTAGCTTACACATGCAAGTATCCCCGGTGAAAACCCGAGGGGCGGGTATTAAGCACACTAGCTCAAAATACCTTGCACCACACCCCCAAGGGACAGCAGTGATAAATCTTAAGCAATAAACGAAAGTTTGACTAAGTTAAGAGTTGGTAAACTTCGTGCCAGCCACCGCGGTCATACGAATAACCCAAATTAACCGGCGTAAAGCGTGTGTTAAATAATACCCAAGCTGTAGAAAGAAAGTGACTTCACGAAAGCTAGGATCCAAACTGGGATTAGATACCCCACTATGCCTAGCCACAAACACAAAACTATTCGCCAGAGAACTACTAGCAACAGCTTAAAACTCAAAGGACTTGGCGGTGCTTTATA-CCCCCTAGAGGAGCCTGTTCTATAATCGATAAACCCCGCTCCACCTCACCATTGCCAACAGCCTGTATACCGCCATCTTCAGCAAACCCAGTAAGCCTAAAAACGTTAGGTCAAGGTGTAGCCCATAGGGTGGGAAGCAATGGGCTACATTTTCTGAAAGGCGGATTTAGCAGTAAGTTAAGAATAGAGAGCTTAATTGAACTCGGCAATGAAGCACGCACACACCGCCCGTCACCCTCCTCAAAGAGGAGACAAGTCGTAACAAGGTAAGTATACTGGAAAGTGTGCTTGGAATGTTCATCAACCGTTGATTGTTCTCCACAAATCACAAAGACATCGGCACCCTATACATACTATTCGGCGCTTGGGCTGGAATAGTGGGTACCGCACTCAGCCTTCTCATCCGAGCCGAACTTGGACAACCAGGAGCCCTACTAGGAGATGACCAAATTTACAACGTAATCGTCACAGCCCACGCTTTTGTCATAATTTTCTTCATAGTAATACCAATTATAATCGGAGGTTTCGGTAATTGATTAGTACCACTAATAATTGGTGCGCCCGATATAGCTTTCCCCCGAATAAATAATATAAGCTTCTGACTTCTACCACCCTCCTTTCTACTCCTATTAGCATCCTCAATAGTCGAAGCAGGGGTAGGAACCGGTTGAACAGTCTACCCCCCTCTAGCCGGCAACTTAGCCCACGCAGGAGCATCCGTAGATCTAGCAATCTTCTCCCTTCATCTAGCCGGTATCTCCTCAATTCTTGGCGCTATCAATTTCATCACAACAATTATTAATATAAAACCCCCAGCCATATCCCAATACCAAACCCCCTTATTTGTCTGATCTGTCCTAATTACAGCGGTCCTACTGCTACTCTCTCTACCAGTCCTAGCAGCAGGAATCACAATGCTTTTAACAGACCGAAACCTAAACACAACTTTCTTCGACCCAGCAGGAGGCGGAGACCCTATTCTGTATCAGCACTTATTCTGATTCTTTGGCCACCCCGAAGTTTACATTTTAATTCTACCGGGATTCGGTGTAATCTCCCATATCGTCACTTACTACTCCGGCAAAAAAGAACCTTTCGGCTACATAGGAATAGTTTGAGCCATAATATCCATTGGTTTCCTAGGGTTTATTGTCTGAGCCCACCATATATTTACAGTAGGCATGGACGTAGACACCCGCGCATATTTCACATCAGCCACAATAATTATTGCCATTCCCACAGGAGTTAAAGTCTTCAGCTGACTAGCTACGCTTCACGGAGGCAATATCAAATGATCTCCAGCCATACTTTGAGCCTTAGGCTTCATCTTCCTCTTCACAATCGGAGGGCTAACAGGCATTGTCCTAGCCAATTCATCACTAGACATTGTCCTACACGATACCTATTACGTAGTAGCCCATTTCCACTATGTTCTATCAATAGGGGCTGTATTTGCCATCATGGGCGGATTTGCACATTGATTCCCTTTATTCTCAGGCTATACCCTTGACCCAGTATGAGCAAAAATTCACTTCGCCGTAATATTCGTCGGAGTTAATCTTACATTCTTCCCTCAACACTTCCTAGGCCTATCCGGCATGCCTCGACGCTACTCCGATTACCCCGATGCCTACACCTCATGAAACATAGTATCCTCAATAGGCTCTTTCATTTCGCTTACAGCTGTTATAATTATAATTTTCATGATTTGAGAGGCATTCGCCTCCAAACGAGAAGTCTCAACCGTTGAACTAACAACCACCAACCTAGAGTGACTTCACGGCTGCCCTCCTCCCTACCACACATTTGAAGAACCTGCCTATGTAAAAATGACCAACATACGAAAAAACCACCCTCTAATAAAAATCGTAAACCACTCTTTTATCGACCTGCCAACCCCCTCAAACATCTCCGCATGATGAAACTTCGGATCCCTCCTAGGCCTATGCCTAGGCATCCAAATCATCACCGGCCTATTCCTGGCCATACACTACACATCAGACACACTAACAGCATTCTCATCAGTCACCCACATCTGCCGAGATGTAAACTACGGTTGAATTATCCGCTACCTACACGCCAACGGCGCATCCATATTCTTCATCTGCCTCTTCTTACACGTAGGCCGAGGCATCTATTACGGCTCCTACACCTACTCAGAGACATGAAACATCGGAATCCTACTACTATTTGCAGTTATAGCAACCGCCTTCATAGGCTACGTCCTACCATGAGGACAAATATCTTTCTGAGGAGCAACCGTAATCACCAATCTTCTATCTGCAATCCCATACATCGGCACCGACCTCGTCCAATGAATCTGAGGGGGCTTTTCAGTAGATAAAGCCACCCTAACTCGATTCTTTGCCTTTCACTTCATCCTACCTTTTATCATTGCAGCCTTAGTCATAGTCCACTTACTCTTCCTCCACGAAACAGGCTCAAATAACCCAACAGGCATTATCTCAGACGCAGACAAAATCCCATTCCACCCCTACTACACAGTCAAAGACGCCCTCGGTTTCCTACTCCTGACCACCCTTCTACTCACCCTAGTACTATTTTCCCCAGACCTCCTAGGAGACCCAGACAACTATACTCCCGCCAACCCACTCAACACACCACCACACATCAAACCAGAGTGGTACTTCCTATTCGCCTACGCTATCCTTCGCTCTATCCCAAACAAACTTGGAGGCGTCCTAGCCCTCGTCCTATCAATTGCCATCCTCGCAATCATGCCACTTCTCCACACATCAAAACAACGAAGCATGATATTCCGACCAATCAGCCAAACCCTCTTCTGAATCCTCGTAGCTGACCTACTCACACTCACATGAATCGGAGGACAACCCGTTGAACACCCATTCATCATCATCGGTCAACTAGCATCATTCCTCTATTTCCTTTTAATCCTAGTCCTCATACCAGCCTGCAGCCTAATCGAGAACAAACTACTCAAATGA------------ATGGGGATGCAGGCGGCCATCGAAGAGGCCATGAAGAGCCAGGAGATTCTGAGCATCTCTGATCCCCAGACTCTGGCACAGGTGCTCACGGCTGGGGTACAGGGCTCCCTCAATGACCCGCGCCTTGTCATCTCCTATGAGCCCAGCAACCTGGAGGTGCCTCGGCAGGCCCCGGCACTCAGCAACCTGACCCATGAGGAGTTGCTGGCCTGGCTGCAGAAGAGTGTGCGCCACGAGGTCCTGGAACACAACGTGGGCTACCTGCGGGTAGACGACCTCCCAGGCCAGGAGGTGCTGAGCAAGCTGGGTGGCTTCCTGGTGACTCACGTCTGGAGACAGCTCATGGACACATCCTCCCTCGTGTTGGATCTCCGGCACTGTACTGGGGGCCATGTCTCTGGCATCCCCTATGTCATCTCCTATCTGCACCCAGAAAACACGGTCCTACACGTAGATACCATCTATGACCGCCCTTCCAACACCACCACGGAGATCTGGACCCTGCCTCAGGTGCTGGGAGGGCGGTACAGCACCGACAAGGACGTGGTGGTCCTGACCAGTGGCCGTACAGGGGGTGTGGCTGAGGACATTGCTTATATCCTCAAGCAGATGCGCAGGGCCATCGTGGTGGGCGAACGCACAGTGGGAGGGGCCTTGGACCTGCAGAAGCTGCGTATAGGTCAGTCCAACTTCTTCCTCACTGTTCCCGTGTCCAGATCCCTGGGGCCCCTGGGCGGGGGCAGCCAGACATGGGAGGGCAGCGGAGTGTTACCCTGCGTGGGGACACCAGCCGAGCAAGCCCTGGAGAAAGCCCTGGCCATCCTCACCCTGCGCCGTGCCCTGCCCGGCATGCTCCATCGCCTGCAGGAAGCTCTACGGGAATACTATACACTGGTGGACCGCGTGCCTGCTTTGCTGCAGCACCTGACCACCATGGACTTCTCAACAGTGGTCTCTGAAGAAGACCTGGTTTCCAAGCTGAACGCTGGGCTGCAGTCTGTGTCGGAGGACCCTAGGCTCCTGGTGCGCACTGTGGGAACCAAAGAAAACACTCATGGGCTCGAGGTGGCTGCAGAGGACCCTCTGGAAGCAGCCCCCACTGTGCCTGAGGGCGAGGCCGCCCGGCAGGTGCTGGTGGATTCTGTGTTCCAGGTGGCAGTGCTGCCTGGCAACGTGGGCTACCTGCGATTCGACAGGTTCGCCGACGCCTCTGTGCTGGAGGCCCTG---------------------------------CAGGAGCCGGGAGGCTTGGTGGTACCCCCTACAGATGTCCCAGCCAGGCCCACCACTCCGTATGTAGAAGACACCCCCGAGCCGCCGCTACACAACTTCTACTGCAGCAAACTGCTGGATCTGGTCTTCCTGCTGGACGGCTCCTCCCAGCTGTCAGAGGCCGAGTTTGAAGTGCTGAAGGCTTTCGTGGTGAGCATGATGGAGCGGCTGCACATCTCGCAGAAGCGCATCCGTGTGGCTGTGGTGGAGTACCACGACGGCTCCCACGCCTACATTAGCCTCAAGGACCGCAAGCGACCCTCTGAGCTGCGCCGCATCGCCAGCCAGGTCAAGTATGCGGGCAGTCAGGTGGCCTCCACCAGCGAGGTCCTCAAGTACACACTGTTCCAAATCTTCAGCAAGGTGGACCGGCCCGAGGCCTCCCGTATCATCCTGCTCCTGTCCGCCAGCCAGGAGCCGCCGCGGATGGCCCGCAACCTGATCCGCTATGTCCAAGGCCTGAAGAAGAAAAAGGTCATTGTGATCCCTGTGGGCATCGGGCCACACGTCAGCCTCAGGCAGATCCGCCGCATTGAGGAGCAGGCCCCGGAGAACAAGGCCTTTGTGCTCAGCGGAGTGGATGAGCTGGAGCAGCGGCGGGATGAGATCATCAGTTACCTGTGTGACCTGGCTCCTGAAGCCCCCGGTGCCACTCAGCGGCCGCCCGTGGCCAAGGTCACCGCCACTCCAGGGCAATTGGAGACAACACCCCTGGTGTCCAAGCGGAAGGCCATGGTTCTGGATGTGGTGTTTGTTCTGGAAGGATCAGACCAAATCGGGGAAGCCAACTTCAACAGGAGCAAGGAGTTCGTGGAGGAGGTGATCCGGCGCATGGATGTGGGCCCGGGCRGCGTCCATGTCACTGTACTGCAGTACTCCTACGTGGTCACCGTGGAGCACACCTTCAGTGAGACCCAGTCCAAGGCTGACCTCCTCCAGCAGGTGCGAGAAATCCGCTACCGAGGTGGCAACACTACCAACACGGGACTGGCGTTGCAGTACCTCTCTGAGCACAGCTTCTCCACCAGCCAGGGGGACCGGRAGCAAGCCCCCAACCTGGTCTATATGGTCACTGGGAATCCTGCTTCCGACAAGATCAAGCGGCTGCCCCGAGACATCCAGCTGGTACCCATTGGAGTGGGCCCCCACGCTGATGTGCAGGAGCTGGAGAGGCTTGCCTGGCCCAATGCCCCCATCCTCATC---------------------
	Octodon_degus_lunatus                       AAAGGTTTGGTCCTAGCCTTTTTATTAGTTGTCAATAAAATTATACATGCAAGAGTCACCTGTGAGAACCCGAGGAGCTGGTATCAAGCACACTAGCTCATGACACCCCGCGCCACACCCCCACGGGACAGCAGTAATTAAAATTAAGCAATAAACGAAAGTTTGACTAAGTTATGGGTTGGTAAATCTCGTGCCAGCCACCGCGGTCATACGATTAACCCTAATTAATCGGCGTAAAGAGTGTATTAAAGTTTACCCAAGTCGTAAAAAGAAAGTTATCTCACTAAAGCTAAGATCCAAACTGGGATTAGATACCCCACTATGCTTAGCCATAAACACAAAAATGTTCGCCAGAGAACTACTAGCAACAGCTTAAAACTCAAAGGACTTGGCGGTGCTTTAAACCCACCTAGAGGAGCCTGTTCTATAATCGATAAACCCCGATAAACCTCACCATTGCTAACAGCCTATATACCGCCATCTTCAGCAAACCCAGTAAGCATAAAAACGTTAGGTCAAGGTGTAGCTAATGAAGTGGTAAGAAATGGGCTACATTTTCTGAAAGGGGGATTTAGCAGTAAATTAAGAATAGAGAGCTTAATTGAATTCGGCCATGAAGCACGCACACACCGCCCGTCACCCTCCTTAAAGAGGAGACAAGTCGTAACAAGGTAAGCATACTGGAAAGTGTGCTTGGAATGTTTATTAATCGGTGATTATTTTCTACAAATCACAAAGACATCGGTACTTTATATCTTCTATTCGGCGCTTGAGCCGGAATAGTAGGCACGGCTTTGAGTTTACTAATTCGAGCAGAATTAGGCCAACCTGGAGCCCTGCTAGGAGATGACCAAATCTACAATGTAGTCGTAACAGCCCATGCATTTGTTATAATCTTTTTTATAGTTATACCTATTATGATTGGAGGATTCGGAAACTGGTTGGTTCCTTTAATAATTGGAGCGCCTGATATAGCATTCCCCCGAATAAACAATATAAGCTTCTGACTTCTACCCCCATCTTTCCTCTTACTTCTCGCTTCATCAATAGTAGAAGCTGGGGCCGGAACAGGATGAACAGTATACCCACCATTAGCTGGAAACCTTGCCCATGCAGGAGCCTCCGTTGATTTAACAATTTTCTCTCTGCACCTAGCAGGGGTTTCATCAATTCTAGGAGCTATTAATTTTATTACTACTATTATTAATATAAAACCACCAGCTATGACACAATATCAAACACCCCTGTTCGTCTGATCAGTATTAATCACAGCCGTATTACTCCTACTCTCATTACCTGTTCTGGCAGCTGGGATCACAATATTACTAACAGACCGAAACTTAAATACCACTTTCTTTGATCCTGCAGGGGGAGGAGACCCTATCTTGTATCAACACTTGTTCTGATTTTTTGGGCACCCTGAAGTATACATCTTAATCTTACCTGGGTTTGGAATAATTTCACATATTGTAACATATTATTCAGGTAAAAAAGAGCCTTTTGGTTATATAGGAATAGTATGAGCTATAATGTCAATCGGATTTCTAGGATTTATTGTATGAGCCCATCATATGTTTACCGTAGGAATAGACGTCGACACACGAGCATACTTTACATCAGCTACTATAATCATTGCCATCCCTACAGGAGTAAAAGTATTTAGCTGATTAGCCACCCTGCATGGAGGAAACATTAAATGATCCCCTGCAATATTATGAGCATTAGGGTTCATTTTTTTATTCACAGTAGGGGGATTAACAGGAATCGTACTAGCCAATTCCTCACTAGACATTGTCCTACATGATACATACTATGTCGTCGCACATTTCCACTATGTATTATCCATAGGAGCCGTATTTGCTATTATAGGAGGCTTCGTCCACTGATTCCCCTTATTCACAGGATACACCTTACATTCCACATGAGCTAAAATTCACTTTTTCATTATATTCACAGGAGTAAACATTACTTTCTTCCCTCAACACTTCCTAGGTTTATCAGGAATACCACGACGATACTCTGACTACCCGGACGCCTACACATTCTGAAACACAGTTTCATCCATAGGCTCATTTATCTCTCTAATGGCTGTTATAATCATAATTTTCATAGTCTGAGAAGCATTCGCTTCTAAACGAGAAGTAATAACAACCGAACTAACTTCAATTAACCTAGAATGACTTCACGGATGTCCTCCTCCATATCATACATTTGAAGAACCAACATACATCAAAATGACCAATATCCGAAAATCACACCCCTTAATCAAAATTATCAACCACTCATTCATCGACTTACCAGCTCCCTCGAATATCTCAGCATGATGAAATTTCGGTTCCTTATTAGGTGTATGTTTAATATTACAAATTATTACAGGTCTATTCTTAGCAATACACTACACAGCCGATACAACCACAGCATTCTCATCAGTCACTCACATTTGCCGAGACGTAAATTACGGATGATTAATCCGATATCTTCACGCTAACGGAGCGTCCATATTCTTCATCCTACTTTACCTACACATCGGACGAGGTATCTACTACGGGTCATTTACTTTCATAGAAACCTGAAACATCGGAGTTCTACTTTTATTCGCAGTCATAGCTACAGCTTTCATAGGCTACGTTCTACCATGAGGACAAATATCTTTCTGGGGGGCAACAGTCATCACAAACCTTCTATCAGCAATCCCTTATATCGGACCTAATCTAGTAGAATGAATCTGAGGTGGATTTTCAGTCGACAAAGCTACACTAACCCGATTTTTTGCTTTCCACTTCATCCTGCCTTTTATCATCACAGCAATAGTAATAATCCACTTATTATTCCTTCACGAAACAGGATCCAACAACCCATCAGGGCTAAACTCAGACTCAGATAAAATCCCATTCCATCCTTATTATACAATCAAAGACATCCTAGGATTCTTATTCATACTACTCACACTAATAACCCTTGTTTTATTTACACCAGACCTTCTAGGAGATCCAGACAACTATACCCCTGCCAACCCCTTAAACACCCCTCCCCACATCAAACCAGAATGATACTTCCTATTCGCATATGCCATCCTACGTTCAATCCCTAACAAACTAGGAGGAGTATTAGCCCTAGTATTATCCATCCTAATCCTAATGCTATTCCCCATACTTCATCTATCCAAACAACGCAGCATATCATTTCGCCCCTTAAGCCAATGCCTTTTATGAGCCCTAGTAGGAAATCTAATTATTCTCACATGAATTGGGGGTCAACCAGTAGAACACCCATTCATTACAATCGGACAACTAGCCTCAGCAATCTACTTTTTCATCATCCTAATCCTCATACCAACCACAAGTCTCATAGAAAACAAACTCCTTAAATGACCAGAGAACCTTATGGGAATGCAGGCCGCCATCGAGCAGGCCATGAAGAGCCGGGAGATTCTAGCCATCTCTGACCCTCAGACGCTGGCTCATGTGCTGACGGATGGAGTACAGAGCTCACTGAATGACCCGCGCCTGATCATTTCCTATGAGCCCAGCACTGTGGAGAGCCAGCATCAAGCCCCAGCACCCACCAACCTCAGCCAGGAGGAGCTGCTGGCCGGGTTACAGAAAAGCGTCCGCCACGAGGTCCTGGAAGGCAACGTAGGCTACCTGCGCGTGGATGACCTCCCCGGCCAGGAGGTGCTAAGCAGGCTGGGTGGCTTCCTGGTGAACCATGTGTGGAAGCAGCTCATGGGTACCTCTGCCCTGGTGCTGGATCTCCGGCAGTGCACCAGCGGCCACGTCTCTGGCATCCCCTATGTCATCTCCTACCTGCACCCTGGAAACACAGTTCTGCATGTGGACACCATCTACGATCGCCCCTCAAACACCACCACGGAGATCTGGACCTTGCCGCAGGTCTTGGGAGAGCGGTACGGTGCTGAGAAGGATGTGGTGGTCCTCACCAGTGGCCGCACTGGAGGCGTGGCTGAGGACATCGCCTACATTCTCAAGCAGATGCGCAGGGCCATCGTGGTGGGTGAGCGCACGGAGGGGGGTGCCCTGGACCTTCAGAAGCTGAGGATTGGCCAGTCCAACTTTTTCCTCACTGTGCCCGTGTCCAGGTCACTGGGCCCCCTGAGCGGAGGCAGTCAGACATGGGAGGGCAGTGGGGTGCTGCCGTACGTCAGCACCCCAGCTGAGCAGGCCCTGGAGAAGGCGCTGGCCATCCTCACCCTGCGTCGCGCCCTGCCAGGGGTTGTGCACCGCCTGCAGGAGGCCCTGCAGGAGTACTACACCCTGGTCGACCGTGTGCCGGCCCTGCTACACCGCCTGTCTAGCATGGACTATTCTACTGTGGTCTCTGAGGAGGACCTGGTCACCAAGCTCAACAGCGGCCTGCAGGCTGTATCTGAGGACCCCAGGCTCCTGGTGAGGGCTGCGGGGCCTAAAGAAACCTCTTTGGGGCCTGAGGCTGAATCCCATGAGCCATTAGAAGCAGAGCCTGAGGTTCCCGAGGAGGAGGCTGCCCGACAGGCCCTGGTAGACACTGTGTTCCGGGTGTCCGTGCTGCCTGGCAATGTGGGCTACCTGCGCTTTGACAGCTTCGCAGATGACTCCGTTCTGGGGGCACTGGGGCCTTATGTGCTGCACCAGGTGTGGGAGCCCCAGGAGTCTGCAGGCCTGGTGGTGCCCCCTACAGAGGCCCCAGTTAGTGCTACCACCCCATACCTAGAAGACACCCCGGAGCTGCCCCTGCATGACTTCTACTGCAGCAAGCTGCTGGATCTGGTCTTCCTGCTGGATGGCTCCTCCAGGCTCTCAGAGTCAGATTTTGAGGTGCTGAAGGCCTTTGTGGTGAGCGTCATGGAGCGGCTGCACATCTCCCAGAAGCGGATCCGGGTGGCCGTGGTAGAGTACCACGATGGCTCCCATGCCTACCTTGAGCTCAAGGCCCGGAAGCGGCCCTCGGAGCTGCGGCGCATCGCCAGCCTGGTGAAGTATGTGGGCAGCCAGGTGGCCTCCACCAGTGAGGTCTTGAAGTACACGCTCTTCCAGATCTTTGGCAAAATCGAGCGCCCTGAAGCCTCCCGCATTGTGCTGCTCCTGACTGCCAGCTCAGAGCCCAAGCACATGACCCGGAATTTGGTCCGCAGTGTCCAGGGCCTGAAGAAGAAAAAGGTCATCCTGATGCCAGTGGGCATCGGGCCACATGCCAACCTCCAGCAGATCCGTCTCATTGAGAAGCAGGCCCCTGAAAACAAAGCCTTCGTGCTCAGTGGTGTGGATGAGCTGGAGCAGCGGAGGGACGAGATTATCAACTACCTCTGTGACCATGCACCCGAGCCCCCTGCCCCAACACAGCACCCCCAGGTGGCACAGGTCACTGTGGGGTCAAGGCTTTCAGAGATTTTGTCCCCAGAACCCAAGAGAAAGTCCATGGTTCTGGATGTGGTATTCGTCCTGGAGGGTTCTGACAAAGTTGGAGAGGCCAACTTCAACAGGAGCAAGGAGTTCATGGCGGAGGTGATTCAACGCATGGATGTGGGCCAGGACGGCATCCACGTCACGGTGCTTCAGTACTCATACATGGTGGCTGTGGAGTACACCTTCCGTGAGGCCCAGTCCAAGGGGGACGTGCTGCAGCATGTACGAGAGATCCAGTTCCGGGGCGGCAACCAGACCAACACCGGGCTGGCCCTGCAGTATTTGTCGGAGCACAGCTTCGCTGCCAGCCAGGGCGACCGGGAGCAGGTGCCAAACTTGGTCTACATGGTCACAGGAAATCCCGCCTCCGATGAGATCAAACGGTTGCCTGGAGACATCCAGGTGGTGCCCATTGGAGTGGGCCCTGGTGCCAACATGCAGGAGCTGCAGAGGGTCAGCTGGCCCAGCACACCCATCTTCATCCAGGACTTTGAGCGGCTYCCC
	Oryctolagus_cuniculus                       AAAGGTTTGGTCCTGGCCTTTTTATTGTTTTGTAGCAACCTTACACATGCAAGACTCCCCAGTGAGAACCCGAGGAGCGGACATTAAGCACACTAGCTCAAGATGCCTTGCACCACACCCCCAAGGGACAGCAGTGATAAATATTTAGCAATGAACGTAAGTTTGACTAAGTTATGGGTTGGTAAATCTCGTGCCAGCCACCGCGGTCATACGATTAACCCAAATTAATCGGCGTAAAGCGTGAATCAAATAACAACTAAGCTGTAGAAAGAAAGTGATTTCACGATAGCTAAGGCCCAAACTGGGATTAGATACCCCACTATGCTTAGCCCTAAACACAAAATTATTCGCCAGAGAACTACAAGCCAAAGCTTAAAACTCAAAGGACTTGGCGGTGCTTTATACCCACCTAGAGGAGCCTGTTCCGTAATCGATAAACCCCGATAAACCCTACCATTGCCAACAGCCTATATACCGCCATCTTCAGCGAACCCAGTAAGCTTAAAAACGTTAGGTCAAGGTGTAGCCCATAGAGTGGAGAGCAATGGGCTACATTTTCTGAAAGGAGGATTTAGTAGTAAATTAAGAATAGAGTGCTTAATTGAACAAGGCCATGAAGCACGCACACACCGCCCGTCACCCTCCTCAAAGAGGAGATAAGTCGTAACAAGGTAAGCATACTGGAAAGTGTGCTTGGAATGTTCGTCAATCGTTGACTTTTCTCTACCAACCACAAAGACATCGGCACTCTTTATCTCCTATTTGGAGCTTGAGCTGGGATGGTGGGAACAGCCCTCAGCCTGCTAATTCGAGCAGAATTAGGTCAGCCAGGGACTCTACTCGGGGATGATCAAATCTATAATGTAATCGTCACCGCACATGCCTTTGTAATAATCTTCTTTATAGTCATGCCTATTATAATTGGAGGCTTCGGGAACTGGCTTGTCCCCCTGATAATTGGGGCTCCTGACATAGCCTTCCCCCGAATAAATAATATGAGCTTCTGACTTCTCCCCCCTTCATTCCTTCTTCTACTAGCCTCCTCAATAGTAGAAGCTGGGGCGGGGACTGGCTGAACTGTTTATCCACCTCTAGCCGGTAATCTTGCACATGCTGGAGCCTCAGTGGATCTTACTATTTTCTCCCTTCACTTAGCTGGAGTATCATCTATTTTAGGGGCTATTAACTTTATTACAACTATTATTAATATGAAAGCCCCTGCAATATCTCAATATCAAACCCCCTTATTCGTATGATCTGTTCTAATCACAGCCGTACTTCTTCTTCTCTCTTTACCAGTCCTAGCTGCTGGCATTACAATGCTTTTAACAGACCGAAACTTAAATACAACCTTCTTTGATCCTGCAGGAGGAGGAGACCCTATCCTCTACCAACACCTATTCTGATTTTTCGGGCACCCCGAAGTATATATTCTTATTCTTCCAGGATTTGGAATAATTTCGCACATTGTGACATACTATTCCGGGAAAAAAGAGCCATTTGGCTATATAGGAATAGTATGAGCTATAATATCAATTGGTTTCCTTGGATTTATCGTATGGGCCCATCATATATTTACAGTAGGAATAGATGTAGACACACGAGCCTACTTTACATCAGCTACCATAATCATCGCTATCCCTACTGGAGTCAAAGTATTTAGCTGGCTAGCAACACTGCATGGCGGCAACATCAAATGATCCCCCGCTATGCTCTGAGCTCTAGGCTTTATTTTCCTATTTACAGTAGGCGGTCTTACAGGAATTGTGCTAGCCAACTCCTCTTTAGACATCGTACTACATGACACCTACTATGTAGTAGCTCACTTCCACTATGTCCTATCTATGGGGGCTGTATTTGCTATTATAGGAGGATTTGCCCATTGATTCCCCCTATTCTCAGGCTATACCCTTGACCCAACCTGAGCTAAAATTCACTTCACTGTGATATTTGTAGGAGTCAACTTAACTTTCTTCCCTCAACATTTCCTTGGCCTCTCAGGTATACCCCGACGGTACTCAGACTACCCGGACGCCTATACAATATGAAATACTGTTTCATCAATAGGCTCATTCATTTCCCTAACTGCCGTAATAGTAATAATTTTTATAATCTGAGAAGCCTTCGCCTCAAAACGAGAAGTAGAGACTATTGAACTAACAACCACAAACCTAGAATGACTTCATGGATGCCCTCCCCCATACCATACATTTGAAGAACCCGCTTTCGTAAAAATGACCAACATTCGCAAAACCCACCCCCTATTAAAAATTGTTAACCACTCCCTAATTGACCTTCCTGCTCCATCAAACATCTCTGCCTGATGAAACTTTGGCTCTCTACTAGGCCTGTGCCTTATAATTCAAATTTTCACTGGCCTATTCTTAGCCATACACTACACCTCTGACACAACAACAGCATTCTCATCAGTAACCCATATTTGCCGAGATGTTAACTATGGCTGACTTATCCGATACCTCCACGCTAACGGAGCATCTATATTCTTTATTTGCCTCTACATACACGTAGGCCGCGGAATCTACTATGGATCATACACATACCTAGAGACCTGAAACATTGGCATCATCCTCCTATTCGCAGTAATAGCCACAGCATTTATGGGTTATGTCCTCCCATGAGGACAAATATCATTTTGGGGAGCAACCGTAATCACTAACCTCCTATCAGCAATCCCATATATCGGAACAACCTTAGTTGAATGAATCTGAGGAGGATTTTCAGTTGATAAAGCCACTCTTACCCGATTCTTCGCTTTTCACTTCATCTTGCCATTTATCATTGCAACTTTAGTCTTAATTCACCTCCTCTTTCTACATGAAACTGGCTCCAACAACCCCACAGGAATTCCTTCAAACTCAGATAAAATCCCTTTCCACCCCTACTACACAATCAAAGACACCCTAGGTTTCCTTGTAGCCATTCTTCTCCTCCTTATTTTAGTCCTATTTTCACCAGACCTATTAGGAGACCCAGACAACTACACCCCTGCCAACCCCCTTAATACCCCTCCCCATATCAAACCAGAATGATACTTTCTATTTGCCTACGCTATCCTACGCTCTATTCCAAATAAACTCGGAGGAGTCCTAGCTCTAGTCCTATCCATCCTTGTTCTAGCCTTCATCCCATTCCTTCATATGTCTAAACAACGTAGCATGATATTCCGACCCATTAGTCAAGTCCTATTCTGAGTTCTCGTCGCAGATCTTCTCACACTCACATGAATCGGAGGCCAACCAGTAGAACACCCGTTCATCACCATTGGACAAGTAGCATCTGTCCTCTACTTCACCACCATCCTTATTCTTATACCCCTCGCAAGCCTAATCGAAAACAAAATCCTCAAATGACCGGAGAACCTGATGGGGATGCAGGCGGCCATTGAGCAGGCCATGAAGAGTCAGGAGATCCTGAGCATCTCAGACCCCGAGACGCTGGCCCAGGTGCTCACGGTTGGGGTGCAGAGCTCCTTGAACGACCCGCGCCTGGTCATCTCCTACGAGCCCAGCACCCTGGAGGTGCCCCGGCAGGCCCCAGCACCCAGCAACCTTACCCAGGAGGAGCTGCTGGCTTGGCTGCAGAAGAGTATCCAACATGAGATCCTGGAACACAATGTGGGCTACCTGCGGGTGGATGACCTCCCGGGCCAGGAGGTGCTGAGCAAGCTGGGCGGGTTCCTGGTGGCCCATGTCTGGGGGCAACTCATGGGCACCTCCGCCCTGGTGCTGGATCTGCGGCACTGCACGGGGGGCCACGTCTCTGGCATCCCCTACGTCATCTCCTACCTGCACCCGGGGAACACTGTCGTGCACGTGGACACCATCTATGACCGTCCTTCCAACACAACCACGGAGCTCTGGACCCTGCCCCAGGTGCTGGGGGAGAGGTACAGCGCTGACAAGGATGTGGTGGTCCTCACCAGCGGCCGCACGGGGGGTGTGGCTGAGGACATCGCCTACATCCTCAAGCAGATGCGCAGGGCCATCCTGGTGGGTGAGCAGACCGTTGGGGGCGCCCTGGACCTGCAGAAGCTAAGGATAGGCCAGTCTGACTTCTTCCTCACCGTCCCCGTGTCCAGATCCCTGGGGCCCCTGGGCGGGGGCAGCCAGACGTGGGAGGGCAGCGGCGTGCTGCCCTGCGTGAGGACACCAGCCGAGCAAGCCCTGGAGAAGGCGCTGGCCATCCTCACCCTGCGCCGCGCCCTGCCGGGGCTGGTCCGCCGCCTACAGGAAGCCCTGCAGGAATACTACACGCTGGTGGACCGTGTGCCCGCCCTGCTGCATCACCTGGCCACCATGGACTTCTCCACGGTGGTTTCTGAAGAAGACCTGGTCTCCAAGCTCAATGCCGGGCTGCAGTCCGTGTCTGAGGACCCCAGGCTCCTGGTGCGTGCCATGGGGCCCAGAGAAACTGCTTCTGGGCTCGAGGCGGCAGTTGAGGACCCTCCAGAGGCAGCCCCCACGATACCTCAGGACGAGGCTGCCTGGCAGGTGCTGGTGGACTCCGTGTTCCAGGTGGCGGTGCTGCCGGGCAACGTGGGTTACCTGCGCTTTGACAGGTTTGCTGAGGCCTCTGTACTGGAGGCCCTGGGCCCGCAGGTGCTGCGGCAGGTGTGGGAGCCC------CCGGGAGGCATGGTGGTACCCCCTACAGATGCCCCAGCCAGGCCCACCATCCCATATGTGGAGGACACCCCCGAGCCGCCCCTGCATGACTTCTACTGCAGCAAGCTGCTGGACCTCGTCTTCCTGCTGGACGGCTCGGCCCAGCTGTCGGAGGCGGAGTTCGGGGTGCTGAAGGCCTTTGTGGTGAGCGTGATGGAGCGGCTGCACATCTCGCAGAAGCGCATCCGCGTGGCCGTGGTGGAGTACCACGACGGCTCCCACTCCTACATCAGCCTCAAGGATCGCAAGCGGCCCTCCGAGCTGCGCCGCATCGCCAGCCAGGTGAAATATGCGGGCGGCCCGGTGGCCTCGACCAGCGAGGTCTTGAAGTACACGCTCTTCCATATCTTCAGCAATGTGGACCGGCCCGAAGCCTCCCGCATTGCCCTGCTCCTGTCTGCCAGCCAGGAGACCCCGCGCATGGTCCGCAACTTGGTCCGCTACGCCCAGGGCCTGAAGAAGGAGAAAGTCATTGTGATTCCAGTGGGCATCGGGCCACATGTCAGCCTCAGGCAGATCCACCTCATTGAGAAGCAGGCCCCCGAGAACAAGGCCTTCGTGCTGAGTGGTGTGGATGAGCTGGAGCAGCGGAGGGATGAGATTATCAACTACCTCTGCGACCTGGCCCCTGAGGCCCCTGTTCCTACTCAGCGCCCGCCCACAGCCCGTGTCACCGTAAGCCCAGGGCAGTTGGGGGTCTCGCCCCAGGGCCCCAAGCGGCGCTCCATGGTTCTGGATGTGGTGTTTGTCCTGGAAGGGTCAGACGAAGTCGGGGAGGCCAACTTCAACAAGAGCAAGGCGTTCGTGGAGGAGGTGATCCGGCGCATGGACGTGGGCCCCGGCAGCATCCACGTCACGGTGCTGCAGTACTCGTACGTGGTGACCGTGGAGTACACCTTCAGCGAGCCACAGTCCAAGGACGACATCCTGCGACACGTGCGAGAGATCCGCTACCAGGGTGGCAACAGGACCAACACGGGGCTGGCCCTGCAGTACCTCTCTGAGCACAGCTTCACCACCAGCCAGGGCGACCGGGAGCAGGCCCCGAACCTGGTCTACATGGTCACAGGAAATCCTGCCTCTGACGAGATCAAGCGACTGCCTGGCGACATCCAGCTGGTGCCCATTGGAGTGGGCCCCCATGCCGATGTGCAGGAGCTGGAGAGGATCGGCTGGCCCAACGCCCCCATCCTCATC---------------------
	Pedetes_capensis                            ATAGGTTTGGTCCTGGCCTTCTTATTAATTTTTAGCAAAACTACACATGCAAGACTCCCCTGTGAGAACCCAAGGAGTGGGTATCAAGCACACTAGCTAAAGACATCTTGCGCCACACCCCCACGGGACAGCAGTGATTAAAATTAAGCCATGAACGAAAGTTTGACTAAGTTATGAGTTGGTAAATTTCGTGCCAGCCGCCGCGGTTATACGATTAACTCAAGTTAATCGGCGTAAAGCGTGTGTTAAGCTATAACTAAGCCGTAAAAAGAAAGTGACTTCACGACAGCTAGATCCCAAACTGAGATTAGATACCTCACTATGTCTAGCCGTAAACACAAAATAGTTCGCCCGAGAACTACTAGCAACAGCTTAAAACTCAAAGGACTTGGCGGTGCTTTATATCCATCTAGAGGAGCCTGTTCTATAATCGATAAACCCCGCTTTACCTTACCATTGCTAACAGCCTACATACCGCCATCTTCAGCAAACCTAGTAAGCATAAAAACGTTAGGTCAAGGCGTAGCTTATGAGGTGGAAAGTAATGGGCTACATTTTCTGAAAGGCGGATTTAGTAGTAAATTAAGATTAGAGAGCTTAATTGAATTGAGCAATGAAGCGCGCACACACCGCCCGTCACCCTCCTCAAAGAGGAGACAAGTCGTAACAAGGTAAGCATACTGGAAAGTGTGCTTGGAATGTTCATTACCCGTTGACTATTTTCAACAAATCATAAAGATATCGGAACCTTATATTTATTATTTGGTGCCTGAGCCGGAATAGTGGGAACAGCTTTAAGTCTATTAATTCGAGCAGAGCTAGGTCAACCTGGAACATTACTAGGCGATGATCAAATCTACAATGTAGTAGTAACAGCCCATGCCTTTGTTATAATTTTCTTTATAGTTATACCTATTATAATTGGAGGGTTTGGAAACTGATTAGTACCTCTAATAATCGGTGCACCTGACATAGCATTTCCTCGAATAAACAATATAAGCTTCTGATTACTTCCACCCTCTTTCCTCCTACTGTTAGCTTCATCTATAGTCGAAGCTGGTGCTGGGACAGGATGAACAGTTTATCCTCCACTTGCTGGAAATCTAGCCCATGCAGGAGCTTCTGTAGACTTAACCATCTTTTCACTGCACTTAGCGGGTGTATCATCCATTTTAGGAGCTATTAATTTTATTACAACTATTATTAATATAAAACCTCCAGCAATATCTCAATATCAAACGCCCTTATTTGTGTGATCAGTTCTAATTACGGCAGTTTTACTGCTCCTATCATTACCAGTTCTAGCTGCAGGAATTACTATATTATTAACAGACCGAAATCTTAATACAACATTTTTTGACCCAGCTGGAGGAGGAGACCCAATCCTGTATCAACATCTTTTCTGATTTTTTGGTCACCCTGAAGTCTATATTTTAATCCTACCTGGATTCGGAATAATCTCTCACATTGTAACCTATTATTCTGGAAAGAAAGAACCATTCGGATATATAGGAATAGTCTGAGCTATAATATCTATCGGTTTTTTAGGATTCATCGTTTGAGCCCACCATATATTCACAGTAGGTATAGATGTGGACACCCGAGCTTACTTTACATCCGCAACTATAATTATTGCCATCCCTACTGGAGTAAAAGTTTTTAGCTGACTAGCTACGCTCCATGGAGGAAATATTAAATGATCACCAGCTATAATATGAGCTTTAGGCTTTATCTTTTTGTTTACAATCGGGGGATTGACGGGAATCGTACTATCAAACTCTTCTTTAGACATTATTCTTCACGATACATATTATGTAGTTGCACACTTTCACTATGTTTTATCAATAGGTGCTGTTTTTGCTATTATAGGAGGTTTCGTACACTGATTTCCACTATTCACTGGGTACACCCTAGATCAAACATGAGCTAAAATTCAATTTATCGTAATATTTGTAGGCGTAAACTTAACATTCTTTCCACAGCACTTTTTAGGCCTATCAGGGATGCCACGACGATACTCTGATTATCCTGATGCCTACACAATATGAAATACAGTATCTTCTATGGGTTCTTTCATTTCTCTAACAGCGGTAATTATAATACTATTTATTGTATGAGAAGCCTTCGCTTCAAAACGAGAAGTAGCTACTATTGAATTACCAATTACAAATCTAGAGTGATTACATGGATGTCCTCCACCATATCATACATTTGAAGAACCCGTTTACATTAAAATGAAAAACTTACGAAAAACCCATCCCCTAACAAAAATTATTAATGACTCATTTATTGATCTTCCCGCCCCCTCAAATATTTCATCCTGATGAAACTTTGGCTCCCTGCTCGGCTTATGTTTACTAATCCAAATCATTACAGGCCTATTTCTATCTATACATTATACACCCGATACCACAACCGCATTCTCCTCCGTGACCCACATTTGCCGAGACGTAAATTACGGCTGACTAATCCGATATTTACATGCAAACGGAGCATCAATATTTTTCATCTGCTTATTTATCCATATTGGACGAGGACTATACTACGGCTCATACACATTATCAGAAACATGGAATATTGGCGTGATTCTCCTCTTAACTACAATAGCTACCGCATTTATAGGTTACGTACTTCCTTGAGGGCAAATATCCTTTTGAGGTGCAACCGTTATTACAAACTTACTATCTGCAATCCCATATATTGGGACCACTATTGTAGAATGAATTTGAGGCGGATTTTCGGTCGATAAAGCCACATTAAACCGATTCTTCGCATTTCACTTTATCCTTCCCTTTATTATCACAGCTCTAGTCATAATCCATCTTCTGTTCCTCCACGAAACAGGCTCAAATAACCCATCAGGAATTTCGTCCGACACCGACAAAATCCCATTCCACCCTTACTATACCATCAAAGATATTCTAGGAGTCCTATTCTTGATCACATTTTTTCTATTCTTGGTACTCTTCCTTCCAGATTTATTAGGAGACCCCGACAACTACACACCCGCTAACCCACTAAATACACCCCCTCATATTAAACCAGAGTGGTATTTTCTGTTCGCCTACGCTATTCTTCGTTCAATTCCAAATAAACTAGGAGGTGTAATCGCGCTTTTACTATCAATTCTCGTATTAATTCTTATCCCATTAATCAATATATCCAAACAACGAGGCTTAATATTCCGTCCAGTTAGCCAAATCATATTTTGAATCCTAGTAGCAAACCTCGCCACACTAACATGAATCGGAGGCCAACCAGTTGAGCTTCCTTTTATTATTATTGGTCAACTATCATCCGCCCTATATTTCATCAACATTCTACTCCTAATACCAACATTAGGCGCACTAGAAAACACAGCACTCAAATGA---------------------------GCCATTGAGCAGGCCATGAAGAGTCGTGAGATTCTGGGTGCCTCAGACCCTCAGACACTGGCCCATGTGCTGACGGTTGGGGTGCAGAGCTCCTTGAACGACCCACGCTTGGTCATCTCCTATGAGCCCAGCACCCTCGATGCTCCCCAGCAAGCCCCAGCACTCACCAACCTCACCCAAGAGGAACTGCTGGCCTGGCTGCAGAAGAACATCCACCATGAGGTCCTGGAGGGCAACGTGGGCTACCTGCGGGTGGATGACCTCCCGGGCCAAGAGGTCCTGAGCAAGCTGGGGGGGTTCCTGGTGGCCCATGTGTGGAGGCAGCTCATGGGCACCTCCGCCTTGGTGCTGGATCTCCGGCACTGCACTGGGGGCCACGTCTCCGGTATCCCTTACGTCATCTCCTACCTGCATCCTGGGAACACCGTCCTGCACGTGGACACCATCTACGACCGCCCCTCCAATACCACCACGGAGATCTGGACCTTGCCCAAGGTCCTGGGTGAGAGGTACAGTGCCCACAAGGACGTGGTAGTCCTCACCAGCAGCCACACTGGGGGTGTGGCCGAGGACATCGCCTACATCCTCAAGCAGATGCGCCGGGCCATCGTGGTGGGCGAGCGGACCGAGGGCGGCGCCCTGGACCTCCAGAAGCTGAGGATAGGCCAGTCCAACTTCTTCCTCACTGTGCCTGTGTCCAGGTCCCTGGGACCCCTGGGTGGAGGCAGTCAGACATGGGAGGGCAGCGGAGTGCTACCCTGCGTGGGGACACCGGCTGAGCAGGCCCTGGAAAAAGCGCTGGACATCCTCGCGCTGCGCCGGGCCCTTCCAGGGGTTGTCCACCGCCTCCAGGAGGCCCTACAGGAATACTACACACTGGTGGACCGTGTGCCAGCCCTGCTACACCACCTGGCCACCATGGACTATTCCACGGTGGTCTCCGAGGAGGACCTGATCACTAA?CTCAACGCCGGCCTGCAGGCTGTGTCTGAGGACCCCAGGCTCCTGGTGCGGGCTGTGGGGCCCACAGAAACCTCTTCTGGGCCTGAGGCTGGAACCGTCGAACCCCCAGAGGCCGCCCCTGAGGTGCCCACAGACGAGGCCGCCCGGCAGGCCCTGGTAGACTCGGTTTTTCAGGTGTCAGTACTGCCGGGCAATGTGGGCTACCTGCGCTTTGACAGGTTTGCAGATGCCTCCGTGCTGGGGGCG---------------------------------------------------------------------------------------------------------------------------------------------------------------------------------------------------------------------------------------------------------------------------------------------------------------------------------------------------------------------------------------------------------------------------------------------------------------------------------------------------------------------------------------------------------------------------------------------------------------------------------------------------------------------------------------------------------------------------------------------------------------------------------------------------------------------------------------------------------------------------------------------------------------------------------------------------------------------------------------------------------------------------------------------------------------------------------------------------------------------------------------------------------------------------------------------------------------------------------------------------------------------------------------------------------------------------------------------------
	Pedetes_surdaster                           --------------------------------------------------------------------------------------------------------------------------------------------------------------------------------------------------------------------------------------------------------------------------------------------------------------------------------------------------------------------------------------------------------------------------------------------------------------------------------------------------------------------------------------------------------------------------------------------------------------------------------------------------------------------------------------------------------------------------------------------------------------------------------------------------------------------------------------------------------------------------------------------------------------------------------------------------------------------------------------------------------------------------------------------------------------------------------------------------------------------------------------------------------------------------------------------------------------------------------------------------------------------------------------------------------------------------------------------------------------------------------------------------------------------------------------------------------------------------------------------------------------------------------------------------------------------------------------------------------------------------------------------------------------------------------------------------------------------------------------------------------------------------------------------------------------------------------------------------------------------------------------------------------------------------------------------------------------------------------------------------------------------------------------------------------------------------------------------------------------------------------------------------------------------------------------------------------------------------------------------------------------------------------------------------------------------------ATGAAAAACCTACGAAAAACCCACCCTCTAACCAAAATTATCAACGACTCGTTTATTGACCTTCCCACCCCCTCAAATATCTCATCCTGATGAAATTTCGGCTCCCTACTTGGTTTATGCCTACTAATCCAAATTATCACAGGTCTATTTCTATCTATACACTACACACCTGATACTATAACCGCATTCTCCTCCGTAACTCACATTTGCCGAGACGTAAACTACGGCTGATTAATCCGATATTTACATACAAACGGGGCATCAATATTTTTTATCTGCTTGTTTATTCATATTGGACGAGGGTTATACTATGGCTCTTTCACATTATCAGAAACATGAAACATCGGCGTAATTCTCTTTTTAACTATAATAGCCACCGCATTTATAGGCTACGTACTCCCTTGAGGACAAATATCCTTTTGAGGCGCAACCGTCATTACAAACTTACTATCTGCAATTCCATATATTGGGACTACTGTTGTAGAATGAATTTGAGGTGGATTTTCAGTCGATAAAGCTACACTAAATCGATTCTTCACATTCCACTTTATCCTTCCCTTTATTATCACAGCTCTAGTTATGATTCACCTTCTATTCCTCCATGAAACAGGCTCAAATAACCCATCAGGAATCTCATCCGACACTGACAAAATCCCATTTCACCCTTACTACACTATTAAAGATATTCTAGGAGCCCTACTTCTAGTCACATTTTTTCTAATCTTAGTACTTTTCCTTCCAGATTTATTAGGAGATCCCGACAACTACACACCCGCTAATCCACTAAATACACCCCCTCACATCAAACCAGAATGATATTTTCTATTTGCTTACGCCATTCTTCGTTCAATTCCAAATAAACTAGGGGGTGTAATTGCACTTCTACTATCAATCCTTGTGCTAATTCTTATCCCATTAATTAACATATCCAAACAACGAAGCCTGATATTCCGTCCAATCAGCCAAATTATATTCTGAGTCCTAGTAACTAACCTCGCCACACTAACATGAATCGGAGGCCAACCAGTTGAACACCCCTTTATTATCATTGGTCAACTATCATCTGCCCTATATTTTACCAACATCCTACTCCTAATACCAACATTAGGCGCACTAGAAAACACAGCACTCAAATGACCGGAGAACCTCATGGGGATGCAGGCAGCCATTGAGCAGGCCATGAAGAGTCGTGAGATTCTGGGTGCCTCAGACCCTCAGACACTGGCCCATGTGCTGACGGTCGGGGTGCAGAGCTCCTTGAACGACCCACGCTTGGTCATCTCCTATGAGCCCAGCACCCTCGATGCTCCCCAGCAAGCCCCAGCACTCACCAACCTCACCCAAGAGGAACTGCTGGCCTGGCTGCAGAAGAACATCCACCATGAGGTCCTGGAGGGCAACGTGGGCTACCTGCGGGTGGATGACCTCCCGGGCCAAGAGGTCCTGAGCAAGCTGGGGGGGTTCCTGGTGGCCCATGTGTGGAGGCAGCTCATGGGCACCTCCGCCTTGGTGCTGGATCTCCGGCACTGCACTGGGGGCCACGTCTCCGGTATCCCTTACGTCATCTCCTACCTGCATCCTGRGAACACCGTCCTGCACGTGGACACCATCTACGACCGCCCCTCCAATACCACCACAGAGATCTGGACCTTGCCCAAGGTCCTGGGTGAGAGGTACAGTGCCCACAAGGACGTGGTAGTCCTCACCAGCAGCCACACTGGGGGTGTGGCCGAGGACATCGCCTACATCCTCAAGCAGATGCGCCGGGCCATCGTGGTGGGCGAGCGGACTGAGGGCGGCGCCCTGGACCTCCAGAAGCTGAGGATAGGCCAGTCCAACTTCTTCCTCACTGTGCCTGTGTCCAGGTCCCTGGGGCCCCTGGGTGGAGGCAGTCAGACATGGGAGGGCAGCGGAGTGCTACCCTGCGTGGGGACACCTGCTGAGCAGGCCCTGGAAAAAGCGCTGGACATCCTCACGCTGCGCCGGGCCCTTCCAGGGGTTGTCCACCGCCTCCAGGAGGCCCTACAGGAATACTACACACTGGTGGACCGTGTGCCAGCCCTGCTACACCACCTGGCCACCATGGACTATTCCACGGTGGTCTCCGAGGAGGACCTGATCACTAAGCTCAACGCCGGCCTGCAGGCTGTGTCTGAGGACCCCAGGCTCCTGGTGCRGGCTGTGGGGCCCACAGAAACCTCTTCTGGGCCTGAGGCTGGAACCGTCGAACCCCCAGAGGCCGCCCCTGAGGTGCCCACAGACGAGGCCACCCGGCAGGCCCTGGTAGACTCGGTTTTTCAGGTGTCAGTACTGCCGGGCAATGTGGGCTACCTGCGATTTGACAGGTTTGCAGATGCCTCCGTGCTGGGGGCGCTGGGCCCCTATGTGCTGAGCCAGGTGTGGGCGCCC------------------------------ACAGAAGCCCCGGTTAGCCCCACCACCCCATACGTGGAGGACACCCCAGAACCGCCCTTGCATGACTTCTACTGCAGCAAGCTGCTGGACCTGGTCTCCCTGCTGGACGGCTCCTCCATGCTGTCTGAGGCTGAGTTTGAAGTGCTCAAGGCTTTTGTGGTAGGCATGATGGAGCGGCTGCACATCTCCCAGAAGCGGATCCGTGTGGCCGTGGTGGAATACCACGATGGCTCCCATGCCTACATTGAGCTCAAGGCCCGGAAGCGGCCCTCCGAACTGCGGCGCATTGCCAGCCAGGTCAAGTACGCAGGCAGCCAGGTGGCCTCCATCAGTGAGGTCTTAAAGTACACGCTGTTCCACATCTTCGGCAAAATTGACCGCCCCGAAGCTTCCCATGTCACTCTTCTCCTGACTGCCAGCCAGCAGTCCCCGAGGATGGCCAGGAACATGGTCCGCTATGTCCAGGGCCTGAAGAAGAAGAAGGTCATTGTGCTCCCCGTGGCCATTGGGCCACATGCCAACCTTAAGCAGATCGGCCTCATTGAAGAGCAGGCCCCTGAAAACAAAGCTTTTGTGCTCAAGGGGGTGGATGAACTAGAGCAGCAAAGGGACAAGATTATCAGCTACCTCTGTGACCTTGCTCCCGAGGCCCCCATCCCTACTCAGCGCTTCCACATGACACAAATCACTGCGGCTCCAGAGCTCATGGGGGTCTCACCCCTGGGACCCAGGAGAAACTCCATGGTTCTGGATGTGGCATTTGTCCTGGAGGGGTCCGACAAAGTGGGTGAAGCCAACTTCAACAGGAGCAGGGAGTTCATGGAGGAGGTGATTCAGCGCATGGATGTGGGCCAGGACGCCATCCACGTCACGGTGATGCAGTACTCGTACATGGTGACTGTGGAGCACACCTTCCGGGAGGCCCAGTCCAAGGGGGTGGTGCTGCAGCAGGTGCGGGAGATCCGCTTCCGGGGGGGCAACAGGACCAACACTGGCCTGGCCCTGAAGTACCTGTCAGAGCACAGCTTCTCTGCCAGCCAAGGGGACCGGGAACAGGCCCCCAACCTGGTCTACATGGTCACTGGAAACCCTGCCTCCGATGAGATCAGGCGCTTGCCGGGAGACATCCAGGTGGTGCCCATCGGAGTGGGTCCTCACGCTGACCTGCAGGAGCTGGAAAGGATCGGCTGGCCCAACGCCCCCATCCTGATCCGGGACTTCGAGACGCTGCCC
	Perognathus_flavus                          ------------------------------------------------GCAAATTTCCCCGGTGAGTACCCAGGGAGTAGGCCTTAAGCTCTCGATGTCACAACGCCAAGTACCACACCCCCACGGGTCAGCAGTAATAAAACTTAAGCCATGAACGAAAGTTTGACTAAGTTATGGGTTGGTAAACTTCGTGCCAGCCACCGCGGTCATACGAATGACCCTAGTAAATCGGCGTAAAGAGTATGCTAAAATTAGGCTAATCTGTAAAAAGAAAAACTACCTACTAAAGCTATAGCACAAACTGGGATTAGATACCCCACTATGTATAGCCATAAACACAAATCTGCTCGCCCGAGAACTACTAGCCACAGCTTAAAACTCAAAGGACTTGGCGGTGCTTTATATCCATCTAGAGGAGCCTGTTCTGTAATCGATAAACCCCGATATACCTTACCATTGCTAACCGTCTATATACCGCCATCTTCAGCAAACCCAGTAAGCTTTAAAAAGTTAGGTCAAGGTGTAACTTATGAAATGGAATGAAATGGGCTACATTTTCTGAAAGGAGGATTTAGCAGTAAACTAAAAATAGAGTGTTTAGTTG----------------------------------------------------------------------------------------------ATGTTCGTCAATCGTTGACTCTTCTCAACTAACCACAAAGACATTGGTACACTTTACCTAATATTCGGAGCTTGAGCCGGCATGGTAGGGACTGGACTCAGCATTCTCATCCGAGCTGAACTAGGCCAGCCCGGGGCCTTATTAGGGGATGATCAGATTTACAATGTAGTTGTAACCGCTCATGCATTTGTTATAATTTTCTTTATGGTCATGCCAATTATGATTGGAGGTTTTGGAAATTGATTGGTGCCTCTGATGATTGGAGCCCCTGACATAGCCTTTCCTCGAATAAATAATATGAGCTTCTGGCTTCTCCCACCGTCCTTCCTACTCTTACTGGCATCATCAATAGTAGAGGCTGGAGCAGGAACAGGCTGAACAGTATACCCACCGCTGGCCGGTAATTTAGCTCATGCCGGGGCCTCTGTGGACCTAACCATCTTCTCTCTCCACTTAGCAGGTGTATCTTCAATTCTAGGAGCCATTAATTTTATTACTACTATTATTAATATGAAACCGCCCGCAGTTTCCCAATACCAAACTCCTTTATTTGTCTGATCAGTCCTAATCACAGCTGTATTACTACTTCTATCTCTCCCTGTCCTGGCTGCTGGTATCACAATGCTTCTAACAGATCGGAACCTAAATACAACATTTTTTGACCCAGCAGGTGGGGGAGACCCTATCCTGTACCAACACCTATTCTGATTTTTCGGACACCCAGAAGTCTACATTCTTATTCTTCCTGGCTTCGGAATTATTTCACATATTGTGACCTTTTACTCGGGCAAAAAAGAGCCATTTGGCTATATAGGAATAGTTTGAGCTATAATATCAATTGGGTTTCTGGGCTTTATCGTATGAGCTCATCATATATTTACTGTTGGAATAGACGTAGATACACGGGCCTACTTCACATCAGCCACAATAATTATTGCTATTCCAACAGGGGTGAAGGTCTTCAGCTGATTGGCAACTCTGCATGGAGGTAATATCAAATGGTCCCCTGCTATACTATGAGCTCTTGGCTTTATTTTCTTATTTACAGTGGGAGGTCTTACAGGAATTGTCCTCTCTAATTCCTCCTTGGATATTGTACTTCATGATACTTATTACGTAGTCGCCCACTTCCATTACGTGCTCTCAATAGGAGCTGTATTCGCAATTATAGGGGGTTTCGTCCACTGATTTCCACTATTTACCGGGTACACCCTTAACGACATATGAGCTAAAATCCATTTTACAATTATATTTATTGGGGTAAACTTAACATTTTTCCCCCAACATTTCCTTGGACTAGCAGGCATACCTCGACGATACTCAGATTACCCAGATGCTTACACAACATGAAATACTGTCTCATCAATAGGGTCTTTTGTCTCTCTGACCGCCGTAATTCTTATAGTATTTATAATCTGGGAGGCCTTCGCCTCTAAACGAGAGGTTAAACTTGTTGAACTCACTACAACAAACCTAGAATGGATCCATGGATGCCCCCCACCATTCCACACATTTGAAGAGCCAGCCTTCGTAAAAATGACAATCATACGAAAAACCCACCCTTTATTTAAAATGGTCAACCATGCCTTCATTGACCTCCCAGCCCCTTCTAATATTTCAGGGTGGTGGAACTTCGGATCTCTATTAGGAGTATGCCTTATTATTCAAATCTTAACTGGCTTATTCTTATCCATACACTACACACCAGACACTTTAACAGCATTCTCCTCTGTATCCCATATTTGCCGAGACGTAAACTACGGGTGATTAATTCGAAATATACACGCTAACGGTGCCTCATTATTCTTCATCTGCTTATACCTTCACATTGGTCGAGGTATCTACTATGGGTCATATTTATATAAAGAGACCTGAAACATTGGTATCATCCTATTATTTATAGTTATAGCCACAGCCTTCATGGGATACGTCCTACCATGGGGCCAAATATCATTCTGAGGTGCTACAGTAATTACTAACCTATTATCCGCCATCCCCTATATAGGCTCAGACTTGGTAGAATGACTCTGAGGCGGGTTTTCAGTAGACAAAGCCACCTTGAATCGATTTTTCGCATTCCACTTTATCCTCCCATTCATT---GCAGCAATAGCCATAGTACACCTACTATTTCTTCATGAAACAGGATCTAATAATCCTCTAGGTATTCCCTCGGACTCCGATAAAATTCCATTCCACCCC------TCATATAAAGATCTATTAGGAGGTGTAGCATTATTAGCCTTCTTCTTTACTATTGTTTTATTCTTCCCTGACGCACTAGGAGACCCAGACAATTACACCCCAGCCAACCCCCTCAATACCCCTCCCCATATTAAACCAGAATGATATTTCCTGTTTGCCTATGCTATCCTACGTTCAATTCCTAACAAACTAGGAGGAGTAATTGCCCTAGTCCTATCCATCCTTATCCTAGCCTTACTACCCCTCCTGCACACATCGAACCAACGAAGCCTTATATTTCGTCCCATTAGCCAGACCTTGTTTTGACTCCTAGTATCAGATCTATTTATCCTAACATGAATCGGAGGCCAACCAGTAGAACCCCCATTTATCATTATTGGCCAGATCGCATCTATTCTATACTTCTCCATCATCCTACTACTTCTTCCTGTCGCAGGTTTAATCGAAAACAAAATACTTAAATGA---------------------------------------------AAGAGTCGGGAGATTCTGGGCATCTCAGATCCTCAGACACTGGCCCACGTGCTGACAGCCGGTGTGCAGAGCTCCCTGAATGACCCACGCCTGGTGATCTCCTATGAACCCAGCACCCTTGAGGCTCCCCGGCAAACCACAGCACTCAGCAACTTCACTCAAGAACAACTACTAACATGGCTGCAGGAGAAGATCCACCATGAGGTCCTAGAGGGAAATGTGGGCTACCTGAGGGTGGATGACCTCCCAGGCCAGGAGGTGTTAAGCAAGCTGGGGAATTTCTTAGTGGCCCATGTGTGGAAGCAACTCATGGGCACATCCGCCTTGGTGCTGGATCTGCGACACTGCACTAGCGGCCACGTCTCCGGAATCCCCTATGTCATATCCTACCTGCACCCTGGGAACACGGTATTGCATGTGGATACCATCTATGATCGCCCTTCCAACACCACCACGGAGATCTGGACCTTGCCTAAGGTCCTGGGGGAAAGATACAGTGCCGAGAAGGATGTGGTGGTCCTAACCAGCGGCCACACTGGAGGTGTGGCTGAGGACATTGCCTACATCCTCAAGCAGATGCGCAGGGCCATTGTGGTGGGGGAGCGGACCGAGGGGGGAGCCTTGGACCTCCAGAAGCTAAGGATAGGTCAGTCCGACTTCTTCCTCACCGTCCCTGTATCCAGATCTCTGGGGCCCCTGGGTGGAGGCAGCCAGACATGGGAGGGCAGCGGGGTGTTACCCTGTGTGGGCACCCCGGCCGAGCAG?CTCTGGAGAAGGCCCTGGCCATCCTCACCCTGCGCCGTGCCCTGCCAGGGGTCATCCAGCGCCTGCAGGAGGCCCTGCAGGACTATTACACTCTAGTGGACCGTGTGCCGGCCCTGCTGCACCATCTGGCCGGCATGGATTACTCTGCGGTAGTCTCTGAGGAGGATCTGGTCACCAAGCTCAATGCGGGCTTGCAGGCTGTGTCTGAAGACCCTCGCCTCCTGGTGCGGGCCATTGGACCCCGAGAAACATCTTCAGGGCCAGAGGCTGGAGCAGAAAATCCCCCAACGACAGGCCCTGAAGTGCCCCACGACGAGGCTGCCCGGAGTGCCCTGATCGACTCTGTGTTCCAGGTGTCTGTGCTG---------------------------------------------------------------------------------------------------------------------------------------------------------------------------------------------------------------------------------------------------------------------------------------------------------------------------------------------------------------------------------------------------------------------------------------------------------------------------------------------------------------------------------------------------------------------------------------------------------------------------------------------------------------------------------------------------------------------------------------------------------------------------------------------------------------------------------------------------------------------------------------------------------------------------------------------------------------------------------------------------------------------------------------------------------------------------------------------------------------------------------------------------------------------------------------------------------------------------------------------------------------------------------------------------------------------------------------------------------------------------------------------------------------
	Peromyscus_maniculatus                      AAAGGTTTGGTCCTGGCCTTATAATTAGCTAGAGGTAAAATTATACATGCAAAAATTCCCAGTGTCAACCCAGGGAGAGGGCATCAAGTACATTAGCTAAAGACGTCTTGCGCCACACCCTCACGGGACAGCAGTG--------------------GAAAGTCTGACTAAGTTATGGGTTGGAAAATTTCGTGCCAGCCACCGGGGTCATACGATTAACCCAAATTAATCGGCGTAAAACGTGTATTAAAAACCAACCATTATGTGAAAAGAAAGTAATTCCACGATAGCTAAGATCCAAACTGGGATTAGATACCCCGCTATGCTTAGCCCTAAACACAAAGTCATTTGCCTGAGAACTACTGGCCGCCGCTT-AAACTCCAAGGACTTGGCGGTACTTTGTATCCATCTAGAGGAGCCAGTTCTATAATCGATAAACACTGTTATACCTCACCATTGCTAACAGCCTATATACCGCCATCTTCAGCAAACCTAGTAAGCATAAAAACGTGAGGTCAAGGTGTAGCTCATGAGATGGGAAGCAATGGGCTTCATTTCCTGACAGGAGGATTTAGTAGTCAATTAAGAACAGAGAGCTTAATTGAATAGCGCAATGGAGTACGTACACACCGCCCGTCACCCTCCTCAAAGAGGAGATAAGTCGTAACAAGGTAAGCATACTGGAAAGTGTGCTTGGA------------------------------------------------ACCCTTTACCTATTGTTTGGGGCATGAGCTGGGATAGTGGGCACAGCC---AGTATCCTGATTCGAGCAGAGCTGGGACAACCTGGTGCCTTATTAGGTGACGATCAAATCTATAATGTGATTGTAACTGCCCATGCATTTGTAATAATTTTCTTCATAGTAATACCAATAATGATTGGAGGCTTTGGAAACTGACTAGTACCCCTAATGATCGGAGCCCCCGATATAGCATTCCCACGAATGAATAATATAAGCTTCTGACTTCTACCCCCCTCATTTCTCCTGTTACTAGCATCATCTATAGTAGAAGCAGGAGCAGGTACAGGTTGAACTGTATACCCTCCATTAGCTGGTAACTTAGCACATGCTGGAGCATCAGTAGATCTTACTATTTTTTCTCTCCATTTAGCTGGTGTATCCTCAATTCTAGGAGCAATTAACTTTATTACAACTATTATTAATATGAAACCACCGGCTATGACACAATATCAAACCCCATTATTCGTATGATCAGTCCTCATTACAGCTGTACTCCTACTTTTATCCCTACCAGTTCTAGCCGCAGGAATTACTATACTTCTAACAGACCGAAACCTAAACACAACTTTCTTTGACCCTGCTGGAGGTGGTGACCCTATTCTATATCAACACCTATTC---------------------------------------------------------------------------------------------------------------------------------------------------------------------------------------------------------------------------------------------------------------------------------------------------------------------------------------------------------------------------------------------------------------------------------------------------------------------------------------------------------------------------------------------------------------------------------------------------------------------------------------------------------------------------------------------------------------------------------------------------------------------------------------------------------------------------------------------------------------ATGACAAACATCCGGAAAAAACACCCACTAATTAAAATTATCAATGAGTCCTTCATTGATCTCCCAGCCCCATCCAACATTTCATCATGATGAAACTTCGGATCCCTACTTGGAGTATGCCTAATAATTCAAATCCTAACAGGCTTATTTCTAGCTATGCACTACACATCAGACACAACTACAGCATTCTCATCAGTAACACACATCTGCCGAGACGTCAACTACGGCTGACTTATCCGATACATACACGCAAACGGAGCCTCAATATTCTTCATCTGCTTATTCCTTCATGTAGGACGAGGAATATATTATGGATCATACACATTCACAGAGACATGAAACATTGGAGTTATATTATTATTTGCTGTAATAGCAACAGCATTCATAGGATACGTACTTCCATGAGGACAAATATCCTTCTGAGGGGCCACAGTAATTACTAACCTATTATCAGCTATCCCCTATATCGGAACAACCCTGGTAGAGTGAATCTGAGGGGGGTTCTCAGTAGACAAAGCAACACTAACACGATTCTTCGCATTCCACTTTATCTTACCATTCATTATCACAGCCCTAGTAGTAGTTCACCTATTATTCCTACATGAAACAGGATCTAACAACCCATCAGGCCTAAACTCAGACGCAGATAAAATTCCATTTCACCCCTACTACACTATTAAAGATATTTTAGGAATCCTCCTGCTATTAATAGTTCTCATAATTTTGGTTTTATTTTTCCCAGATATTCTCGGAGACCCCGATAATTACACTCCTGCAAATCCACTTAATACTCCAGCACACATTAAACCAGAATGATACTTCCTCTTCGCCTACGCCATCCTACGCTCAATCCCTAACAAACTAGGAGGAGTAATAGCCCTAGTTCTTTCAATCCTAATCCTAACCCTCCTGCCTCTACTACAAACCTCAAAACAACGAGGATTAATATTCCGACCTATCTCCCAGACCCTATTCTGAATCCTAGTAGCCAACCTATTTATCCTCACATGAATTGGAGGTCAGCCTGTTGAACACCCATTCGTTCTAATTGGACAACTAGCCTCAATCAGCTACTTTACCATTATTATTATCTTAATACCCGTAGCAGGAATGATTGAAAACAACATATTAAAA------------CTTATGGGGATGCAAGCAGCCATTGAGCAGGCTACGAAGAGTCATGAGATTCTGAGCATCTCAGACCCCCAGACGCTGGCCCATGTGCTGACAGCCGGAGTGCAGAGTTCTCTGAATGACCCACGTCTCTTCATCTCTTATGAGCCCAGTACCCTCGAGGCGCCTCAGCAAGCACCAGCACTCGCCAACCTCACCCGAGAAGAACTGCTGGCCCAGCTACAGAGGAACATTCACCATGAGATTCTTGAGGGCAACGTGGGTTACCTACGAGTGGATGACCTCCCAGGCCAGGAGGTACTGAGTGAGCTGGGGGAGTTCTTGGTGGCCCATGTGTGGAGGAAGCTCATGGGCACCTCGTCCTTGGTGCTAGATCTCCGGCACTGTGCTGGTGGTCATATCTCCGGGATCCCTTATGTCATCTCCTACTTGCACCCTGAGAACACTGTCATGCATGTGGACACCATCTATGATCGCCCCTCCAATACCACCACAGAGATCTGGACCTTGCCCAAGGTCCTAGGGGAGAGGTACAGTCCTGAGAAGGATGTGGTAGTCCTCACCAGTGGACATACTGGGGGAGTGGCTGAGGACATCGCCTACATCCTCAAGCAGATGCGTAGGGCCATCGTGGTGGGTGAGAGGACAGAGGGTGGGGCCCTGGACCTCCAAAAGCTGAGAATAGGTCAGTCCAACTTCTTCCTCACAGTGCCTGTGTCCAGGTCCCTGGGGCCCCTGGGTGGAGGTGGCCAGACATGGGAAGGCAGTGGAGTGCTGCCCTGTGTGGGGACACCTGCAGAGAARGCCCTGGAAAAGGCTCTGGCCATCCTCACCCTGCGTAGGGCCCTGCCAGGGGTTGTCCTCCGACTCCAGGAAGCCCTGCAGGACTACTACACACTGGTGGACCGAGTGCCGGGYCTGCTACACCACCTGGCTAGCATGGACTACTCAGCTGTGGTCTCTGAGGAGGACCTGGTGACAAAGCTCAACGCTGGCTTGCAGGCTGTGTCGGAGGATCCCAGGCTCCTGGTGAAAGCCACTGGACCCAGAGAAACCTCCTCTAGGCCTGAGACTGGGCCTTATGAGCCTCCAGCAGCTACCCCTGAGGTGCCCAAGGAAGAAGCTGCCCGGCGGGCCCTAGTGGACTCTGTGTTTCAAGTATCCGTGCTGCCGGGCAATGTGGGCTACCTGCGCTTTGACAAATTTGCAGATGCCTCTGTGGTGAGGGCACTGGGT---------------------------------------------------------------------CCAGTCAGCGCCACCACCCCATATGTTGAAGACACCCCTGAGCCACCCCTGCACAGCTTCCAATGCAGCAGGCTGCTAGATCTTGTCTTCCTGCTGGATGGCTCCTCCAGGCTGTCTGAGGCTGAGTTTGAGGTGCTCAAGACCTTTGTGGTGGGCATGATGGAGAGGCTGCATGTCTCTCAGAAGCGCGTCCGAGTGGCAGTGGTTGAGTACCACGATGGATCCCATGCCTACATTGAGCTCAAGGCTCGGAAGCGACCTTCAGAGCTTCGGCGCATTGCCAGCCAGGTTAAGTACGCAGGTAGCCAGGTAGCCTCTACCAGCGAGGTTTTGAAGTACACACTGTTCCAGATCTTTGGCAAAATCGATCGCCCTGAAGCCTCCCGCATCATTCTACTCCTGACTGCTAGCCAGGAGCCCCCACGGATGGCCAGGAATTTGGTCCGATATGTCCAGGGCCTGAAGAAGAAGAAGGTCATTGTGATCCCTGTGGGCATTGGTCCGCATGCCAGCCTCAAGCAAATCCACCTCATTGAAAAGCAGGCCCCTGAAAACAAGGCCTTTCTGCTCAGTGGGGTGGATGAGCTGGAGCAGAGAAGGGATGAAATAATCAACTACCTCTGTGACCTTGCCCCTGAACCCCGAGCCTCTACTCAGCCTCCCCAGGTGGCACAAATCACCATGAGTCCGGGGATCTTGGGGATTTCATCACCTGGACCCAAGAGGAAGTCCATGGTTCTGGATGTGGTGTTTGTCCTGGAGGGGTCAGACGAAGTTGGTGAAGCAAACTTCAATAAGAGCAAGGAGTTCCTGGAGGAAGTAATCCAGCGCATGGATGTGGGCCAGGATGGCATCCACATCACGGTGCTGCAGTATTCATACATGGTCACTGTGGAGCACGCCTTCAATGAGGCCCAGTCCAAGGAGGATGTGCTGCGGCATGTCCGAGAGATCCGTTACCACGGTGGCAACAGGACCAACACTGGGCAGGCCCTGCAGTATCTTTCTGAGCACACCTTCTCTCCTAGCCAGGGGGACCGGGAACAGGCACCTAACCTGGTCTACATGGTCACAGGGAACCCTGCCTCCGATGAGATCAGGAGGTTGCCTGGAGACATCCAGGTGGTACCTATCGGAGTGGGCCCCCATGCCAAT---------------------------------------------------------------------
	Petromus_typicus                            ------------------------------------------------GCAAGGATCCCCAGTGAGTACCCATGGAGTGGGTATCAAGTACACTAGCTCAAGACACCCAGCGCCACGCCCCCACGGGACAGCAGTAATAAAAATTAAGCAATGAACGAAAGTTCGACTTAGTCATGGGTTGGTAAATTTCGTGCCAGCCACCGCG-TCATACGATTAACCCAAGTTAATCGGCGTAAAGGGTGTATTAAATTTTATCTAAGTTGTAGAACGAAAGTAATCTCACGAAAACTAAGGCCCAAA----------------------GCTTAGTTGTAAACACAAA------CGCCAGAGAACTACAAGCCACAGCTTAAAACTCAAAGGACTTGGCGGTGCTTTATACCCACCTAGAGGAGCCTGTTTCATAATCGATAAACCCCGATAAACCTTACCGTCGCTAACAGTCTATATACCGCCATCTTCAGCAAACCCAGTGAGCATAAAAACGTTAGGTCAAGGTGTAACCCATGGGGCGGGGA-AAATGGGCTACATTTTCTGAAAGGAGGATTTAGTAGTAAATTAAGAATAGAGAGCATTATTG----------------------------------------------------------------------------------------------------------------------------------------------------------------------------------------------------------------------------------------------------------------------------------------------------------------------------------------------------------------------------------------------------------------------------------------------------------------------------------------------------------------------------------------------------------------------------------------------------------------------------------------------------------------------------------------------------------------------------------------------------------------------------------------------------------------------------------------------------------------------------------------------------------------------------------------------------------------------------------------------------------------------------------------------------------------------------------------------------------------------------------------------------------------------------------------------------------------------------------------------------------------------------------------------------------------------------------------------------------------------------------------------------------------------------------------------------------------------------------------------------------------------------------------------------------------------------------------------------------------------------------------------------------------------------------------------ATGAAAAACATTCGAAAGACCCACCCACTACTYAAAATTGTTAATCAYTCATTCATTGAYCTACCCGCACCATCAAACATYTCCGCATGATGAAACTTTGGATCCCTACTAGGAGTGTGCCTCCTTCTACAAATCCTTACAGGCCTATTTCTAGCMATACACTATACA---GAYACAACA---GCATTCTCATCAGTCGCCCATATCTGCCGA---GTCAACTAYGGATGA---ATC------CTACATGCCAACGGAGCATCCATATTTTTTATCTGCATATACCTTCATGTAGGACGRGGCGTMTACTATGGCTCCTAYATCTTCCTAGAAACATGAAACGTAGGAGTCATCCTTCTGTTTACAGTAATAGCRACAGCGGTCATAGGCTATGTACTC------------------------------------------------------------------------------------------------------------------------------------------------------------------------------------------------------------------------------------------------------------------------------------------------------------------------------------------------------------------------------------------------------------------------------------------------------------------------------------------------------------------------------------------------------------------------------------------------------------------------------------------------------------------------------------------------------------------------------------------------------------------CCAGAGAACCTCATGGGGATGCAGGCAGCCATTGAGCAGGCCATGAAGAGCCGGGAGATTCTCAGCATCTCCGATCCACAGGTACTGGCCCGAGTGCTGACAGACGGGGTGCAGAGCTCCTTGAACGACCCTCGGCTAGTCATCTCCTATGAGCCCAGCACCGTGGAGGCATCGCCGCAAGCCCCGGCACCCACCAACCTCAGCCAGGAGGAGCTGCTGGCTGGGCTGCAAAAGAGCATCCGCCATGAGGTCCTGGGAGGCAACGTGGGCTACCTGCGTGTGGACGACCTCCCGGGCCAGGAGGTACTCGGCAGACTAGTCAGCTTCCTGGTGACCCACGTGTGGAAGCAGCTCATGGGCACCTCCGCCCTGGTGCTGGACCTCCGGCAGTGCTCTGGCGGCCATGTCTCCAGCATCCCCTATGTCATCTCCTACCTGCACCCCGGGAACACAGTCCTGCACGTGGACACCATCTACAACCGCCCCTCCAACACTACCACGGAGATCTGGACTTTGCCACAGATTCTGGGAGAGAGATACAGCGCCGAGAAGGATGTGGTGGTCCTCACCAGTGGCCGCACTGGGGGCGTGGCCGAGGACATCGCCTACATCCTCAAGCAGATGCGCAGGGCCATCGTGGTGGGCGAGCGCACAGAGGGGGGTGCCCTGGACCTCCAGAAACTGAGGATCGGCCAGTCCAGCTTCTTCCTCACCGTGCCTGTGTCGAGGTCACTGGGGCCCTTGGGTGGAGGAGGCCAGACGTGGGAGGGCAGCGGAGTACTGCCATGCGTGAGCACGCCAGCAGAGCAGGCCCTGGAGAAGGCGCTGGCCATCCTCACCTTGCGCCGCGCCCTGCCGGGGGTCCTGCACCGCCTGCGGGAGGCCTTGCAGGAGTACTACACACTGGTGGACCGCGTGCCGGCCCTGCTGCACCACCTGGCCAGCATGGACTACTCCACAGTGGTCTCCGAAGAGGACCTGCTAACCAAGCTCAACGCTGGGCTGCAGGCTGTGTCTGAGGACCCCAGGCTCCTGGTGCGGGCTGTGGGGCCCAGAGAGACCTCTTCAGGGCCTGAGGCTGAAGGCTATGAGGCCCTGGAGGCAGAACCCGAGGTCCCCAACGACGAGGCTGCCCGGCAGGCACTGGTGGACACTATGTTCCAGGTGTCAGTGTTGCCAGGCAACGTGGGCTACCTGCGCTTTGACAGGTTTTCAGATGACTCTGTGCTGGGGGCGCTGGGCCCCTACGTGCTGCACCAGGTGTGGGAGCCCCAGCAGCCCCGAGTCCTGGTGGCGCCCCCTACAGAGGCCCCAGTCAGCGCCACCACCCTGTACGTGGAGGATACCCCGGAGCCGCCCCTGCATGACTTCTACTGCAGCAAGCTGCTGGACCTGGTCTTCCTGCTGGACGGCTCCTCGAGGCTGTCAGAGGCTGAGTTCACGGTGCTGAAGGCCTTCGTGGTGAGCTCCATGGAGCGGCTGCACATCTCCCAGAGGCGCATCCGCGTGGCCGTGGTGGAGTACCACGACGGCTCCCACGCTTACCTCGAGCTCAGGGCCCGGAAGCGGCCCTCGGAGCTGCGGCGCATCGCCAGCCAGGTGAAGTACGCGGGCAGCGCGGTGGCCTCCACCAGCGAGGTCCTGAAGTACACGCTCTTCCAGATCTTTGGCAAAATTGAGCGCCCTGAAGCCTCGCGCATCGTACTGCTCCTGACTGCCAGCTCCGAGCCTAGGCAGATGGCACGGAATTTGGTTCGCTATGTCCAGGGCCTGAAGAAGAAGAAGGTCATTGTGATGCCAGTGGCCATTGGGCCACATGTCAACCACCAACAGATCCGCCTCATCGAGAAGCAGGCCCCCGAAAACAAGGCCTTCATGCTCAGCAGTGTGGACGAGCTGGAAGATCGAAGGGACGAGATTATCGGCTACGTGTGTGATCACGCACCTGAGGCCCCCGGCCCCAAGCAGCGCATCCAGGTGCCACAGGTCACTGAGGGCCCCAGG------------------------------AGGAAGTCCGTGGTYCTGGACGTGGTATTTGTCGTGGAGGGCTCGGATGCAGTTGGAGAGGCCAACTTCAACAGGAGCAAGGAGTTCATGGCAGAGGTGATCCAGCGCCTGGACGTGGGCCAGGATGGCGTCCACGTCACGGTCCTGCAGTACTCGTACAAGGTGACTGTGGAGTACACCTTCCGCGAGGCCCAGTCCAAGAGGGACGTGCTGCGGCACGTGCGAGAGCTCCAGTTCCGGGGCGGCAACCAGACCAACACGGGGCTGGCCCTGCAGTACGCGTCGGAGCACAGCTTCTCGGCTCGCCAGGGC---CGGGAACAGGCACCCAACCTGGTTTACATGGTCACGGGAAACCCTGCCTCTGACGAGATCAAGCGGCTGCCTGGGGACATCCAGCTGGTGCCCATTGGCGTGGGCCCCAGGGCCGACATGCAGGAGCTGCAGAGGGTCAGCTGGCCCGGCCCCCCCATCTTCATCCAGGACTTCGAGGTGCTGCCC
	Phyllomys_pattoni                           -------------TAGCTTTTTTATTAATTATTAGCAAAATTATACATGCAAGAATCACCTGTGAGAACCCAAGGAGCTGGTATCAAGCACACTAGCTAATAACGCCTTGCGCCACACCCCCACGGGACAGCAGTAATTAAAATTAAGCAATAAACGAAAGTTTGACTAAGTTATGGGTTGGTAAATCTCGTGCCAGCCACCGCGGTCATACGAGTAACCCTAATTAATCGGCGTAAAGAGTGTATTAAATCTTATCTAAGTCGTAAAAAGAAAGTAATCTCACTAAAGCTAAGATTCAAACTGGGATTAGATACCCCACTATGCTTAGCCATAAACACAAAAATTTTCGCCTGAGAACTACTAGCAACAGCTTAAAACTCAAAGGACTTGGCGGTGCTTTAAACCCATCTAGAGGAGC---------------------------------------------------------------------------------------------------------------------------------------------------------------------------------------------------------------------------------------------------------------------------------------------------------------------------------------ACATTATATCTTTTATTTGGTGCCTGAGCTGGTATAGTCGGTACTGCTCTTAGTTTACTAATTCGAGCAGAACTGGGTCAACCAGGAGCCTTACTAGGAGATGATCAAATCTATAATGTCATTGTAACTGCTCATGCATTCGTTATAATTTTCTTTATAGTAATACCAATTATGATTGGGGGCTTTGGGAATTGGTTAGTTCCATTAATAATTGGAGCTCCTGATATAGCCTTTCCACGAATAAATAATATAAGCTTCTGACTTTTACCGCCTTCATTCCTATTACTTCTTGCTTCATCAATAGTAGAAGCCGGAGCTGGAACAGGATGAACAGTTTATCCACCTCTCGCTGGAAATTTAGCTCATGCAGGAGCCTCTGTTGATCTAACAATTTTCTCCTTACATTTAGCAGGAGTTTCATCAATTTTAGGAGCCATTAATTTTATTACTACTATTATTAATATAAAACCTCCCGCTATAACACAATACCAAACCCCTTTATTTGTATGATCAGTTTTAATTACAGCAGTACTTCTTCTTTTATCTTTACCAGTATTAGCTGCAGGTATTACAATATTATTAACAGACCGAAATTTAAACACAACATTCTTTGACCCCGCTGGTGGAGGAGACCCTATTCTTTACCAACACTTATTC---------------------------------------------------------------------------------------------------------------------------------------------------------------------------------------------------------------------------------------------------------------------------------------------------------------------------------------------------------------------------------------------------------------------------------------------------------------------------------------------------------------------------------------------------------------------------------------------------------------------------------------------------------------------------------------------------------------------------------------------------------------------------------------------------------------------------------------------------------------ATGACAAACACTCGCAAATCTCACCCTCTTATCAAAATTATTAACCACTCATTCATTGATTTACCAGCTCCATCAAACATCTCAGCATGATGAAATTTTGGCTCCTTATTAGGTGTATGTCTTGCACTTCAGATTATCACAGGATTATTCCTAGCTATACATTATACTGCAGATACTACCACAGCCTTCTCATCAGTTACCCATATCTGCCGAGACGTTAATTACGGTTGACTAATTCGTTATACACACGCTAACGGAGCATCCATGTTCTTTATTTTCCTTTATTTTCACATTGGACGAGGAATTTATTATGGATCATACACCTATATAGAAACTTGAAATATCGGAGTTATCCTATTATTTACAGTAATAGCAACAGCCTTTATAGGATACGTCTTACCTTGAGGACAAATATCTTTCTGAGGAGCAACAGTCATTACAAATCTACTATCAGCTATCCCTTATATTGGTCCTACATTAGTAGAATGAATCTGAGGGGGATTTTCAGTAGATAAAGCAACTCTAACCCGATTCTTCGCCTTCCACTTTATTCTCCCATTTATTATTACAGCAATAGTAATAATCCATTTACTATTTTTACACGAAACAGGATCTAACAACCCATCTGGACTAAACTCAGACTCAGACAAAATCCCATTTCACCCCTACTACACAATCAAAGATATCTTAGGCCTCCTATTCATAGCTGTTGCACTAATAATACTAGTACTATTTTCACCTGATCTACTAGGAGATCCAGATAACTATACCCCCGCTAACCCACTAAATACACCTCCACATATTAAGCCAGAATGATATTTCCTGTTCGCATACGCAATTCTACGATCAATTCCTAATAAATTAGGAGGGGTAATCGCATTAGTACTCTCCATTCTTATTCTAGTACTACTTCCCATTATTCACACATCCAAACAACGCAGCATATCATTCCGACCATTCAGCCAATGCCTACTATGAACCTTAGTAGCAAACCTAATTATTCTTACATGAATTGGAAGTCAACCAGTAGAATATCCTTTCATTACAATCGGCCAACTAGCATCAATTTCTTACTTCTGCATTATTCTAATCATCATACCCACCACCAGCTTCATAGAAAACAAAATACTCAAATGA---------CTTATGGGGATGCAGGCAGCCATCGAGCAGGCTATGAAGAGCCGGGAGATTCTAGGCATCTCCGACCCTCAGACACTGGCGCATGTGCTGACCGACGGGGTACAGAGCTCGTTGAATGATCCACGCCTGGTCATTTCCTACGAGCCCAGCACTGTGGAGAATCTGCGTCAAGCACCAGCACCCACCAACCTCACCCAGGAGGAGCTGATGGCTGGGCTACAAAACAGCGTCCACCATGAAGTCCTGGAGGGCAATGTGGGCTACTTGCGCGTGGATGACCTCCCTGGCCAGGAGGTGCTAAGCAGGCTGAGTGGCTTCTTGGTGAGCCATGTGTGGAAGCAGCTCATGGGTACCTCCGCCTTGGTGCTGGATCTCCGGCAGTGCCCCAGTGGCCACGTCTCTAGCATCCCCTACGTCATCTCCTACCTGCACCCTGGGAACACGGTCCTGCATGTGGACACCATCTACGATCGCCCCTCGAACACCACCACGGAGATCTGGACCTTGCCGCAGGTCCTGGGAGAGCGGTACAGTGCTGAGAAGGACGTGGTGGTCCTCACCAGCGGCCGCACTGGGGGCGTGGCAGAGGACATCGCCTACATCCTTAAGCAGATGCGCAGGGCCATCGTGGTGGGTGAGCGCACGGAGGGGGGCGCCCTAGACCTTCAGAAGCTGAGGATTGGCCAGTCCAACTTCTTCCTCACCGTGCCTGTGTCCAGGTCGCTGGGCCCCCTGAGCGGAGGCAGCCAGACGTGGGAGGGTAGCGGGGTGCTGCCGTGTGTCGTCACCCCAGCTGAGCAGGCCCTGGAGAAGGCGCTGGCCATCCTCACACTGCGCCGTGYCCTGCCAGGGGTTGTACAGCGCCTGCAGGAGGCCCTGCAGGAGTACTACACCCTGGTGGACCGTGTGCCAGCCCTGCTGCACCACCTGTCGAGCATGGACTATTCCTCAGTGGTCTCTGAAGAGGACCTGGTCACCAAGCTCAACAGCGGCCTGCAGGCTGTATCTGAGGACCCCAGGCTCCTAGTGCGGGCTGTGGGGCCTAGGGAAACCTCTTCAGGGTCCGAGGCTGAATTCCATGAGCCACTAGAAGCAGAGCCTGAGGTTCCCAAGGATGAGGCTGCCCGGCAAGCCCTGGTAGACTCTGTGTTCCAGGTGTCTGTGCTGCCCGGCAATGTGGGCTACTTACGTTTTGACAGGTTCGCAGATGACTCCGTTCTAGGGGCACTGGGACCTTACGTGCTG---------------------------------------------------------------------ACCACCCCATACCTGGAAGATGCCCCGGAGCTGCCCCTGCATGACTTCTACTGCAGCAAGCTGCTGGATCTGGTCTTCCTGCTGGATGGCTCCTCCAGGCTCTCGGAGGCYGATTTCGAGGTGCTGAAGGCCTTTGTGGTGAGCGTCATGGAGCGGCTGCACATCTCCCAGAAGCGGATCCGGGTGGCTGTGGTCGAGTACCATGACGGCTCCCATGCCTACCTCGAGCTCAAGGCCCGGAAGCGRCCCTCAGAGCTGCGGCGCATCGCCAGCCAGGTGAAGTACGTGGGCAGCCAGGTGGCCTCCGTCAGTGAGGTCCTCAAGTACACGCTGTTCCAGATCTTCAGCAAAATTGAGCGCCCTGAGGCCTCCCGCATCGTGCTGCTCCTGACTGCTAGCTCAGAGCCCAAGCAGATGCCCCGGAATTTGGCCCAGATTGTCCAGCGCCTGAAGAAGAAAAAGATCATCGTGATGCCAGTGGGCATCGGGCCGCATGTCAACCTCCAGCAGATCCGATTCATTGAGAAGCAGAGCCCTGAAAACAAGGCCTTCATGCTCAGCRGTGTGAATGAGCTGGAGCAGAGGAGGGATGAGATCATCAACTACCTCTGTGACCATGCGCCTGAGGCCCCTGCCCCGACACAGCACCCCCCGGTAGCACAGGTCACTGTGGGAACAAGGCTCTCAGAGAATTTGTCCCCAGAACCCAAGAGAAAGTCCATGGTTCTGGATGTGGTATTCGTCCTGGAGGGCTCTGACAAAGTAGGAGAGGCCAACTTCAACAGGAGCAAGGAGTTCATGGCAGAGGTGATCCAGCGCATGGATGTGGGCCAGGATGGCGTCCACGTCACGGTGCTGCAGTACTCGTACATGGTGGCTGTGGAGTATACCTTCCGTGATGCCCAGTCCAAGGGGGATGTGCTACAGCATGTGCGAGAGATCCAGTTCCGGGGTGGCAACCAGACGAACACCGGACTGGCCTTGCAGTACTTGTCTGAGCACAGCTTCTCTGCCAGCCAGGGTGACCGGGAGCAGGCGCCAAACCTGGTTTACATGGTCACAGGAAATCCTGCCTCCGATGAGATTAGACGGTTGCCTGGAGACATCGAGGTGGTGCCCATTGGAGTGGGCCCTTATGCCAACATGCAGGAACTGCAGAGGGTCAGCTGGCCC---------------------------------------
	Plagiodontia_aedium                         ------TTGGTCCTGGCCTTTTTATTAGTTGTTAGCAAAATAATACATGCAAGAGTCACCAGTGAGAACCCGAGGAGCGGGTATCAA----------TCATAACATCTTGCGCCACACCCCCACGGGACAGCAGTACTTAAAATTAAGCAATAAACGAAAGTTTGACTAAGTTATGGGTTGGTAAATCTCGTGCCAGCCACCGCGGTCATACGATTAACCCTAATTAATCGGCGTAAAGAGTGTATTAAATTTTATCTAAGTTGTAAAAAGAAAGTAATCTCACTAAAGCTAAGATCCAAACTGGGATTAGATACCCCACTATGCTTAGGCGTAAACACAAAAATTTTCGCCAGAGAACTACTAGCAATAGCTTAAAACTCAAAGGACTTGGCGGTGCTTTAAATCCACCTAGAGGAGCCTGTTCTATAATCGATAAACCCCGATAAACCTCACCATTGCTAACAGTCTATATACCGCCATCTCCAGCAAACCCAGTAAGCATAAAAACGTTAGGTCAAGGTGTAACTAATGAAGTGGAAAGTAATGGGCTACATTTTCTGAAAGGAGGATTTAGTAGTAAATTAAGAATAGAGAGCTTAATTGAATTAGGCAATAAAGCACGCACACACCGCCCGTCACCCTCCTCAAAGAGGAGACAAGTCGTAACAAGGTAAGCATACTGGAAAGTGTGCTTGGA------------------------------------------------------------------------------------------------------------------------------------------------------------------------------------------------------------------------------------------------------------------------------------------------------------------------------------------------------------------------------------------------------------------------------------------------------------------------------------------------------------------------------------------------------------------------------------------------------------------------------------------------------------------------------------------------------------------------------------------------------------------------------------------------------------------------------------------------------------------------------------------------------------------------------------------------------------------------------------------------------------------------------------------------------------------------------------------------------------------------------------------------------------------------------------------------------------------------------------------------------------------------------------------------------------------------------------------------------------------------------------------------------------------------------------------------------------------------------------------------------------------------------------------------------------------------------------------------------AACATACG?---TCCCACCCCTTAATTAAAATTATTAACCATTCCTTCATTGATCTACCAACACCACCTAACATCTCAGCATGATGAAATTTCGGCTCCTTATTAGGTGTATGCCTAGGAGTACAAATTATCACAGGATTATTTCTAGCCATACATTACACCGCAGATACATCTACAGCTTTTTCATCAGTAACCCACATCTGCCGAGATGTAAACTATGGTTGGTTAATCCGTTATGCCCATGCTAATGGAGCATCAATATTTTTCATTTTCTTATATTTCCACATTGGACGAGGTATTTATTACGGGTCTTACACTTTTATAGAAACCTGAAACATTGGAGTACTATTACTACTCACAGTTATAGCCACTGCTTTCATAGGATATGTACTTCCCTGAGGACAAATATCATTCTGAGGCGCAACAGTCATTACAAACCTTTTATCAGCTATCCCTTATATTGGTCCTACACTAGTAGAATGAATCTGAGGAGGATTTTCAGTAGATAAAGCAACCCTAACTCGATTCTTTGCCTTCCACTTCATTCTACCATTTGTCATTACCGCAATAGTAATAATTCACTTATTATTCCTCCATGAAACAGGGTCTAACAATCCTTCAGGCCTAAACTCAGACTCTGACAAAATCCCATTCCACCCATATTATACAATCAAAGACATCTTAGGTCTTCTAATAATAATTCTAATTCTATGCATACTCACCTTATTTATACCAGACCTCCTAGGAGACCCAGACAACTACACCCCTGCCAACCCATTAAGCACACCCCCTCACATCAAGCCAGAATGATATTTCCTATTCGCCTATGCAATCCTACGCTCCATCCCTAATAAACTAGGAGGAGTTCTAGCACTAACATTCTCAATTTTAATCCTAATATTATTCCCTGCACTACACATATCCAAACAACGTAGCATATCATTCCGCCCTATAAGCCAATGCTTATTATGAACCTTAGTAGCAAACCTAATGATCCTTACATGAATCGGAGGCCAACCAGTAGAATACCCATTCATTATAATTGGCCAATTAGCATCAATTTCTTACTTCTGTATTATTCTAATCCTTATACCAACAACAAGCTTAGTAGAAAACAAACTACTTAAATGACCAGAGAACCTTATGGGGATGCAAGCAGCCATCGAGCAGGCCGTGAAGAGCCGGGAAATTCTAGGCATCTCTGACCCTCAGACACTGGCACATGTGCTGACAGATGGGGTACAGAGCTCGTTGAATGACCCACGCCTGGTCATTTCCTATGAGCCCAGCACTGTGGAGAATCCACGTCAAGCCCCAGCACCCACCAACCTCACCCAGGAGGAGCTGATGGCTGGGCTACAGAAGAACGTTCGCTACGAGGTCCTGGAGGGCAACGTGGGCTACTTGCGCGTGGATGACCTCCCTGACCAGGAGGTGCTAAGCAGGCTGAGTGGCTTCCTAGTGAACCATGTGTGGAAGCAGCTCATGGGTACCTCCGCCCTGGTGCTGGATCTCCGGCAGTGCCCCAGCGGCCATGTCTCTGGCATCCCCTACGTCATCTCCTACCTGCACCATGGGAGCACGGTCCTACATGTGGACACAATCTACAATCGTCCCTCGAACACCACCACAGAGATCTGGACCTTGCCGCAGGTCTTGGGAGAGCGGTACAGTGCTGAGAAGGATGTGGTGGTCCTCACCAGCAGC---------------------GACATCGCCTACATCCTCAAGCAGATGCGCAGGGCCATCGTGGTGGGTGAGCGCACGGAGGGAGGCGCCCTGGACCTGCAGAAGCTGAGGATTGGCCAGTCCAACTTCTTCCTCACCGTGCCTGTGTCCAGGTCCCTGGGCCCCCTGAGTGGAGGCAGCCAGACATGGGAAGGCAGTGGGGTGCTGCCATGTGTCAGCACT------------------------------------CTCACCCTGCGCCGTGCCCTGCCAGGGGTTGTACACCGCCTACAGGAGGCCCTGCAGGAGTACTACACCCTGGTGGATCGTGTGCCGGCCCTGCTGCACCACCTGTCCAGCATGGACTACTCCATGGTGGTATCTGAGGAGGGCTTGGTCACCAAGCTCAACAGCGGCCTGCAGGCTGTAGCTGAGGACCCCAGGCTCCTAGTGCGGGCTGTGGGGTCTAGGGAAACCTCTTCAGGGTCTGAGGCTGAATCCCATGAGCCACTGGAAGCAGAGCCTGAGGTTCCCAAGGATGAGGTTGCCCGGCAAGCCCTGGTGGACACTGTGTTCCAGGTGTCT------------------------------------------------------------------------------------------------------CAGGAGTCTTCAGGTCTGGTGGTGCCCCCTACAGAGGCCCCAGTTAGTGCTACCACCCCATACCTGGAAGATGCCCCGGAACTGCCCCTGCATGACTTCTACTGCAGCAAGCTGCTGGATCTGGTGTTCCTGCTGGATGGCTCCTCGAGGCTCTCAGAGGCTGATTTCGAGGTGCTGAAGGCCTTTGTGGTGAGCGTCATGGAGCGGCTGCACATCTCCCAGAAGCGGATTCGGGTGGCCGTGGTGGAGTACCACGACGGCTCCCATGCCTACCTCGAGCTCAAGGCCCGGAAGCGGCCCTCGGAACTGCGGCGCATTGCCAGCCAGGTGAAGTACGTGGGCAGCCAGGTAGCCTCCATCAGCGAGGTCTTGAAGTACACACTGTTCCAGATCTTCAGCAAAATCGAGCGCCCCGAGGCCTCCCGCATTGTGCTGCTCCTGACTGCTAGCTCAGAGCCCAAGCAGATGGCCCGGAATTTGGTCCGCAGCGTCCAGGGCCTGAAGAAGAAAAAGGTCATCCTGATGCCAGTGGGCATCGGGCCGCATGCCAACCTGCAGCAGATCCGTCTCATTGAGAAGCAG---------------------------------------------------------------------------------------------------------------------------------------------------------------------------------------------------------------------------------------------------------------------------------------------------------------------------------------------------------------------------------------------------------------------------------------------------------------------------------------------------------------------------------------------------------------------------------------------------------------------------------------------------------------------------------------------------------
	Rattus_norvegicus                           AAAGGTTTGGTCCTGGCCTTATAATTAATTGGAGGTAAGATTACACATGCAAACATCCCCGGTGTAAACCCAAGGAGAGGGCATCAAGCACATTAGCTCAAGACGCCTTGCGCCACACCCCCACGGGACAGCAGTGATAAATATTAAGCAATGAACGAAAGTTTGACTAAGCTATGGGTTGGTAAATTTCGTGCCAGCCACCGCGGTCATACGATTAACCCAAACTAATCGGCGTAAAACGTGCATTAAAATCCAACTTATATGTGAAAAGAAAGTAATTCCACGATAGCTAAGACCCAAACTGGGATTAGATACCCCACTATGCTTAGCCCTAAACACAAAATTATTTGCCAGAGAACTACTAGCTACAGCTTAAAACTCAAAGGACTTGGCGGTACTTTATATCCATCTAGAGGAGCCTGTTCTATAATCGATAAACCCCGTTATACCTTACCCTCGCTAACAGCCTATATACCGCCATCTTCAGCAAACCCAGTAAGCATAAAAACGTTAGGTCAAGGTGTAGCCAATGAAGCGGAAAGAAATGGGCTACATTTTCTGAAAGGAGGATTTAGTAGTAAATTAAGAATAGAGAGCTTAATTGAATAGAGCAATGAAGTACGCACACACCGCCCGTCACCCTCCTCAAAGAGGAGATAAGTCGTAACAAGGTAAGCATACTGGAAAGTGTGCTTGGAATGCTCGTAAACCGTTGACTCTTTTCAACTAACCACAAAGATATCGGAACCCTCTACCTATTATTTGGAGCCTGAGCAGGAATAGTAGGGACAGCTTTAAGTATTCTAATTCGAGCTGAACTAGGACAGCCAGGCGCACTCCTAGGAGATGACCAAATCTATAATGTCATCGTCACAGCCCATGCATTCGTAATAATTTTCTTTATAGTAATACCTATAATAATTGGAGGCTTCGGGAACTGACTTGTACCACTAATAATTGGAGCCCCTGATATAGCATTCCCACGAATAAATAACATAAGCTTTTGACTGCTTCCTCCATCATTTCTACTCCTTTTAGCATCCTCCATAGTAGAAGCTGGAGCTGGAACAGGATGAACAGTATATCCCCCCTTAGCCGGAAACCTAGCCCATGCTGGAGCATCCGTAGATTTAACTATTTTTTCCCTCCACCTAGCCGGGGTGTCTTCTATCTTAGGAGCTATCAACTTTATCACCACTATCATTAATATAAAACCCCCTGCTATAACCCAATATCAGACACCTCTCTTTGTATGATCCGTACTAATTACAGCCGTCCTACTACTTCTCTCACTGCCAGTATTAGCAGCAGGTATCACTATACTCCTTACAGACCGAAATCTAAATACTACTTTCTTCGACCCCGCTGGAGGTGGAGACCCAATCCTTTATCAACACCTATTCTGATTCTTCGGCCACCCAGAAGTGTACATCTTAATTCTTCCAGGGTTTGGAATTATTTCACATGTAGTTACCTATTACTCTGGAAAAAAAGAACCCTTCGGATATATAGGTATGGTATGAGCCATAATATCTATTGGCTTCCTAGGATTTATTGTATGAGCACATCACATATTCACAGTAGGCCTAGATGTAGACACCCGAGCCTACTTTACATCTGCCACTATAATTATCGCAATTCCTACAGGCGTAAAAGTATTCAGCTGACTCGCTACACTACATGGAGGAAATATCAAATGATCCCCCGCCATATTATGAGCCTTAGGGTTTATCTTCTTATTCACAGTAGGGGGCCTAACAGGGATCGTACTATCTAACTCATCCCTTGACATTGTACTTCATGATACATACTATGTAGTAGCTCACTTCCACTATGTCTTATCTATAGGAGCAGTATTCGCCATCATAGCTGGCTTCGTCCACTGATTCCCACTATTCTCAGGCTATACCCTAAATGACACATGAGCAAAAGCCCACTTTGCCATTATATTTGTAGGTGTAAACATAACATTCTTTCCTCAACACTTCCTAGGATTAGCAGGGATACCTCGTCGTTACTCTGATTATCCAGATGCTTACACCACATGAAATACAGTCTCCTCTATAGGCTCATTCATCTCACTTACGGCCGTCCTTGTAATGATCTTCATGATTTGAGAAGCCTTCGCATCAAAACGAGAAGTACTCTCAATTTCCTACTCCTCAACTAACCTAGAATGACTGCATGGATGCCCCCCACCCTACCACACATTCGAAGAACCTTCCTATGTAAAAATGACAAACATCCGAAAATCTCACCCCCTATTCAAAATCATCAACCACTCCTTTATCGACCTCCCCGCCCCATCTAACATCTCATCATGATGAAACTTCGGTTCTCTACTAGGAGTATGCCTCATAGTACAAATCCTCACAGGCTTATTCCTAGCAATACACTACACGTCTGATACCATAACAGCATTTTCATCAGTCACCCACATCTGCCGAGACGTAAACTACGGCTGACTAATCCGATACCTACACGCCAACGGCGCCTCAATATTTTTCATCTGCCTATTCCTCCATGTGGGACGAGGACTATACTATGGATCCTACACTTTCCTAGAAACCTGAAACATTGGGATCATTCTACTATTTGCAGTCATAGCAACTGCATTCATGGGCTATGTACTCCCATGAGGACAAATATCATTCTGAGGAGCTACAGTAATTACAAACCTATTATCTGCTATCCCTTACATTGGGACTACCCTAGTCGAATGAATCTGAGGAGGCTTCTCAGTAGACAAAGCAACCCTAACACGCTTCTTCGCATTCCACTTCATCCTCCCATTCATTATCGCCGCCCTTGCAATTGTACATCTTCTTTTCCTCCACGAAACAGGATCAAATAACCCCACAGGATTAAACTCCGACGCAGACAAAATCCCATTCCATCCATATTATACAATTAAAGACCTCCTAGGTGTATTTATATTACTATTATTCCTAATAACCCTAGTACTATTCTTCCCAGACCTACTAGGAGACCCAGACAATTATACACCCGCTAACCCCCTCAACACCCCACCCCACATCAAACCAGAATGATATTTTCTCTTTGCCTACGCTATTCTACGCTCCATTCCCAACAAACTAGGAGGAGTCGTAGCCCTAATCTTATCAATCCTAATCTTAGCCTTCCTACCATTCCTGCATACTTCAAAACAACGCAGCTTAACATTCCGCCCAATCACCCAAATCCTTTACTGAATCCTAGTAGCCAACCTCCTAATCTTAACATGAATCGGAGGCCAACCAGTAGAACACCCATTTATCATTATTGGCCAACTAGCCTCCATCAGCTACTTTTCAATTATCCTCATTCTCATACCAATCTCTGGAATTGTTGAAGACAAAATGTTAAAATGA---------------------------------------------------CATGAGATTCTGGGCATCTCGGACCCTCAGACGCTGGCCCATGTGCTGACAGTTGGAGTCCAGAGCTCTTTGAATGACCCACGTCTCTTCATCTCCTATGAGCCCAGTACCCTCGAGGCCCCCCAGCAAGCACCAGCACTCACCGACCTCACCCGAGAAGAGCTGCTGGCCCAGATACAGAGGAACATCCGCCATGAGGTTCTTGAGGATAACGTGGGCTACCTACGAGTGGATGATCTCCCTGGACAGGAGGTACTGAGTGAGCTGGGGGAGTTCCTAGTGAGCCATGTGTGGAAGCAGCTCACGGGCACCTCCTCCTTGGTGCTAGATCTCCGTCACTGTGCTGGTGGTCATGTCTCTGGGATCCCTTATGTCATCTCCTACTTGCACCCTGGGAACACAGTCTTGCACGTGGATACCATCTACGATCGGCCCTCCAACACCACCACAGAGATCTGGACCTTGCCTAAGGTCCTGGGGGAGAGATACAGTGCAGACAAGGATGTGGTGGTCCTCACCAGTGGACACACTGGGGGAGTAGCCGAGGACATCGCTTACATCCTCAAGCAGATGCGCAGGGCCATCGTGGTGGGTGAGCGGACGGARGGTGGCGCCCTGGACCTCCAGAAGCTGAGAATAGGTCAGTCTGACTTCTTCCTTACAGTGCCTGTGTCCAGGTCCCTGGGGCCCCTAGGTGGAGGCGGCCAAACATGGGAAGGCAGCGGGGTGCTGCCCTGTGTGGGGATACCTGCAGAGCAAGCCCTAGAAAAGGCCCTGGCCATCCTCACCCTGCGACGTGCCCTGCCAGGCGTTGTCCTCCGACTCCAGGAAGCCCTACAGGACTATTACACATTAGTGGACCGAGTGCCGGGCCTGCTGCACCACCTGGCCAGCATGGACTACTCGGCCGTGGTCTCCGAAGAGGACCTGGTGACAAAGCTCAATGCTGGTTTGCAGGCTGTGTCGGAGGATCCCAGGCTCCTGGTGAGAGCCACCGGACCCAGAGAAACCCCCTCAAGACCTGAGACTGGCCCTAACGAGCCACCAGCAGTCACCCCTGAGGTGCCTAAGGAAGAAGATGCCCGGAGGGCCCTAGTGGATTCCGTGTTTCAGGTGTCCGTGCTGCCGGGCAATGTGGGCTACCTGCGCTTTGACAGATTTGCAGATGCCTCTGTGCTGAAG---------------------------------------CAAGAGCCCGGAGG?CTGGTGGTACCCCCAACAGATGCCCCAGTCAGCTCCACCACCCCATATGTTGAGGACACCCCCGAGCCCCCCCTGCACAACTTCTACTGCAGCAAGCTGCTGGATCTCGTCTTCCTCCTGGATGGCTCCTACAGGCTGTCTGAGGCWGAGTTTGAAGTGCTCAAAGCTTTTGTGGTGGGTACGATGGAGAGGCTACACATCTCTCAGAAGCGCATCCGCGTGGCAGTGGTAGAGTACCATGATGGCTCCCATGCCTACCTTGAGCTCAGGGCCCGGAAGCGACCCTCAGAGCTTCGGCGCATCGCCAGCCAGATTAAGTACGTGGGCAGTCAGTTGGCCTCTACCAGTGAGGTTTTGAAGTACACACTGTTCCAGATCTTTGGCAAAATTGACCGTCCTGAAGCCTCCCGTGTCATTCTGCTCCTGACGGCTAGCCAGGAGCCCCAACGGATGGCTAGGTATTTCACCCGCTATCTCCAAGGTTTCAAGAAGAAGAAGGTCATTCTGATCCCTGTGGGCATTGGGCCGCACGCCAACCTCAAACAGATCCGCCTCATTGAGAAGCAGGCCCCTGAGAACAAGGCCTTTCTGCTCAGTGGGGTGGATGAGCTGGAGCAGAGAAGAGATGAGATAATTAACTACCTCTGYGACCTTGCCCCCGAGGCCCCAGCCCCATCGAAGCCTCCACAGGTAGCACACATCACTGTGAGCCCTGGTATCTCTGGGGTTTCATCACCAGGACCCAAAAGGAAGTCTCTGGTTCTGGATGTGGTGTTTGTCCTGGAGGCGTCAGACGAAGTTGGTGAAGCCAACTTCAATAAGAGCAAGGAGTTCCTGGAGGAGGTTATCCAGCGCATGGATGTGAGCCCGGCTGGAACGCACATCGCAGTTCTGCAGTACTCATACACAGTAAAYGTTGAGTACACCTTCAAGGAGGCCCAGTCCAAGGAGGATGTGCTGCGACATGTGCGAGAGATCCGCTACCAGGGGGGCAACAGGACAAACACTGGGCAGGCCTTGCAGTACCTTTCTGAGCACAGCTTCTCTCCCAGCCAGGGAGACCGGGAGCAGGCACCTAACCTGGTCTACATGGTCACGGGGAACCCTGCCTCTGATGAGATCAGGAGGTTGCCTGGAGACATCCAGGTGGTACCCATTGGGGTGGGTTCCAGGGCCAACCTGCAGGAACTGGAGAGGATCAGCAGACCCATCACTCCCATCTTCATCCAAGACTTTGAG---------
[truncated: 71,437 more chars]
