# Supplementary material for: Ancient phylogenetic divergence of the enigmatic African rodent Zenkerella and the origin of anomalurid gliding
Source: PeerJ. 2016 Aug 16;4:e2320. doi: 10.7717/peerj.2320 (PMC4991859; doi:10.7717/peerj.2320)
Supplement: Data S3 [file peerj-04-2320-s003.zip › Data_S3_mrbayes.settings.txt]

[ set the partitions ]
charset partition01 = 1-698 2235-3371\3;
charset partition02 = 699-2234\3;
charset partition03 = 700-2234\3 2236-3371\3;
charset partition04 = 701-2234\3;
charset partition05 = 2237-3371\3;
charset partition06 = 4644-5906\3 3372-4643\3;
charset partition07 = 4645-5906\3 3373-4643\3;
charset partition08 = 3374-4643\3 4646-5906\3;
partition mypartitions = 8: partition01, partition02, partition03, partition04, partition05, partition06, partition07, partition08;
set partition = mypartitions;


[ set models for each partition ]
lset applyto=(1) Nst=6 rates=invgamma ngammacat=4;
lset applyto=(2) Nst=6 rates=invgamma ngammacat=4;
lset applyto=(3) Nst=6 rates=invgamma ngammacat=4;
lset applyto=(4) Nst=6 rates=invgamma ngammacat=4;
lset applyto=(5) Nst=6 rates=invgamma ngammacat=4;
lset applyto=(6) Nst=6 rates=invgamma ngammacat=4;
lset applyto=(7) Nst=6 rates=invgamma ngammacat=4;
lset applyto=(8) Nst=6 rates=gamma ngammacat=4;


[ unlink the parameters of each model applied to each partition ]
unlink statefreq=(all) revmat=(all) shape=(all) pinvar=(all);
prset applyto=(all) ratepr=variable;
showmodel;


[ set the mcmc parameters ]
mcmcp ngen=50000000 samplefreq=1000 printfreq=1000 diagnfreq=1000 nruns=2 nchains=4 temp=0.05 relburnin=yes burninfrac=0.25 savebrlens=yes;

[ set the outgroup ]
outgroup Didelphis_virginiana;
