# Supplementary material for: Ancient phylogenetic divergence of the enigmatic African rodent Zenkerella and the origin of anomalurid gliding
Source: PeerJ. 2016 Aug 16;4:e2320. doi: 10.7717/peerj.2320 (PMC4991859; doi:10.7717/peerj.2320)
Supplement: Data S3 [file peerj-04-2320-s003.zip › Data_S3_result.nonclock.tree.nex]

#NEXUS
[ID: 6481675204]
begin taxa;
	dimensions ntax=79;
	taxlabels
		Abrocoma_bennettii_cinerea
		Acomys_cahirinus
		Anomalurus_beecrofti
		Anomalurus_pelii
		Aplodontia_rufa
		Atherurus_africanus_macrourus
		Brachylagus_idahoensis
		Callithrix_jacchus
		Calomyscus_mystax_baluchi
		Capromys_pilorides
		Castor_canadensis
		Cavia_porcellus
		Chinchilla_lanigera
		Coendou_insidiosus_melanurus
		Cricetulus_griseus
		Ctenodactylus_vali
		Ctenomys_boliviensis
		Ctenomys_coyhaiquensis
		Cuniculus_taczanowskii_paca
		Cuscomys_ashaninka
		Dasyprocta_punctata_leporina
		Daubentonia_madagascariensis
		Dendromus_mystacalis_nyikae
		Deomys_ferrugineus
		Didelphis_virginiana
		Dinomys_branickii
		Dolichotis_patagonum
		Echimys_chrysurus
		Erethizon_dorsatum
		Fukomys_damarensis
		Galago_senegalensis
		Galea_musteloides
		Geomys_breviceps
		Gerbilliscus_guineae_gambianus
		Gerbillus_nanus_dasyurus
		Glis_glis
		Gorilla_gorilla
		Graphiurus_murinus_kelleni
		Heterocephalus_glaber
		Heteromys_gaumeri
		Hydrochoerus_hydrochaeris
		Hystrix_brachyurus_africaeaustralis
		Ictidomys_tridecemlineatus
		Idiurus_macrotis
		Jaculus_jaculus
		Kerodon_rupestris
		Laonastes_aenigmamus
		Lepus_microtis
		Loxodonta_africana
		Massoutiera_mzabi
		Mesocricetus_auratus
		Microtus_ochrogaster
		Mus_musculus
		Myocastor_coypus
		Myoprocta_acouchy_pratti
		Nannospalax_ehrenbergi
		Ochotona_princeps
		Octodon_degus_lunatus
		Oryctolagus_cuniculus
		Pedetes_capensis
		Pedetes_surdaster
		Perognathus_flavus
		Peromyscus_maniculatus
		Petromus_typicus
		Phyllomys_pattoni
		Plagiodontia_aedium
		Rattus_norvegicus
		Ratufa_bicolor
		Rhizomys_pruinosus
		Saccostomus_campestris_sp
		Sciurus_aestuans
		Sylvilagus_floridanus
		Thomomys_talpoides
		Thryonomys_swinderianus
		Tympanoctomys_loschalchalerosorum_barrerae
		Typhlomys_chapensis
		Zapus_hudsonius
		Zenkerella_insignis_female
		Zenkerella_insignis_male
		;
end;
begin trees;
	translate
		1	Abrocoma_bennettii_cinerea,
		2	Acomys_cahirinus,
		3	Anomalurus_beecrofti,
		4	Anomalurus_pelii,
		5	Aplodontia_rufa,
		6	Atherurus_africanus_macrourus,
		7	Brachylagus_idahoensis,
		8	Callithrix_jacchus,
		9	Calomyscus_mystax_baluchi,
		10	Capromys_pilorides,
		11	Castor_canadensis,
		12	Cavia_porcellus,
		13	Chinchilla_lanigera,
		14	Coendou_insidiosus_melanurus,
		15	Cricetulus_griseus,
		16	Ctenodactylus_vali,
		17	Ctenomys_boliviensis,
		18	Ctenomys_coyhaiquensis,
		19	Cuniculus_taczanowskii_paca,
		20	Cuscomys_ashaninka,
		21	Dasyprocta_punctata_leporina,
		22	Daubentonia_madagascariensis,
		23	Dendromus_mystacalis_nyikae,
		24	Deomys_ferrugineus,
		25	Didelphis_virginiana,
		26	Dinomys_branickii,
		27	Dolichotis_patagonum,
		28	Echimys_chrysurus,
		29	Erethizon_dorsatum,
		30	Fukomys_damarensis,
		31	Galago_senegalensis,
		32	Galea_musteloides,
		33	Geomys_breviceps,
		34	Gerbilliscus_guineae_gambianus,
		35	Gerbillus_nanus_dasyurus,
		36	Glis_glis,
		37	Gorilla_gorilla,
		38	Graphiurus_murinus_kelleni,
		39	Heterocephalus_glaber,
		40	Heteromys_gaumeri,
		41	Hydrochoerus_hydrochaeris,
		42	Hystrix_brachyurus_africaeaustralis,
		43	Ictidomys_tridecemlineatus,
		44	Idiurus_macrotis,
		45	Jaculus_jaculus,
		46	Kerodon_rupestris,
		47	Laonastes_aenigmamus,
		48	Lepus_microtis,
		49	Loxodonta_africana,
		50	Massoutiera_mzabi,
		51	Mesocricetus_auratus,
		52	Microtus_ochrogaster,
		53	Mus_musculus,
		54	Myocastor_coypus,
		55	Myoprocta_acouchy_pratti,
		56	Nannospalax_ehrenbergi,
		57	Ochotona_princeps,
		58	Octodon_degus_lunatus,
		59	Oryctolagus_cuniculus,
		60	Pedetes_capensis,
		61	Pedetes_surdaster,
		62	Perognathus_flavus,
		63	Peromyscus_maniculatus,
		64	Petromus_typicus,
		65	Phyllomys_pattoni,
		66	Plagiodontia_aedium,
		67	Rattus_norvegicus,
		68	Ratufa_bicolor,
		69	Rhizomys_pruinosus,
		70	Saccostomus_campestris_sp,
		71	Sciurus_aestuans,
		72	Sylvilagus_floridanus,
		73	Thomomys_talpoides,
		74	Thryonomys_swinderianus,
		75	Tympanoctomys_loschalchalerosorum_barrerae,
		76	Typhlomys_chapensis,
		77	Zapus_hudsonius,
		78	Zenkerella_insignis_female,
		79	Zenkerella_insignis_male
		;
tree con_50_majrule = [&U] (25[&prob=1.00000000e+00,prob_stddev=0.00000000e+00,prob_range={1.00000000e+00,1.00000000e+00},prob(percent)="100",prob+-sd="100+-0"]:8.614348e+00[&length_mean=8.70816662e+00,length_median=8.61434800e+00,length_95%HPD={6.76748300e+00,1.08694100e+01}],49[&prob=1.00000000e+00,prob_stddev=0.00000000e+00,prob_range={1.00000000e+00,1.00000000e+00},prob(percent)="100",prob+-s…
end;
