# Supplementary material for: Ancient phylogenetic divergence of the enigmatic African rodent Zenkerella and the origin of anomalurid gliding
Source: PeerJ. 2016 Aug 16;4:e2320. doi: 10.7717/peerj.2320 (PMC4991859; doi:10.7717/peerj.2320)
Supplement: Data S4 [file peerj-04-2320-s004.zip]

Archive with 8 entries (5 files):
- HERITAGE_ET_AL_PEERJ_SUPPLEMENTAL_DATA_S4 (7-27)/
- HERITAGE_ET_AL_PEERJ_SUPPLEMENTAL_DATA_S4 (7-27)/Data_S4.pdf
- __MACOSX/
- __MACOSX/HERITAGE_ET_AL_PEERJ_SUPPLEMENTAL_DATA_S4 (7-27)/
- __MACOSX/HERITAGE_ET_AL_PEERJ_SUPPLEMENTAL_DATA_S4 (7-27)/._Data_S4.pdf
- HERITAGE_ET_AL_PEERJ_SUPPLEMENTAL_DATA_S4 (7-27)/Data_S4_parts.zip
- __MACOSX/HERITAGE_ET_AL_PEERJ_SUPPLEMENTAL_DATA_S4 (7-27)/._Data_S4_parts.zip
- __MACOSX/._HERITAGE_ET_AL_PEERJ_SUPPLEMENTAL_DATA_S4 (7-27)
