# Supplementary material for: Ancient phylogenetic divergence of the enigmatic African rodent Zenkerella and the origin of anomalurid gliding
Source: PeerJ. 2016 Aug 16;4:e2320. doi: 10.7717/peerj.2320 (PMC4991859; doi:10.7717/peerj.2320)
Supplement: Data S5 [file peerj-04-2320-s005.zip]

Archive with 3 entries (3 files):
- Data_S5_combined.data.matrix.nex
- Data_S5_mrbayes.settings.txt
- Data_S5_result.clock.tree.nex
