# Supplementary material for: Ancient phylogenetic divergence of the enigmatic African rodent Zenkerella and the origin of anomalurid gliding
Source: PeerJ. 2016 Aug 16;4:e2320. doi: 10.7717/peerj.2320 (PMC4991859; doi:10.7717/peerj.2320)
Supplement: Data S5 [file peerj-04-2320-s005.zip › Data_S5_combined.data.matrix.nex]

#NEXUS

[
12S 1-698
COX1 699-2234
CYTB 2235-3371
IRBP 3372-4643
VWF 4644-5906
morphology 5907-6056
]

BEGIN DATA;
DIMENSIONS  NTAX=89 NCHAR=6056;
Format datatype=mixed(DNA:1-5906,Standard:5907-6056) interleave=no gap=- missing=?;

MATRIX

	Abrocoma_bennettii_cinerea                  -------------TGGCTTTTTTATTAGTTGTTAGCAAGATTATACATGCAAGACTCACCAGTGAAAACCCGAGGAGCAGGTATTAAGCGCGCCTGCTCACAACACCTTGCGCCACGCCCCCACGGGACAGCAGTAATAAAAATTTAGCAATTAATGGAAGTTTGACTAAGTTATGGGTTGGTAAATCTCGTGCCAGCCACCGCGGTCATACGATTAACCCTAATTAATCGGCGTAAAGAGTGTATTAAAATTTTCCTAGGTCGTAAAAAGAAAGTAATTCCACTAAAGCTAAGACCCAAACTGGGATTAGATACCCCACTATGCTTAGCCATAAACACAAAGATTTCCGCCAGAGGACTACTAGCAACAGCTTAAAACTCAAAGGACTTGGCGGTGCTTCAAACCCATCTAGAGGAGCCTGTTCTATAATCGATAAACCCCGATAAACCTCACCATTGCTAACAGTCTATATACCGCCATCCCCAGCAAACCCAGTAAGCA-AAAAACGTTAGGTCAAGGTGTAGCTAATGAAATGGAAAGAAATGGGCTACATTTTCTGAAAGGAGGATTTAGTAGTAAATTGAGAATAGAGAGCTCAATTGAATTAGGCCATGAAGCACGCACACACCGCCCGTCACCCTCCTCAAAGAGGAGACAAGTCGTAACAAGGTAAGCGTACTGGAAAGTGTGCTTGGA--------------------------------------------------------------------------------------------------------------------------------------------------------------------------------------------------------------------------------------------------------------------------------------------------------------
----------------------------------------------------------------------------------------------------------------------------------------------------------------------------------------------------------------------------------------------------------------------------------------------------------------------------------------------------------------------------------------------------------------------------------------------------------------------------------------------------------------------------------------------------------------------------------------------------------------------------------------------------------------------------------------------------------------------------------------------------------------------------------------------------------------------------------------------------------------------------------------------------------------------------------------------------------------------------------------------------------------------------------------
------------------------------------------------------------------------------------------------------------------------------------------------------------------------------------------------------------------------------------------ATGACC---------AAATCC---CCTCTTATCAAAATTATCAATAACTCATTTATTGACCTTCCAACTCCCTCCAACATTTCAGCATGATGAAAATTTGGCTCCTTACTAGGTGCTGCNTTAATCTTACAAATCATCACAGGATTATTTTTAGCAATGCACTACACTGCCGATACACCTACAGCATTTTCCTCAGTCACCCATTTATGCCGAGACGTAAACTACGGATGACTCATTCGATATCTACATGCCAACGGAGCATCAATATTTTTCATCATAATTTACCTTCACATCGGACGAGGAATTTACTACGGGTCTTACCTTCAC---GAAACCTGGAACATTGGAGTATTACTACTTATTACAGTTATAGCCACAGCATTCATAGGATATGTTCTCCCATGAGGACAAATATCTTTCTGAGGCGCAACAGTAATCACAAACCTTTATTCAGCTATCCCATACATCGGACCATTCTTAGTAGAATGAATCTGAGGTGGCTTTTCAGTAGACAAAGCCACTTTACTNCGATTTTTTGCT----------------------------------------------------------------------------------------------------------------------------------------------------------------------------------------------------------------------------------
--------------------------------------------------------------------------------------------------------------------------------------------------------------------------------------------------------------------------------------------------------------------------------------------------------------------------------------------------------------------------------------GAGAACCTTATGGGGATGCAGGCAGCCATCGAGCAGGCCATGAAGAGCCGGGAGATTCTAGGCATCTCTGACCCTCAGACCCTGGCACATGTGCTGACGGACGGGGTACAGAGTTCCCTGAATGACCCACGCCTGGTCATTTCCTACGAGCCCAGCACTGTGGAGAGTCTGCGTCAAGCCCCAGCACCCACAAATCTCAGCCAGGAGGAGCTACTGGCCCGGCTACAAAGGAACATCCGCCACGAGGTCCTRCAGGGCAACGTGGGTTACCTGCGTGTGGACGACCTCCCGGGCCAGGAGGTGCTAAGCAGGCTGGGTGGCTTCCTGGTGAACCATGTGTGGAAGCAGCTGATGGGCACCTCTGCCCTGGTGCTGGATCTCCGGCAGTGCCCCAGCGGCCATGTCTCTGGCATCCCCTATGTCATCTCCTACCTGCATCCCGGGAACACGGTCCTGCATGTGGACACCATCTACGATCGCCCCTCCAATACCACCACGGAGATCTGGACCTTGCCACAGGTCCTGGGAGAGCGATACAGTGCGGAGAAGGATGTGGTGGTCCTCACCAGCGGCCGCACCGGAGGCGTGGCAGAGGACGTCGCCTACATCCTCAAGCAGATGCGCAG
GGCCATCGTGGTGGGTGAGCGCACGGAGGGGGGTGCCCTGGACCTTCGGAAGCTGAGGATTGGCCAATCCAGTTTCTTCCTCACCGTGCCCGTGTCCAGGTCACTGGGCCCCCTGAGCGGAGGCAGCCAGACATGGGAAGGCAGCGGGGTGCTGCCCTGCGTCAGTACCCCAGCTGAGCAGGCCCTGGAGAAGGCGCTGGCCATCCTCACCCTGCGCCGTGCCCTGCCAGGGGTCGTGCACCGCCTGCAGGAGGCGCTGCAGGAGTACTACACCCTGGTGGACCGTGTGCCRGCCCTGCTGCACCGCCTGTCCAGCATGGACTATTCCACAGTGGTCTCTGAGGAGGACCTGGTCACCAAGCTCAACAGCGGCCTGCAGGCTGTATCTGAGGACCCCAGGTTAGTGGTTCGGGCTGCAGGGCCTAGAGAAACCTCTTCAGGGCCTGAGGCTGAATCCTATGAGCCACTAGAAGCAGAGCCTGAAGTCCCCAAGGACGAGGCTGCCCGGCAAGCCCTGGTGGACACTGTGTTCCAGGTGTCCGTGCTGCCCGGCAATGTGGGCTACCTGCGCTTTGACAGGTTCGCAGATGACTCAGTTCTGGGGGCACTGGGGCCTTATGTGCTGCACCAGGTGTGGGAGCCCCAGGAATCTGCAGGCCTGGTGGTGCCCCCTACAGAGGCCCCAGTTAGTGCTACCACCCCATACCTTGAAGACACCCCGGAGCTGCCCCTGCACGACTTCTACTGCAGCAAGCTGCTGGATCTGGTCTTCCTGCTGGACGGCTCCTCCAGGCTCTCAGAGGCGGATTTTGAGGTGCTGAAGGCCTTTGTGGTGAGCGTCATGGAGCGGCTGCACATCTCCCAGAAGCGGATCAGGGTGGCCGTGGTGGAGTACCACGATGGCTCCCATGCTTACCTCGAGCTCAAGGCCCGGAAGCGTCCCTCGGAGCTACGGCGCATCGCCAGCCAGGTCAAGTACGTGGGTAGCCAGGTGGCCTCT
ACCAGCGAGGTCTTGAAGTACACACTCTTTCAGATCTTCGGCAAAATCGAGCGCCCTGAAGCCTCCCGCATTGTGCTGCTCCTAACTGCCAGCTCAGAGCCCAAGCATATGACCCGGAATTTGGTCCGCAGTGTCCAGGGCCTAAAGAAGAAAAAGGTCATCCTGATGCCAGTGGCCATCGGGCCACACGTCAACCTCCAGCAGATCCGTCTCATTGAGAAGCAGGCCCCCGAAAACAAGGCCTTTATGCTCAGCGGTGTGGATGAGCTGGAGCAGCGGAGGGATGAGATCATCAACTACCTCTGCGACCATGCGCCCGAGGCCCCCGCCCCGACGCAGCACCCCCAGGTGGCACAGGTCACTGTGGGGCCAAGGCTTTCAGAGATTTTGTCCCCAGAACCCAAGAGGAAGTCCATGGTTCTGGATGTAGTATTTGTCCTGGAGGGCTCTGATAAAGTTGGAGAGGCCAACTTCAACAGGAGCAAGGAGTTCATGGTGGAGGTGATTCAGCGCATGGATGTGGGCCAGGACGGTGTCCATGTCACGGTGCTGCAGTACTCATACATGGTGGCCGTGGAGTACACTTTCCGTGAGGCCCAGTCCAAGGGGGACGTGCTGCAGCATGTGCGAGAGATCCAATTCCGGGGTGGCAACCAGACCAACACCGGGCTGGCCCTGCAGTACTTGTCCGAGCACAGCTTCTCTGCCAGCCAAGGCGACCGGGAGCAGGCACCAAACCTGGTCTACATGGTCACAGGAAATCCTGCCTCTGATGAGATCAAACGGTTGCCTGGAGACATCCAGGTGGTGCCCATTGGCGTAGGTCCTGGTGCCAACATGCAGGAGCTGCAGAGGGTCAGCTGGCCCAGCACACCGATC---------------------------??????????????????????????????????????????????????????????????????????????????????????????????
????????????????????????????????????????????????????????
	Acomys_cahirinus                            ATAGGTTTGGTCCTAGCCTTATAATTAGCTGAAAGTAAAATTACACATGCAAGACTCCCCAGTGTCAACCCAAGGAGAAGATATCAAGCACATTAGCTCAAGACATCTCGCGCCACACCCCCACGGGACAGCAGTGATAAAAATTAAGCAATGAACGAAAGTTTGACTTAGTTATGGGTTGGTAAATTTCGTGCCAGCCACCGCGGTCATACGATTAACCCAAACTAATCGGCGTAAAAGGTGTATTAAAACCTGACTTATATGTGAAAAGAAAGTGATTCCACGAAAGCTAAGACCCAAACTGGGATTAGATACCCCACTATGCTTAGCCCTAAACACAAAATTATTTGCCAGAGAACTACTAGCCATAGCTTAAAACTCAAAGGACTTGGCGGTACTTTATATCCACCTAGAGGAGCCTGTTCTATAATCGATATACCCCGTTACACCTCACCATTGCTAACAGCCTATATACCGCCATCTTCAGCAAACCCAGTAAGCATAAAAAAGTTAGGTCAAGGTGTAGCCCATGAGGTGGGAAGTAATGGGCTACATTTTCTGAAAGGAGGATTTAGTAGTAAATTAAGAATAGAGAGCTTAATTGAATAGAGCAATGAAGTGCGCACACACCGCCCGTCACCCTCCTCAAAGAGGAGACAAGTCGTAACAAGGTAAGCATACTGGAAAGTGTGCTTGGAATGTTCATCAATCGTTGACTTTTTTCAACTAACCACAAAGACATCGGAACCCTATACCTTATCTTCGGAGCCTGAGCTGGCATAGTGGGAACAGCCCTTAGTATTCTCATCCGAGCCGAACTGGGACAACCAGGGGCTCTATTAGGTGACGATCAAATCTACAACGTAATCGTAACCGCCCATGCATTCGTTATAATTTTCTTTATAGTCATACCCATAATAATTGGGGGCTTTGGAAACTGATTAGTACCCCTAATAATTGGTGCACCAGACATAGCCTTCCCCCGAATAAATAACATAAG
TTTCTGGCTTCTTCCTCCCTCCTTCCTCCTCCTAATGGCATCATCAATAGTTGAGGCCGGAGCAGGAACCGGATGAACCGTATACCCACCCCTAGCAGGGAACCTAGCACATGCCGGAGCATCTGTAGACTTAGCTATTTTCTCTCTTCACTTAGCAGGAGTGTCATCCATTCTCGGGGCAATCAACTTTATCACCACTATTATTAATATAAAACCCCCAGCCATTACACAATACCAAACCCCTCTATTCGTCTGATCAGTCCTAATTACTGCTGTTCTCCTACTCCTCTCTCTACCCGTATTAGCAGCAGGAATTACCATATTATTAACCGACCGCAACCTAAACACAACCTTTTTCGACCCAGCTGGAGGAGGAGACCCTATCCTCTACCAACACTTATTCTGATTTTTCGGACACCCTGAAGTGTATATCCTGATTCTCCCTGGGTTTGGGATTATCTCACACATTGTTACATACTACTCAGGAAAAAAAGAACCCTTCGGCTATATGGGGATAGTCTGAGCCATGATATCCATTGGATTCCTAGGCTTTATCGTATGAGCCCACCACATGTTTACAGTGGGCTTAGACGTAGATACCCGAGCCTACTTCACATCAGCAACTATAATTATTGCTATTCCAACGGGAGTTAAAGTCTTTAGCTGATTAGCCACGCTCCACGGAGGGAATATTAAGTGATCCCCAGCCATACTATGAGCCCTTGGATTTATCTTCCTATTTACTGTAGGTGGTCTAACCGGAATTGTACTGTCAAACTCCTCACTAGATATTGTACTCCACGACACATACTACGTGGTAGCCCACTTCCACTACGTATTATCTATGGGGGCTGTATTTGCTATCATAGCAGGGTTCGTCCACTGATTTCCCCTATTCTCGGGCTACTCTCTCAATGATATGTGAGCAAAAGCTCACTTTATCGTAATATTTGTAGGAGTAAATTTAACTTTTTTTCCCCAACACTTCCTAGGCCTATCC
GGCATACCTCGACGATACTCTGACTACCCAGATGCTTACACAACTTGAAACATGGTGTCCTCCATAGGCTCATTTATTTCTCTCACAGCTGTCATTATCATAATCTTTATCATCTGAGAAGCTTTCGCCTCAAAACGTGAAATCCTGTCAGTCCCCTACACAGCCACCAACCTAGAGTGACTCCACGGATGCCCTCCACCCTATCACACCTTCGAAGAACCCACCTATGTAAAAATGAAAATCATACGAAAAACACACCCACTCCTAAAAATCATCAACCATGCATTCGTCGACCTCCCTGCACCCTCTAACATTTCATCATGATGAAACTTCGGCTCTCTATTAGGAGTATGCCTAGTAATACAAATCCTCACAGGCCTATTCTTAGCAATACACTACACCTCAGATACCATAACAGCATTCTCATCCGTAACCCACATCTGCCGAGACGTAAACTACGGCTGATTAATTCGATATCTCCATGCAAACGGAGCCTCCATATTCTTCGTATGCTTGTTCATACACGTAGGACGAGGCATTTATTATGGATCTTACACCTTTACAGAAACATGAAACCTCGGCGTTATTCTATTGTTCGCCGTAATAGCAACTGCATTTATAGGATATGTCCTTCCATGAGGACAAATATCCTTCTGAGGGGCTACAGTCATTACAAACCTACTATCAGCTATTCCCTATATCGGCACTAACCTAGTAGAATGAATTTGAGGTGGGTTTTCAGTAGACAAAGCCACCCTTACACGCTTCTTCGCATTCCACTTTATCCTCCCCTTTATCATTGCAGCCCTAGCCATAGTACACCTTCTATTCCTTCACGAAACTGGCTCCAATAATCCCACAGGGGTGAACTCTGATGCAGACAAAATCCCATTCCACCCCTACTACACAATTAAAGACCTTTTAGGTGTATTCCTAATACTATTAATTCTCCTCTTATTAGTATTATTCTCCCCAGACCTATTAGGAGACCCAGACAACT
ATACACCGGCTAACCCCCTAAACACCCCTCCCCACATCAAACCAGAATGATACTTCCTATTCGCATACGCTATCCTACGCTCTATCCCCAACAAACTTGGAGGCGTGCTAGCCCTAGTGTTATCCATCCTAATCCTAATTCTTATACCCCTCATCCACACATCAAAACAACGAAGCTTAATATTCCGCCCAATTAGCCAGGCCATATTCTGAATCCTAACAGCTAACCTACTCATCCTAACCTGAATCGGAGGGCAACCCGTAGAACACCCCTTTATCATCATCGGCCAACTAGCTTCAATCAGCTATTTCTCCATCATTTTAATTTTAATACCAATCTCAGGACTAATTGAAAACAAAATACTAAAA---CCTGAGAATCTGATGGGAATGCAAGCAACCATTGAGCAGGCTATGAAGAGTCGTGAGATTCTGGGCATCTCAGACCCTCAGACGCTGGCCCAGGTGCTGACAGCTGGAGTGCAGAGTTCCTTGAACGACCCACGGCTCCTCATCTCCTATGAGCCCAGTACCCTGGAGGCTCCCCAGCAAGTACCAGAGCTCACCAACCTCACCCGAGAAGACCTGCTGGCCCGGATACAGAGAAATATCCACCACGAGGTTCTGGAGGGCAACGTGGGTTACCTACGAGTGGATGACCTCCCAGGCCAAGAGGTGCTGAGTGAGCTGGGGGAGTTCTTGGTGACCCAYGTGTGGAGGCAGCTCATGAGTACCTCCTCCTTGGTGCTAGATCTCCGGCACTGCGCAGGTGGTCATGTCTCTGGGATCCCTTATGTCGTCTCCTACTTGCACCCCGGGAACACTGTCATGCACGTAGATACTATCTACGATCGCCCCTCCAATACCACCACAGAGATCTGGACCTTGCCCAGGGTCCTGGGGGAGAGATACAGTGCTGACAAGGATGTGGTAGTCCTCACCAGTGGACGTACTGGGGGAGTGGCTGAGGATATCGCCTACATCCTCAAGCAGATGCGCAG
GGCCATCGTGGTGGGCGAGAGGACAGAGGGCGGTGCCCTGGACCTCCAGAAGCTGAGAATAGGCAAGTCTAACTTCTTCCTCACAGTGCCCGTGTCCAGGTCCCTGGGACCCCTGGGTGGAGGTGGCCAGACATGGGAAGGCAGTGGAGTGCTGCCCTGCGTGGGGACACCTGCAGAGCAGGCCCTGGAAAAGGCCCTGGCCATCCTCACCCTGCGCCGTGCCCTGCCGGGGGTTGTCCTCAGGCTGCAGGAAGCCCTGCAGGACTATTACACACTGGTGGACCGAGTGCCAGGCCTACTACACCACCTGGCTAGCATGGACTACTCAGCTGTGGTCTCTGAAGAGGACCTAGTGACAAAGCTTAACGCTGGCTTGCAGGCTGTGTCGGAGGACCCCAGGCTCCTGGTAAGAGCCACTGGACCCAGAGAAACTTCCTGTAGGCCTGAGACTGGGTCTAATGAGCCTCCAGCAGCCGTGTCTGAGGTGCCCGAGGAGGAAGCTGCCCGGAGGTCCCTGGTGGACTCTGTGTTTCAGGTGTCCGTACTGCCAGGCAACGTGGGCTACCTGCGCTTTGACAGATTTGCAGATGCCCCTGTGCTGAGGGCGCTGGGCCCTTACGTGTTGCACCAGGTGTGGGAGCCC---------------------------------------CCAACCAGCTCCACCACCCCATATGTTGAAAACACCCCGGAGCCACCCCTGCAGAGCTTTTCCTGCAGCAAGCTCCTGGATCTAGTCTTCCTTCTTGATGGCTCCTCCTCGCTGTCCGAGGCCGAGTTTGAAAAGCTCAAGGCTTTTGTGATGGGCACAATG---AAGCTCCACATCTCT---AAGCGCATCCGGGTGGCGGTGGTGGAGTACCATGACGGCTCCCACGCCTACATCGAGCTCAAGGCCCGGAAGCGACCCTCA---CTTCGGCGCATCACCAGCCAGGTCAAGTATGCAGGCAGCGAGGTGGCCTCC
ACCAGCGAGGTCTTGAAGTACACGCTGTTTCAGATCTTTGGCAGAATCGATCGCCCGGAGGCCTCACGCATTGCTCTGCTGCTGACCGCTAGCCAGGAGCCCTCACAGACTGCCAGGACTTTGACCCGCTACGTCCAGGCCCTGAAGAAGAAGAAGGTCATTGTGGTCCCTGTGGGCATCGGGCCACGGGTCAGCCTCAAGCAGATCCGCCTCATTGAAAGGCAGGCCCCTGAGAACAAGGCTTTCCTGCTCAGTGGGGTGGATGAGTTGGAGCAGAAAAGGAGTGAACTCATCAACCATCTCTGTGACCTTGTCCCCGGTGCCCCAGCCCCTACCCAGCCTCCCCAGGTAGCACAAATCACCGTGGGGCCAGAGATCTCTGGGGTTTCATCACCAGGACCAAAGAGGAAGTCCATGGTTCTGGACGTGGTGTTTGTCCTGGAGGGGTCAGACAAAGTTGGTGAAGCCAACTTCAATAAGAGCAAGGAGTTCCTGGAGGAGGTCATACGGCGCATGGATGTTGGCCAGGGCGGCATCCACATCACGGTGCTGCAGTATTCCTATACGGTAACCGTGGAGTACACCTTCAACGAGGCCCAGGCCAAGGAGGACGTGCTGCGTCACGTGCGAGAGATCCGCTACCACGGCGGCAACAGGACCAACACTGGGCTGGCCCTTCAGTACGTTTCTGAGCACAGCTTCTCTCCCAGGCAGGGGGACCGGCAACAGGCGCCTAACCTGGTCTACATGGTCACAGGGAACCCTGCCTCTGATGAGATCAAGAGGTTGCCTGGAGACATCCAGATAGTACCCATTGGGGTGGGCCCCCATGCCAAC---------------------------------------------------------------------??????????????????????????????????????????????????????????????????????????????????????????????
????????????????????????????????????????????????????????
	Anomalurus_beecrofti                        AAAGATTTGGTCCTGGTCTTTTTATTGATTACTAGCAGAACTACACATGCAAGCATCTCCAGTGAGAACCCAAGGAGCAGGTATCAAGCACACTAGCTCAAGACACCTAGCGCCACACCCCTACGGGACAGCAGTGATTAAAATTTAGCAATGAACGAAAGTTTGACTAAGTTATGGGTTGGTAAATATCGTGCCAGCCACCGCGGCCATACGATAGACCCAAATCAATCGGCGTAAAGCGTGTATTAAAACCTAACTAAGCTGTAGAAAGAAAGTAATCTCACGAAAGCTAAGACCCAAACTAAGATTAGATACCTTACTATGCTTAGCCGTAAACACAAAATTCTTCGCCCGAGAACTACTAGCAATCGCTTAAAACTCAAAGGACTTGGCGGTGCTTTATATCCACCTAGAGGAGCCTGTTCTATAATCGATAAACCCCGATATACCTCACCATTGCAACCAGCCTATATACCGCCATCTTCAGCAAACCTAGTAAGCATAAAAACGTTAGGTCAAGGTGTAGCCCATAAGATGGGAAGAAATGGGCTACATTTTCTGAAAGGAGGATTTAGTAGTAAATTAAGAATAGAGAGCTTAATTGAATAGAGCAATGAAGCACGTACACACCGCCCGTCACCCTCCTCAAAGAGGAGACAAGTCGTAACAAGGTAAGTATACTGGAAAGTGTGCTTGGAATGTTCATTAATCGTTGATTATTCTCAACTAACCACAAAGACATCGGAACATTATATCTCCTATTTGGTACCTGAGCCGGAATGGTAGGAACAGCCCTAAGTCTTTTAATTCGAGCCGAATTAGGACAACCAGGAACCCTCCTAGGCGATGATCAAATTTATAATGTAATTGTAACAGCCCATGCATTCGTAATAATTTTCTTCATAGTCATACCCATTATGATTGGAGGCTTTGGAAACTGATTAGTACCCCTAATAATTGGAGCCCCTGACATAGCATTTCCCCGAATAAATAACATAAG
CTTCTGACTCCTGCCCCCATCATTCTTACTTCTACTAGCCTCCTCAATAATCGAAGCTGGAGCAGGGACAGGGTGAACAGTTTACCCTCCCCTAGCTGGAAACTTAGCCCACGCCGGGGCATCCGTCGACCTAACAATTTTTTCTCTTCACCTAGCAGGAATTTCATCAATCCTAGGTGCAATTAATTTTATTACTACCATTATCAACATAAAACCCCCCGCAATATCACAATACCAAACACCCCTGTTCGTATGATCCGTATTAATTACGGCCGTCCTACTTCTACTCTCACTTCCTGTTCTAGCCGCAGGCATCACTATACTATTAACAGACCGCAATCTAAACACAACCTTCTTTGACCCTGCAGGAGGGGGAGATCCTATTCTATATCAACACTTGTTCTGATTCTTCGGCCACCCTGAAGTCTATATTCTGATCTTACCTGGATTCGGTATAATTTCCCATATTGTAACATACTACTCAGGAAAAAAGGAACCATTTGGGTATATAGGAATAGTCTGAGCTATAATATCAATCGGCTTCCTAGGCTTTATTGTCTGAGCCCACCATATATTCACAGTAGGAATAGACGTAGACACTCGAGCATACTTTACATCAGCAACAATAATCATTGCCATTCCAACTGGAGTAAAAGTATTTAGTTGGCTCGCAACCCTCCACGGCGGCAATATCAAATGATCCCCCGCAATAATATGAGCACTAGGCTTTATTTTCCTTTTTACAATTGGGGGACTAACAGGAATTGTCCTATCAAACTCATCTCTAGATATCATCCTTCATGACACATATTATGTAGTAGCCCACTTCCACTATGTTCTCTCTATAGGAGCAGTATTCGCTATTATAGGCGGACTTGTACACTGATTCCCTCTCTTTACCGGATATACACTAAATGACACATGAGCAAAAATTCAATTCGCTGTAATATTTGTAGGAGTAAATTTAACATTCTTCCCACAACATTTCTTAGGTCTATCA
GGTATACCTCGACGATACTCAGATTACCCAGATGCCTACACTACATGAAACATAGTATCCTCAATAGGATCTTTTATCTCCCTAACTGCTGTTATCTTAGCAGTATTCATGGTATGAGAAGCTCTTGCCTCTAAACGCGAAGTAACAACAGTGGAACTATCCTCAACTAACCTAGAATGATTATATGGATGCCCTCCACCGTATCACACATTCGAAGAACCCGCCTATGTAAAAATGACTAATACACGAAAATCTCACCCCCTAGCAAAAATTGTCAACAATTCATTCATTGACCTCCCAACCCCCTCCAACATCTCATCCTGATGAAACTTTGGCTCCCTTCTAGGCTTATGCCTAACCATACAAATTGCTACAGGACTATTCCTATCCATACACTATACCCCTGACACATCAACCGCATTCTCATCCGTAGCCCATATTTGCCGAGATGTTAACTACGGTTGACTGATCCGATACCTACACGCAAACGGAGCCTCAATATTCTTCATCTGCTTATTTATCCATGTAGGACGAGGCTTATACTATGGCTCCTACATATTAAAAGAAACATGAAATATCGGAATTATTCTCTTACTAATAACAATAGCTACTGCTTTTATAGGATACGTCCTACCATGAGGACAAATATCCTTCTGAGGCGCAACAGTAATTACAAACCTCCTCTCAGCCATCCCTTACATCGGTACAGACATTGTAGAATGAATTTGAGGCGGATTTTCGGTGGATAAAGCTACATTAAACCGATTTTTTGCCCTTCACTTCATCCTCCCTTTTATCATTACAGCCCTAGTTATAATTCACCTCTTATTCCTTCACGAAACAGGCTCTAACAACCCATCAGGTCTACCGTCTGACTCAGACAAAATCCCCTTCCATCCCTACTTTACAATCAAAGACATCCTAGGGGCTATCATATTAATCACTGTTCTCCTATCCCTAGTCCTATTTTTCCCAGACATCCTAGGAGACCCCGACAACT
ACACTCCAGCAAACCCGCTAGTAACCCCACCCCATATTAAACCAGAATGATATTTCCTATTTGCTTACGCCATCCTACGTTCCATCCCAAACAAACTAGGAGGAGTAATTGCCCTGACTATATCTATTCTCATCCTTATAATCGTACCCATTATCCACAACTCAAAACAACGAAGCCTTACATTCCGACCCATCAGCCAATTCGCATTTTGAATCTTAATTGCAGACCTACTAACACTAACATGAATCGGGGGTCAACCAATCGAATACCCCTTTATAACAATTGGACAGTTAGCATCCACTCTCTATTTCTCCTCTATCCTAATCCTAATACCAATAACAAGCCTATTAGAAAACAAACTACTTAAATGA---GAGAACCTGATGGGGATGCAGGAGGCCATCGAACAGGCCATGAAGAGCCAGGAGATTCTGGGCGTCTCAGACCCTCAGACGCTGGCCCACGTGCTGACCGTTGGGGTGCAGAGCTCCCTGAACGACCCGCGCCTGGTCATCTCCTATGAGCCCAGCGTCCTCGAGGCTCCCCGGCAAGCCCTGGCACTCACCAACCTCACCCAAGAGGAGCTGCTGGCCTGGCTACAGAAAAACATCCGCCACGAGGTCCTGGAGGGCAATGTGGGTTACCTGCGGGTGGATGACCTCCCCGGCCAGGAGGTGCTGAGCAAGCTGGGAGGGTTCCTGGTGGCCCACGTGTGGAGGCAGCTCATGGGCACCTCTGCCCTGGTGCTGGATCTCCGGCAGTGCACTGGGGGCCACGTCTCTGGTATCCCCTACGTCATCTCCTACCTACACCCCGGGAACACGGTCCTGCACGTGGACACCATCTATGACCGCCCCTCCAATACCACCAAGGAGATCTGGACCTTGCCTAAGGTCCTGGGAGAGAGGTACAGTGCCGACAAAGATGTGGTGGTCCTCACCAGCAGCCACACCGGCGGGGTGGCCGAGGACATTGCGTACATCCTTAAGCAGATGCGCAG
GGCCATTGTGGTGGGCGAGCGGACCGAGGGGGGTGCCCTGGACCTCCAGAAGCTGAGGATAGGCCAGTCCGACTTCTTCCTCACCGTGCCGGTATCCAGGTCCCTGGGGCCCCTGGGCGGGGGCAGCCAGACGTGGGAGGGCAGTGGAGTGCTCCCCTGCGTGGGGACGCCAGCCGAGCAGGCCCTGGAGAAGGCGCTGGCCATCCTTACACTGCGCCGCGCCCTGCCAGGGGTCGTCCACCGCCTGCAGGAGGCCCTCCAGGACTACTACACGCTGGTGGACCGCGTGCCAGCCCTGCTGCACCACCTGGCCAGCATGGACTACTCCGCGGTGGTCTCTGAGGAGGACCTGGTCACCAAGCTCAATGCTGGCCTGCAGGCTGTGTCCGAGGACCCCCGGCTCCTGGTGCGGGCTGTCGGGCCCACAGAAACCTCCTCCGGACCTGAGACTGGAGCTGAGGAACCCCCAGAGGTTGCCCCTGAGGTGCCCAAGGACGAGGCTGCCCGGCGGGCCCTGGTGGACTCTGTGTTTCAGGTGTCGGTGCTGCCGGGCAACGTGGGCTACATGCGCTTCGACAGGTTTGCGGACGCCTCTGTGCTCGGGGCGCTGGGCCCTTACGTGCTACGCCAGGTGTGGGAGCCCCCGGAACGCGGAGGCCTCGTGGTGCCCCCTACAAATGCCCCAGTGAGCCCCACCACTCCGTATGTAGAAGACACCCCAGAGCCACCCCTGCATGATTTCTACTGCAGCAGGCTGCTCGATCTGGTCTTCCTGCTGGACGGCTCCTCCAGGCTGTCCGAGGCTGAGTTCGAGGTTCTCAAGGCTTTCGTGGTAGGCATGATGGAGCGCCTGCACATCTCCCAGAAGCGGATCCGTGTGGCTGTGGTGGAGTACCATGATGGCTCCCATGCTTACATTGAGCTCAAGGCCCGGAAGCGGCCCTCCGAGCTGCGGCGCATTGCCAGCCAGGTGAAGTATGCAGGTAGCCAGGTGGCCTCC
ACCAGCGAGGTCTTGAAGTATACGCTGTTCCAAATCTTTGGCAAAATCGACCGTCCTGAAGCTTCCCGTATCACGCTGCTCCTGACTGCCAGCCAGGAGCCTCCACGGATGGCCCGGAACTTGGTCCGCTATGTCCAGGGCCTGAAGAAGAAGAAGGTCACTGTGATCCCGGTGGGCATCGGGCCACATGCCAACCTCAAGCAGATCCGCCTCATTGAAAAGCAGGCCCCCGAAAACAAGGCCTTTGTGCTCAGTGGGGTGGACGAGCTAGAACAGCGAAGGGACGAGATCATCAGCTACCTCTGTGACCTGGCCCCTGAACCCCCCACCCCCACACAGCGCCCCCATGTGGCACAAATCACTGTGGGTCCAGGGCTTTTGGAGGTTTCATCCCTGGGGCCCAGGAGGAGGTCCATGGTTCTGGATGTGGTGTTTGTCCTAGAGGGGTCAGACAAAATTGGGGAGGCCAATTTCAACAGGAGCAAGGAGTTCATGGAACAGGTGATTCAGCGCATGGACGTGGGCCAAGACAGCATCCACGTCACAGTGCTGCAGTACTCATATATAGTGGYCGAGGAGTACCCCTTCACTAAGGCCCAGTCCAAGGGGGATGTACTGCAGCAGGTGCGAGAGATCCGTTTCCGGGGCGGCAACAGGACCAACACCGGCCTGGCCCTGCAGTACCTCTCTGAGCACAGCTTCTCTGCCAGCCAGGGGGACCGGGAGCAGGCACCCAACCTGGTCTACATGGTCACGGGAAACCCTGCCTCTGATGAGATCAGGCGGCTGCCTGGAGACATCCAGGTGGTGCCCATTGGAGTGGGCCCTCATGCCAGTGTGCAGGAGCTGGAGAGGATCGGCTGGCCCAATGCCCCCATC---------------------------02102203120211111121000-0-2??212102321000202012110-001121210000-0-1111002202201022112002220???
????????????21110010200210201221101131212020021103??????
	Anomalurus_pelii                            -------------------------------------------------------------------------------------------------------------------------------------------------------------------------------------------------------------------------------------------------------------------------------------------------------------------------------------TTAGCCGTAAACACAAAATTCTTCGCCCGAGGACTACTAGCAACAGCCTAAAACTCAAAGGACTTGGCGGTGCTTTATATCCATCTAGAGGAGCCTGTTCTATAATCGATAAACCCCGATATACCTTACCATTGCAACCAGCCTATATACCGCCATCTTCAGCAAACCTAGTAAGCATAAAAACGTTAGGTCAAGGTGTAGCCTATGAGATGGGAAGAAATGGGCTACATTTTCTGAAAGGAGGATTTAGTAGTAAATTAAGAATAGAGAGCTTAATTGAATAGAGCAATGAAGCGCGT--------------------------------------------------------------------------------------------------------------------------ACACTATACCTTCTATTCGGTACCTGAGCTGGTATAGTAGGAACAGCCTTAAGCCTACTAATCCGAGCTGAATTGGGTCAACCAGGAACTCTTTTAGGCGATGACCAAATTTATAATGTAGTTGTTACAGCCCACGCATTCGTAATAATCTTCTTTATAGTCATGCCTATTATGATTGGAGGATTTGGAAATTGACTAGTACCCCTAATAATTGGAGCCCCTGATATAGCATTCCCCCGAATAAATAATATAAG
TTTCTGACTTCTACCCCCATCATTTCTACTCTTACTAGCCTCATCAATAATTGAAGCCGGAGCAGGCACAGGATGAACAGTCTACCCACCCCTGGCTGGAAACCTAGCCCATGCCGGTGCATCCGTTGATCTAACAATCTTCTCCCTTCACTTAGCAGGAGTTTCATCAATTCTAGGCGCAATCAACTTTATTACCACTATTATTAATATAAAACCCCCTGCAATATCACAATACCAAACACCCCTATTCGTATGATCCGTACTAATTACAGCTGTATTACTTTTACTCTCACTCCCTGTCCTAGCTGCAGGTATCACCATATTATTAACAGATCGTAATTTAAACACAACCTTCTTTGACCCTGCAGGAGGCGGAGATCCCATCCTATATCAACATTTATTC---------------------------------------------------------------------------------------------------------------------------------------------------------------------------------------------------------------------------------------------------------------------------------------------------------------------------------------------------------------------------------------------------------------------------------------------------------------------------------------------------------------------------------------------------------------------------------------------------------------------
------------------------------------------------------------------------------------------------------------------------------------------------------------------------------------------------------------------------------------------ATGACCAATACACGAAAAACACACCCCCTAACAAAAATCATTAACAATTCATTCGTTGACTTACCAACACCCTCCAATATCTCATCATGATGAAACTTCGGATCACTTCTAGGCCTATGCTTAATTATACAGATCATCACAGGATTATTTCTGTCAATACATTACACCCCCGACACATCAACAGCATTTTCATCCGTAGCCCACATTTGCCGAGACGTAAACTATGGCTGATTAATCCGATATCTACACGCAAACGGAGCCTCAATATTCTTCATTTGCTTGTTCGTCCATGCAGGACGAGGCTTATACTACGGTTCTTACATACTAAAAGAAACATGAAACATTGGAGTAATTCTCCTACTAATTACAATAGCTACCGCCTTTATAGGATACGTATTACCA----------------------------------------------------------------------------------------------------------------------------------------------------------------------------------------------------------------------------------------------------------------------------------------------------------------------------------------------------------------------------
----------------------------------------------------------------------------------------------------------------------------------------------------------------------------------------------------------------------------------------------------------------------------------------------------------------------------------------------------------------------------------------------------------------------------------------------------------------------------------------------------------------------------------------------------------------------------------------------------------------------------------------------------------------------------------------------------------------------------------------------------------------------------------------------------------------------------------------------------------------------------------------------------------------------------------------------------------------------------------------------------------------------------------------
----------------------------------------------------------------------------------------------------------------------------------------------------------------------------------------------------------------------------------------------------------------------------------------------------------------------------------------------------------------------------------------------------------------------------------------------------------------------------------------------------------------------------------------------------------------------------------------------------------------------------------------------------------------------------------------------------------------------------------------------------------------------------------------------------------------------------------------------------------------------------------------------------------------------------------------------------------------------------------------------------------------------------------------
------------------------------------------------------------------------------------------------------------------------------------------------------------------------------------------------------------------------------------------------------------------------------------------------------------------------------------------------------------------------------------------------------------------------------------------------------------------------------------------------------------------------------------------------------------------------------------------------------------------------------------------------------------------------------------------------------------------------------------------------------------------------------------------------------------------------------------------------------------------------------------------------------------------------------------------021122231202111111210211102??212132321010202012110-(1 2)011212100022{1 2}111010{0 1}320220{0 1}222112002230???
????????????21110010220210201221100131221222021103102102
	Aplodontia_rufa                             AAAGGTTTGGTTCTGGCCTTTTTATTAACTCTAAGCAAGCTTACACATGCAAGACTCCCCAGTGAAAACCCAAGGAGCAGGTATCAAGCACGCCAGCTCATGACACCTTGCGCCACACCCCCACGGGACAGCAGTGATTAAAATTAAGCTATAAATGAAAATTTGACTGAGCTATGGGTTGGTAAATTTCGTGCCAGCCACCGCGGTCATACGATTAACCCTAGTTAATCGGCGTAAAGCGTGTGTTAAGACTAAACTAAGCTGTAAAAAGAAAGTAACCTCACGACAGCTAAGACCTAAACTGGGATTAGATACCCCACTATACTTAGCCCTAAACACAAGAAAATTCGCCAGAGTACTACTAGCCAAAGCTAAAAACTCAAAGAACTTGGCGGTGCTTTACATCCCTCTAGAGGAGCCTGTTCTATAATCGATAAACCCCGATATACCTCACCATTGCTAACAGCCTATATACCGCCATCTTCAGCAAACCCAGTAAGCATAAAAACGTTAGGTCAAGGTGTAGCTTATAAGGTGGAAAGAAATGGGCTACATTTTCTGAAAGGCGGATTTAGTAGTAAGCTAAAAATAGAGTGTTTGGCTGAATAGGGCCATAAAGCGCGTACACACCGCCCGTCACCCTCTTCAAAGAAGAGACAAGTCGTAATAAGGTAAGCATACTGGAAAGTGTGCTTGGA--------------------------------------------------------------------------------------------------------------------------------------------------------------------------------------------------------------------------------------------------------------------------------------------------------------
----------------------------------------------------------------------------------------------------------------------------------------------------------------------------------------------------------------------------------------------------------------------------------------------------------------------------------------------------------------------------------------------------------------------------------------------------------------------------------------------------------------------------------------------------------------------------------------------------------------------------------------------------------------------------------------------------------------------------------------------------------------------------------------------------------------------------------------------------------------------------------------------------------------------------------------------------------------------------------------------------------------------------------------
------------------------------------------------------------------------------------------------------------------------------------------------------------------------------------------------------------------------------------------ATGACCAACATCCGCAAAACCCATCCACTAATAAAAATTATTAATCACTCATTTATTGATCTACCAACCCCATCAAATATCTCAGCATGATGAAACTTTGGATCCCTACTTGGTTTCTGCCTAATTGTCCAAATCATAACAGGCCTATTCTTAGCTATACACTACACATCTGACACTACAACAGCATTCTCCTCCGTTGCCCATATCTGCCGAGACGTAAATTACGGATGACTTATTCGCTATATGCATGCCAACGGGGCCTCATTATTCTTCATCTGCTTATATCTTCATGTAGGCCGAGGTATGTACTATGGCTCCTACCTATCCTACGAAACATGAAACATTGGCATTCTACTCTTACTCGCTGTTATAGCCACAGCATTTATGGGCTATGTACTCCCTTGAGGACAAATATCATTCTGAGGGGCTACTGTGATTACCAACCTTCTATCCGCAATTCCCTATATCGGGGCTAGCCTAGTGGAGTGAATTTGAGGAGGATTTTCCGTAGATAAAGCCACCCTTACCCGATTTTTTGCATTCCATTTCGTACTTCCATTTATTATTATAGCCCTAGCAATAATTCACCTTTTATTTCTTCATGAATCAGGGTCTAACAACCCCTCCGGCTTGATATCAGACTCAGACAAGGTCCCATTCCATCCTTATTATACAATTAAAGATATTTTGGGTCTTATCCTCCTAACTTTATTTTTCATGATTCTCGTTTTATTCTCCCCTGACATTCTAGGTGACCCAGACAATT
ACACTCCTGCTAACCCCCTAATTACTCCGCCCCATATCAAACCAGAATGATATTTTCTATTCGCCTATGCTATCTTACGATCAATCCCAAACAAACTGGGAGGTGTCCTGGCTCTAGTATTTTCTATCCTTATTCTAGTTCTACTCCCCCTTCTACATATATCAAAACAACGAAGCATAGCCTTTCGTCCTCTCACCCAATGCCTATTCTGGATTCTTGCAGCTGACCTTCTCACTCTCACATGAATTGGAGGGCAGCCAGTTGAATACCCATTTATTGCTATTGGTCAACTGGCCTCTATCTTATATTTCCTCTTGATCCTTTTTATAATACCACTTACTAGTCTAATAGAAGATAAACTCCTAAAATGACCAGAGAACTTGATGGGGATGCAGGCAGCCATCCAGCAGGCCATGAAGAGTAGTGAGATTCTGAGCATCTCAGACCCTCAGATGCTGGCTCATGTGCTGACAACTGGTGTGCAGAGCTCCTTGAACGACCCCCGCCTGATCATCTCCTATGAGCCCAGCATCCTTGAGACTCCCCTACAAGCTCCAGCACTCACCAACCTCACTCAAGAGGAACTGCTTTCCTGGTTGCAAACGAACATCCACCATGAGGTCCTGGAAGGCAACGTGGGCTACCTGCGGGTGGATGACCTCCCGGGCCAGCAGGTACTGAGCAAGCTGGGGGGATTACTGGTGACTCATGTGTGGAAGAAGCTTATGGGCACCTCTGCCTTGGTGCTGGATCTCCGACACTGCACTGGGGGCCACATCTCAGGCATCCCCTATGTCATCTCCTACTTGCACCCTGGGAACACTGTCTTGCACGTGGACACCATCTATGACCGCCCCTCCAATACCACCACGGAGATCTGGACCCTGCCACAGGTCTTAGGAGAGAGGTACAGTGCTGACAAAGACGTGGTGGTCCTCACCAGTGGCCGCACTGGGGGTGTGGCTGAGGACATTGCGTATATCCTGAAGCAGATACGTAG
GGCCATTGTGGTAGGCGAGCGGACTGAGGGGGGTGCCCTGGATCTCCAGAAGCTGAGGATAGGCCAATCCAACTTCTTCCTCACTGTGCCTGTGTCCAGGTCCCTGGGACCCCTGGGTGGAGGCAGCCAGACGTGGGAAGGAAGTGGAGTGCTGCCCTGTGTGGGAACACCAGCGGAGCAAGCCTTGGAGAAAGCCCTGGCCATCCTCGCCCTGCGCCGCGCCCTGCCAGGGGTCATCCGCCACCTTCAGGAAGCCTTGCAGGACTACTATACCTTGGTGGACCGTGTGCCAGCCTTGGTGCACCACTTGGCCAGCATGGACTACTCTGCAGTGGTCTCAGAAGAAGATCTGGTCACTAAGCTCAATGCTGGCCTTCAGACTGTGTCTGAGGACCCCAGGCTCCTGGTACGGGCTGTTGGGCCCAAAGAAAGCTCTTTTGGGCCCGAGATGGAAGTTGATGATACCCCAGTTGCAGCCCCAGAAGTGCCCAAGAATGAGGCTTCCCGGCGGGCCCTGGTGGACTCTGTGTTTCAGGTGTCAGTGCTGCCAGGTAACGTGGGTTACCTGCGCTTTGACAAATTTGCAGATGCCTCTGTGCTGGGGGCACTGGGCCCCTACGTGCTGCACCAAGTGTGGGAACCCCAGGAACCTGGAGGCCTGGTGGTGCCCCCCACAGATGTTCCCCTCAGACCCACCACCCCGTATGTGGAGGACACCCCAGAGCCGCCCCTGCATRACTTCTACTGCAGCAAGCTGCTGGATCTGGTCTTCCTGCTGGACGGCTCCTCCAAGCTCTCTGAGGCTGAGTTTGATGTGCTGAAGGCCTTTGTGGTGGGCATGATGGAGCGGCTGCACATCTCTCAGAAGCGGATCCGGGTGGCTGTGGTGGAGTACCACGACGGCTCCCATGCCTACATCGAGCTCAAGGCCCGGAAGCGGCCCTCGGAGCTGCGGCGCATCGCCAGCCAGGTGAAGTATGCGGGCAGCCAGGTGGCCTCC
ACCAGCGAGGTCCTGAAGTACACCCTGTTCCAAATCTTTGGCAAAATCGACCGTCCGGAAGCCTCCCGCATTGTGCTGCTCCTGATCGCCAGCCAAGAGCCTCCACGGATGACCCGGAACTTGGTCCGCTATGTCCAGGGGCTGAAGAAGAAGAAGGTCATCGTGCTCCCGGTAGGCATTGGGCCACATGCCAACCTCAAGCAGATCCGCCTCATTGAGAAGCAGGCCCCCGAAAACAAGGCCTTTGTGCTGAGCGGTGTGGACGAGCTGGAGCAGCGGAGGGATGAGATTATCAGCTACCTGTGTGACCTTGCCCCTGAGGCCCCTGCCGCTACGCAGCCCCCCCATGTGGCGCAAGTCACTGTGGGCCCAGAGCTCTTGGGGATTTCACCACAGGGACCCAAGAGGAACTCCGTGGTTCTGGATGTGGTGTTTGTGCTGGAGGGTTCAGACAAAGTTGGGGAAGTCAACTTCAACAGGAGCAAGGAGTTCTTGGAGGAGGTGATTCAGCGCATGGACGTGGGCCAGGACGGCATCCACGTCATGGTGCTGCAGTACTCGTACACGGTGACCGTGGAGTACACCTTCAACGAGGCGCAGTCCAAGAGGGACGTGCTGCAGCACGTGCGAGAGATCCGCTACCAGGGAGGCAACAGGACCAACACCGGACAGGCCCTGCAGTATGTCTCAGAGCACAGCTTCTCTGCCAGCAAGGGTGACCGGAAGCAGGCACCTAATCTGGTCTACATGATCACAGGGAATCCTGCCTCTGATGAGATCAAGAGGTTGCCTGGAGACATCCAGCTGGTGCCCGTTGGAGTGGGCCCAAATGCCAATGTGCAGGAACTGGAGAGGATCGGCTGGCCCAATGCCCCCATCTTTATCCAGGACTTTGAGAGGCTTCCC??????????????????????????????????????????????????????????????????????????????????????????????
????????????????????????????????????????????????????????
	Atherurus_africanus_macrourus               ------------------------------------------------GCGAGGATCCCCGGTGAGAACCCAAGGAGTGGGTATCAAGCACAGTAGCTCATTACACCTTGCGCCACATCCCCACGGAACAGCAGTGATAAAAATTAAGCAATGAACGAAAGTTTGACTTAGTTATGAGTTGGTAAATTTCGTGCCAGCCACCGCGGTCATACGATTAACTCAAATTAATCGGCGTAAAACGTGTATTAAGTTCTATTTAGGTCGTAAAAAGAAAGCAATCTCACGACATCTAAGACTCAAACTGGGATTAGATACCCCACTATGCTTAGACGTAAACACAAAATTTTTCGCCAGAGAACTACTAGCAACAGCTTAAAACTCAAAGGACTTGGCGGTGCTTCACAACCATCTAGAGGAGCCTGTTCTATAATCGATAAACCCCGATAAACCTCACCATTGCTAACAGCTTATATACCGCCATCTTCAGCAAACCCAGTAAGCATAAAAACGTTAGGTCAAGGTGTAGCCCATGAAGTGGGAAGTAATGGGCTACATTTTCTGAAAGGAGGATTTAGTAGTAAATTAAGAATAGAGCGCTTAATTG----------------------------------------------------------------------------------------------------------------------------------------------ACACTATATTTATTATTCGGTGCCTGAGCAGGGATAGTAGGAACTGCCCTGAGCCTTTTAATCCGAGCTGAACTAGGTCAACCCGGCACCCTACTAGGAGATGATCAAATTTATAATGTTATCGTAACAGCTCATGCCTTCGTTATAATTTTCTTCATAGTTATGCCTATCATAATTGGAGGGTTCGGAAACTGACTAGTTCCTTTAATAATTGGTGCCCCAGACATAGCATTCCCACGAATAAACAACATAAG
CTTTTGACTCCTTCCTCCTTCTTTCTTACTACTCCTATCATCATCAATAATTGAAGCTGGGGCAGGAACAGGCTGAACCGTTTATCCCCCCTTAGCAGGGAATTTAGCACATGCAGGGGCATCAGTTGACTTGACTATCTTTTCTCTACATCTAGCAGGGGTTTCATCAATCCTTGGAGCCATTAACTTTATTACAACCATCATCAATATAAAACCCCCTGCAATATCCCAATACCAAACCCCTTTATTTGTATGATCAGTCCTTATTACAGCCGTGCTTCTACTCCTCTCCCTTCCAGTACTAGCTGCAGGTATTACAATACTACTAACAGACCGAAATTTAAACACAACATTCTTTGACCCTGCGGGAGGGGGAGATCCTATTCTTTACCAACATTTATTC---------------------------------------------------------------------------------------------------------------------------------------------------------------------------------------------------------------------------------------------------------------------------------------------------------------------------------------------------------------------------------------------------------------------------------------------------------------------------------------------------------------------------------------------------------------------------------------------------------------------
------------------------------------------------------------------------------------------------------------------------------------------------------------------------------------------------------------------------------------------ATGGCAAACATCCGAAAATCACATCCACTCATTAAAATCATTAACCACTCATTTATTGACCTCCCCACCCCATCTAATATCTCAGCATGATGAAACTTCGGCTCACTCCTAGGAATTTGCTTAATCCTACAAATCATCACAGGGCTATTCCTAGCAATACATTACACCGCTGATACAACCACAGCATTCTCATCAGTAGCCCACATTTGCCGAGATGTCAACTACGGATGACTAATCCGTTACCTTCATGCCAACGGTGCATCAATATTCTTTATTTGTTTATATCTACACGTAGGCCGAGGATTATACTACGGATCCTACACATTCTCAGAAACCTGAAACATCGGAATCCTATTACTATTTACAATTATGGCTACTGCCTTCATAGGATACGTTCTCCCATGAGGACAAATATCCTTCTGAGGAGCAACCGTTATTACTAACTTACTATCAGCCATCCCCTACATTGGCACAACACTGGTCGAATGGATTTGAGGAGGCTTTTCAGTAGATAAAGCCACCCTTACACGATTCTTCGCTTTCCACTTCATCCTCCCATTTATCATTACAGCCCTAGTAGTCGTCCACCTCTTATTTCTCCACGAAACCGGGTCAAATAACCCATCAGGCATTAACTCAGACTCAGACAAAATCCCCTTCCACCCCTATTATACCATTAAAGACATCCTAGGCCTCCTACTAATACTGATAACTCTATTGGCTCTAGTCTTATTTTCTCCGGACCTCCTAGGAGACCCAGACAACT
ATACCCCAGCTAACCCTCTAAACACTCCCCCACATATTAAACCAGAATGATACTTCCTCTTTGCCTACGCCATTCTACGCTCAATCCCTAACAAACTCGGAGGAGTACTAGCCCTCATCTTTTCTATCCTGATCTTAGCCATCATCCCTCTCCTCCATACATCAAAACAACGAAGCATGACATTTCGCCCTTTCAGCCAATGCCTATTTTGAATCCTAGTGGCCAACCTACTCACTCTCACATGAATCGGAGGCCAACCAGTTGAATACCCGTATATCACCATCGGCCAGCTAGCATCCATCTCTTACTTCTCCATCCTACTAATCATTATACCTCTAACAAGTATCATAGAGAATAAACTACTTAAATGA---------------------------------------------------------------------------------------------------------------------------------------------------TATGAGCCCAGCACCCTGGAGGCCCCCCGGCCAGCACCAGCACCCACTAACCTCAGCCAGGAGGAGCTGCTGGCTGCGCTGCAGAAGAGTATCCGCCACAAGGTCCTGGAGGGCAACGTGGGCTACCTGCGTGTGGACGACCTCCCGGGCCAGGAGGTGCTGAGCAGGCTGGCCAGCTTCCTGGTGACCCACGTGTGGAAGCAGCTCATGGGCACCTCCGCCCTGGTGCTGGATCTCCGGCAGTGCCCCGGAGGCCACGTCTCCAGCATCCCCTATGTAATCTCCTACCTGAACCCCGGGAACACGGTCCTACATGTGGACACCATCTACGACCGCCCCTCCAACACCACCACAGAGATCTGGACCTTGCCGCAGGTCCTGGGAGAGAGGTATAGCGCTGAGAAAGATGTGGTGGTCCTCACCAGTGGCCGCACCGGGGGCGTGGCCGAGGACATCGCCTACATCCTCAAACAGATGCGCAG
AGCCATCGTGGTGGGCGAGCGCACTGAGGGGGGTGCCCTGGACCTCCAG------------------------------------------------------------------------------------------------------------------------------------------------------------------------------------------------------------------------------------------------------------------------------------------------------------------------------------------------------------------------------------------------------------------------------------------------------------------------------------------------------------------------------------------------------------------------------------------------------------------------------------------------ACAGAGGCCCCAGTTCATGCCACTACCCCGTATGTGGAAGACACCCCAGAGCCGCCGCTGCATAACTTCTACTGTAGCAAGCTGCTGGATCTGGTCTTCCTGCTGGACGGCTCCTCCAGGCTGTCAGAGGYGGAGTTCGAGGTGCTGAAGGCCTTCGTGGTGAGCGTGATGGAGCGGCTGCACATCTCCCAGAAGCGGATCCGGGTGGCCGTGGTAGAGTACCACGATGGCTCCCACGCTTACCTCGAGCTCAAGGCTCGGAAGCGGCCCTCGGAGCTACGGCGCATCGCCAGCCAGGTGAAGTATGCAGGCAGCCAGGAGGCGTCC
ACCAGYGAGGTCTTGAAGTACACACTCTTCCAGATCTTTGGCAGAATCGAGCGCCCCGAGGCTTCCCGCATTGTGCTGCTCCTGACTGCCAGCTCAGAGCCCAGACAGATGGCCCGGAATTTGGTCCGCTATGTCCAGGGCCTGAAGAAGAAAAAGGTCATCTTGATGCCGGTGGGCATTGGGCCACATGCCAACCTCCAGCAGATACGCCTCATTGAGAAGCAGGCCCCCGAAAACAAAGCCTTTGTGCTTAGTGGTGTGGATGAGCTGGAGCAGAGGAGGGACGAGATTATCAACTACCTCTGTGACCATGCGCCTGAGGGCCCCGCCCCTACTCAGCAGCCCCGGGTGGCACAGATCACYGTGGGTCCAGGGCTCTTGGAGATTTCTTCCCCAGGACTCAAGAGAAAGTCCATGATTCTGGATGTGGTGTTTGTCCTGGAGGGCTCAGACAAAGTTGGAGAGGCCAACTTCAACCAGAGCAAGGAGTTCATGGCAGAGGTGATCCAGCGCATGGATGTGGGCCAGGGCAGCGTCCACGTCACGGTCCTGCAGTACTCATACATGGTGACCGTGGAGTACACCTTCCGCGAGGCCCAGTCCAAGCAGGACCTGCTGCAGCACATACGAGAGATCCAGTTCCGGGGTGGCAACCAGACCAACACTGGGCTGGCCCTGCAGTACGTGTCTGAGCACAGCTTCTCTGCCAGCCAGGGTGACCGGGAGCAGGCGCCAAACCTGGTTTACATGGTCACAGGAAATCCCGCCTCTGATGAGATCAAGCGGTTGCCTGGAGACGTCCAGGTGGTGCCCATTGGAGTGGGCCCCGGTGCCAACATGCAGGAGCTGCAGAGGATCAGCTGGCCCAGCACCCCCATCTTTATCCGGGACTTTGAGATGCTCCCC??????????????????????????????????????????????????????????????????????????????????????????????
????????????????????????????????????????????????????????
	Brachylagus_idahoensis                      ----------------------------------------------------------CCAGTGAGAACCCGAGGAGCAGGTATTAAGCACACTAGCTCAAGATGCCTTGCACCACACCCCCAAGGGACAGCAGTGATAGAAATTTAGCAATAAACGAAAGTTTGACTAAGTTATGGGTTGGTAAATTTCGTGCCAGCCACCGCGGTCATACGATTAACCCAAATTAATCGGCGTAAAGCGTGAATCAAATATCAACTAAACTGTAAAAAGAAAGTGGTTTCACGATAGCTAAGACCCAAACTGGGATTAGATACCCCACTATGCTTAGCCCTAAACACAAAATTACCCGCCAGAGAACTACAAGCCAGAGCTTCAAACTCAAAGGACTTGGCGGTGCTTTATACCCGCCTAGAGGAGCCTGTTCTATAATCGATAAACCCCGATAGACCTCACCATTGCCAACAGCCTATATACCGCCATCTTCAGCGAACCCAGTAAGCTTAAAAACGTTAGGTCAAGGTGTAGCCTATAGAGTGGGAAGCAATGGGCTACATTTTCTGAAAGGAGGATTT-------------------------------------------------------------------------------------------------------------------------------------------------------------------------------------------------------------------------------------------------------------------------------------------------------------------------------------------------------------------------------------------------------------------------------------------
----------------------------------------------------------------------------------------------------------------------------------------------------------------------------------------------------------------------------------------------------------------------------------------------------------------------------------------------------------------------------------------------------------------------------------------------------------------------------------------------------------------------------------------------------------------------------------------------------------------------------------------------------------------------------------------------------------------------------------------------------------------------------------------------------------------------------------------------------------------------------------------------------------------------------------------------------------------------------------------------------------------------------------------
------------------------------------------------------------------------------------------------------------------------------------------------------------------------------------------------------------------------------------------ATGACCAACATCCGTAAAACCCACCCCCTGCTAAAAATAGTCAATCACTCTTTAATTGACCTCCCCGCCCCATCGAATATCTCCGCCTGATGAAATTTCGGCTCCCTTCTAGGCCTGTGCCTAATTATCCAAATCCTAACCGGCCTATTTCTAGCTATACATTATACCTCAGACACACTAACAGCATTCTCATCAGTCACCCATATTTGCCGAGATGTAAACTACGGCTGACTTATCCGTTATCTTCACGCAAACGGAGCATCAATATTCTTTGTCTGCCTCTATATGCACGTAGGCCGTGGAATTTACTACGGATCCTACACTTACCTAGAAACCTGAAATATTGGCATCATCCTACTATTCGCTGTAATAGCCACAGCATTCATAGGCTATGTCCTCCCATGGGGCCAGATATCTTTCTGAGGTGCAACTGTAATTACTAACCTCCTGTCAGCCATTCCCTATATTGGAACAACCCTAGTTGAATGGATTTGAGGCGGGTTTTCAGTCGACAAAGCCACACTCACCCGATTCTTCGCCTTCCACTTCATTCTCCCATTCATCATTGCGGCCTTAGTAATAATTCACCTACTCTTCCTCCATGAAACTGGCTCTAATAACCCATCAGGTATCCCCTCAGATTCAGATAAAATTCCATTTCACCCCTACTACACTATTAAAGATATCCTAGGATTCCTTCTTCTCACTCTTCTCCTCCTCCTCCTAGTCCTATTTTCTCCCGACTTACTAGGAGACCCAGACAACT
ACACCCCCGCAAACCCCCTTAATACACCACCTCACATTAAACCTGAGTGATACTTCCTATTTGCCTACGCTATCCTACGTTCTATCCCCAACAAACTTGGGGGAGTGTTAGCCCTAGTAATGTCTATTCTCATTCTAGCCATCTTCCCCCTCCTCCATATTTCCAAACAACGTAGTATAATATTCCGTCCCATTAGCCAAGTCCTCTTCTGAATCCTCGTTGCAGACCTCCTCACACTAACATGAATTGGCGGCCAACCAGTTGAGCACCCATTCATTACTATCGGACAAGTAGCATCTATCCTGTATTTCTCAATTATCCTGATCCTATTACCCCTTGCAAGCTTAGTCGAAAACAAAATCCTCAAATGA-----------------------------------------------------------------------------------------------------------------------------------------------------------------------------------------------------------------------------------------------------------------------------------------------------------------------------------------------------------------------------------------------------------------------------------------------------------------------------------------------------------------------------------------------------------------------------------------------------------------------------------------------------
----------------------------------------------------------------------------------------------------------------------------------------------------------------------------------------------------------------------------------------------------------------------------------------------------------------------------------------------------------------------------------------------------------------------------------------------------------------------------------------------------------------------------------------------------------------------------------------------------------------------------------------------------------------------------------------------------------------------------------------------------------------------------------------------------------------------------------------------------------------------------------------------------------------------------------------------------------------------------------------------------------------------------------------
------------------------------------------------------------------------------------------------------------------------------------------------------------------------------------------------------------------------------------------------------------------------------------------------------------------------------------------------------------------------------------------------------------------------------------------------------------------------------------------------------------------------------------------------------------------------------------------------------------------------------------------------------------------------------------------------------------------------------------------------------------------------------------------------------------------------------------------------------------------------------------------------------------------------------------------??????????????????????????????????????????????????????????????????????????????????????????????
????????????????????????????????????????????????????????
	Callithrix_jacchus                          ATAGGTTTGGTCCTAGCCTTTCTATTAGCCCTCAGTGATATTACACATGCAAGCATCCCCTGTGAGAACCCGAGGAGCAAGTATCAAGCACGCCAGCTCAAGACACTTTGCGCCACACCCCCACGGGACAGCAGTGACAAACTTTTAGCAATGAACGAAAGTTTAACTAAGTTACGAGTTGGTCAATTTCGTGCCAGCCACCGCGGCCATACGATTGACTCAAGTTAATCGGCGTAAAGAGTGTGCTAACCTGTAACTAAGTCGTAGAAAGAAAGTGGCTTCACTATAGCTAAGACACAAACTGGGATTAGATACCCCACTATGCTTAGCCCTAAACACAAATTTATTCGCCAGAACACTACAAGCAACAGCTTGAAATTCAAAGGACCTGGCGGTGCTTTACATCCGTCTAGAGGAGCCTGTTCTATAATCGATACACCCCGATAAACCTCACCATAGCCATCAGCCTGTATACCGCCATCTTCAGCAAACTCAGTAAGCATAAAAACGTTAGGTCAAGGTGCAGCCAATGACGTGGGAAGAAATGGGCTACATTTTCTGAAAGGTGGATTTAGCAGTAAACCAAGAATAGAGAGCTTGATTGAACAAGGCCATTAAGCACGCACACACCGCCCGTCACCCTCCTCAAAGAGGGGATAAGTCGTAACATGGTAAGCGTACTGGAAAGTGCGCTTGGAATGTTCATAAATCGATGATTATTTTCAACCAACCACAAAGACATCGGAACTCTATACTTATTATTTGGTGCATGAGCAGGAGCAGTAGGAACAGCCCTAAGCCTCCTAATCCGAGCAGAGCTAGGCCAACCAGGAAGCCTAATAGAAGATGATCATGTTTACAATGTTATCGTCACATCTCACGCATTTATTATAATTTTCTTTATGGTAATACCAATCATAATTGGGGGCTTCGGAAACTGACTTGTCCCCTTAATAATTGGCGCCCCAGACATAGCATTTCCCCGAATAAATAACATGAG
CTTTTGACTCCTACCCCCCTCACTACTTCTCCTACTAGCATCCTCTACCCTTGAGGCCGGTGCCGGAACTGGTTGAACAGTCTACCCGCCCTTAGCAGGTAACATATCACACCCAGGAGCTTCTGTAGACCTGACCATCTTTTCATTGCATTTAGCAGGTGTGTCTTCCATTTTAGGGGCTATCAACTTTATTACAACAATCATTAACATAAAACCCCCAGCCATGACCCAATACCAAACCCCCCTATTCGTATGATCTGTACTAATTACAGCAGTCCTCCTTCTACTTTCCCTCCCAGTTCTAGCTGCCGGAATTACTATACTACTAACTGACCGCAACCTCAACACTACCTTCTTCGACCCTGCTGGTGGCGGAGACCCAGTTCTATATCAACATCTATTCTGATTTTTCGGCCACCCTGAAGTATATATTCTTATTCTACCAGGTTTCGGAATAATTTCGCACATTGTAACGTACTACTCCAATAAAAAAGAACCATTTGGCTACATGGGCATGGTCTGAGCTATAATATCTATTGGCTTCCTAGGCTTTATTGTATGAGCCCACCATATATTCACAGTAGGAATAGATGTAGACACTCGCGCATATTTCACATCAGCCACTATAATCATCGCAATCCCTACCGGAGTGAAAGTATTTAGCTGGTTAGCTACGCTACACGGCGGTAATATTAAATGATCCCCCGCAATATTATGGGCCTTAGGCTTTATCTTTCTTTTCACAGTGGGCGGGTTGACAGGAATCGTATTAGCCAACTCATCATTAGACATTGTATTACACGACACATACTATGTAGTAGCACACTTCCATTATGTATTATCCATGGGAGCAGTATTTGCTATTATAGGGGGCTTTATCCACTGGTTTCCACTATTTTCAGGCTATACACTTGACCAAACCTACGCTAAAGTTCATTTTACTATTATATTTGTAGGCGTAAATTTAACCTTTTTTCCACAGCACTTCCTTGGTCTATCC
GGAATGCCCCGACGATATTCAGATTATCCAGATGCATATACAACATGAAATATCGTATCATCCGTAGGGTCCTTCATCTCATTAACAGCAGTTATTCTTATAATTTTCATGATTTGAGAAGCATTCTCCTCAAAACGAAAAGTCTCTACCATCGAACAGCTATCCACCAATCTAGAGTGACTATACGGCTGCCCTCCACCCTACCACACATTTGAAGAAGCCACCTATGTAAAAATGACCTCTCCCCGCAAAACCCACCCACTGGCAAAAATCATCAATGAATCATTCGTCGACCTCCCCACACCATCTAACATCTCCTCTTGGTGGAATTTTGGCTCACTTCTAGGCACCTGCCTAATTATTCAAATCACTACAGGCCTATTCCTAGCAATGCACTACACACCAGACACCGCTACCGCCTTCTCCTCAGTTGCCCACATCACCCGAGACGTCAACTACGGCTGAATAATCCGATATCTACATGCTAACGGCGCATCCATATTCTTTATTTGCCTGTTCCTCCACGTCGGCCGAGGGTTGTACTATGGATCGTTCCTCTTTCTGAAGACTTGAAATATCGGTACAATCTTACTACTTGCAACCATAGCCACGGCATTCATAGGCTACGTGCTACCATGAGGTCAGATATCATTCTGAGGCGCCACAGTAATCACAAACCTTCTTTCAGCCATCCCCTACATTGGATCCGACTTAGTCCAATGGATCTGAGGCGGATTTTCAGTAGACAAAGCCACCCTCACACGATTCTTTACCTTCCACTTTATTTTACCTTTCATCATCGCAGCCCTAGCCACCATTCACCTCTTGTTTCTGCATGAGACAGGTTCAAGTAATCCATCAGGAATTACCTCTGAACCGGACAAAGTCCCATTCCACCCCTACTATACAACTAAAGATATCCTCGGATTGACTTTCCTACTCCTAGCCCTAACAAGCTTAACCCTATTCACACCCGACCTATTAACTGACCCGGATAACT
ATACACTAGCAAACCCCCTAAACACCCCACCCCACATTAAACCAGAATGATACTTCTTATTCGCATATGCAATCCTGCGATCCATCCCCAATAAGTTAGGGGGAGTGCTAGCTTTAGCAATATCCATCCTAGTGTTAATAATTATTCCCATAACACACATATCCAAACAACAAAGCATAGCATTCCGACCAATTACCCAAATCATGTTCTGAACCCTAGTAGCTGACCTATTAACTCTTACATGAATTGGAGGTCAACCAGTAGAACACCCATTTATTGCTATTGGCCAAACAGCTTCCATCATATACTTTCTCATCATCATCACCCTAATCCCCCTCTCCGCTCTCATCGAAAACAAGCTACTGAAGTGA---------------------CAGGAAGCCATCCAGCAGGCCATGAAGAGCGACGAGATTCTCAGCATCTCAGACCCACAGACGCTGGCCAGTGTGCTGACAGCCGGGGTGCAGAACTCCCTGAACGACCCTCGCCTGGTCATCTCCTATGAGCCCAGCACCCCTGAACCTCCCCCGCAAGTCCCAGAACTCTCCAGCCTCTCAGAAGAGGAACTGCTAGCCTGGCTGCAAAGGGGCCTCCACCATGAGATTCTGGAGGGTAATGTGGGCTACCTGCGAGTGGACAGCGTCCCCGGCCAGGAGGTGCTGAGCATGATGGGGGAGTTCCTGGTGGCCCACGTCTGGGGGAAGCTGATGAGCACAGATGCCCTAGTGCTGGATCTCCGGCACTGCATGGGGGGTCAGGTCTCCGGCATTCCCTATATCATCTCCTACCTGCACTCAGGGGACACCGTCCTGCATGTGGACACTGTCTACAACCGCCCCTCCAACACCACCACAGAGATCTGGACCTTGCCCCAGGTCCTGGGAGAAAGGTATGGTGCGGACAAGGATGTGGTGGTCCTCACCAGCAGTCACACCAGGGGCGTGGCTGAGGACATCGCGCACATCCTCAAGCAGATGCGCAG
GGCAATTGTGGTGGGCGAGAGGACTGCTGGGGGGACCCTGGACCTCCAGAAGCTGAGGATAGGTGAGTCTGACTTCTTCTTCACCGTGCCCGTGTCCAGGTCCCTGGGACCCCTGGGCGGAGGCAGCCAGACGTGGGAGGGCAGCGGGGTGCTGCCTTGTGTGGGGACGCCGGCCGAGGAGGCCCTGGAGAAAGCCCTGGCCATCCTCACTCTGCGCAGTGCCCTTCCAGGGGTGGTCCACTGCCTCCAGCAGGCACTGAAGGACTATTACACCCTGGTGGACCGCGTGCCCACCCTGCTGCAGCACCTGGCCAGCATGGACTTCTCCACAGTGGTCTCCGAGGAAGATCTGGTCACCAAGCTCAATGCCGGCCTGCAGGCTGCATCTGAGGATCCCAGGCTCCTGGTGCGAGCCATTGGGCCCAGAGAAACTCCTTCTGGGCCCGACGCTGGAGCTGAAGACCCACCAGGGGCAGCCCCAGAGTTGCCTGAGGACGAGGCTATCCGGCAAGCACTGGTGAACTCCGTGTTCCAGGTGTCGGTGCTGCCGGGCAATGTGGGCTACCTGCGCTTCGACAGTTTTGCTGACGCCTCCGTGCTGGGGGTGTTGGCCCCATATGTCCTGCGCCAGGTGTGGGAG---------------------------------ACAGATGCCCCGGTGAGCCCCACCACTCCGTACGTGGAGGACGTCTCCGAAGCGCCCTTGCACGACTTCTACTGCAGCAAGCTACTGGACCTGGTCTTCCTGCTGGATGGCTCCTCCAGGCTGTCCGAGGCTGAGTTTGAAGTGCTGAAGGCCTTTGTGGTGGACATGATGGAGCGACTGCGCATCTCCCAGAAGTGGGTCCGCGTGGCCGTGGTGGAGTACCACGACGGCTCCCATGCCTACATCGGGCTTAAGGACCGGAAGCGACCATCAGAGCTCCGGCGCATTGCCAGTCAGGTGAAGTATGCGGGCAGCCAGGTGGCCTCC
ACCAGTGAGGTCCTGAAATACACACTGTTCCAAATCTTTGGCAAGATCGACCGCCCTGAAGCCTCCCGCATCATCCTGCTCCTCATGGCCAGCCAGGAGCCCCAGCGGATGTCACGGAACTTTGTCCGCTATGTCCAGGGCCTGAAGAAGAAGAAGGTCATCGTGATCCCAGTGGGCATTGGGCCCCATGCCAACCTCAAGCAGATCCGCCTCATTGAGAAACAGGCCCCTGAGAACAAGGCCTTCGTGCTGAGTGGTGTGGATGAGCTGGAGCAGCAAAGGGACGAGATTGTTAGCTACCTTTGCGACCTTGCCCCTGAAGCCCCTCCCCCTACCATGCCCCCCCACATGGCACAAGTCACCGTGGGCCCAGGGCTTTTGGGGGTTTCACCCTTGGGACCCAAGAGGAAATCCATGGTTCTGGATGTGGCGTTTGTCCTGGAAGGATCGGACAAAATTGGTGAAGCTGACTTCAACAGGACCAAGGAGTTCATGGCGGAGGTGATTCAGCGGATGGATGTGGGCCAGGATGGCATCCATGTCACGGTGCTGCAGTACTCCTACATGGTGACCGTGGAGTACCCCTTCAGCGAGGCACAGACCAAAGGGGACATCTTGCAGCGGGTGCGAGATATCCGCTACCAGGGTGGCAACAGGACCAACACCGGGCTGGCCCTGCAGCACCTCTCTGAGCACAGCTTCCTGGTCAGCCAGGGTGACCGGGAGCAGGCGCCCAACCTGGTCTACATGGTCACTGGAAATCCAGCCTCTGATGAGATCAAGAGGTTGCCTGGAGACATCCAGGTGGTGCCCATTGGAGTGGGTCCTCATGCCAATGTGCAGGAACTGGAGACGATAGGCTGGCCCAATGCCCCCATCCTCATCCAGGACTTTGAGACACTCCCC??????????????????????????????????????????????????????????????????????????????????????????????
????????????????????????????????????????????????????????
	Calomyscus_mystax_baluchi                   AAAGGTTTGGTCCTGGCCTTATAATTAGTTAGAAGTAAGATTACACATGCAAAACTCCCCAGTGTCAACCCAAGGAGAGGGTATCAAGTCCATTAGCTCAAGACACCTTGCGCCACACCCCCACGGGACAGCAGTGATAAAAATTAAGCAATGAACGAAAGTTTGACTAAGCTATGGGTTGGTAAATTTCGTGCCAGCCACCGCGGCCATACGATTAACCCAAATTAATCGGCGTAAAACGTGTATTAAAATCCAACTTATATGTGAAAAGAAAGTAATTCCACTACAGCTAAGACCCAAACTGGGATTAGATACCCCACTATGCTTAGCCATAAACACAAAATTATTTGCCAGAGAACTACTAGCCACAGCTTAAAACTCAAAGGACTTGGCGGTACTTTATATCCATCTAGAGGAGCCTGTTCTATAACCGATATACCCCGTTCTACCTCACCATTGCTAACAGCCTATATACCGCCATCTTCAGCAAACCTAGTAAGCATAAAAACGTTAGGTCAAGGTGTAGCCCATGGAGTGGGAAGTAATGGGCTACATTTTCTGAAAGGAGGATTTAGTAGTAAATTAAGAATAGAGAGCTTAATTGAATAGAGCAATGAAGTACGCACACACCGCCCGTCACCCTCCTCAAAGAGGAGATAAGT--------------------------------------------------------------------------------------------------------------------------------------------------------------------------------------------------------------------------------------------------------------------------------------------------------------------------------------------------
----------------------------------------------------------------------------------------------------------------------------------------------------------------------------------------------------------------------------------------------------------------------------------------------------------------------------------------------------------------------------------------------------------------------------------------------------------------------------------------------------------------------------------------------------------------------------------------------------------------------------------------------------------------------------------------------------------------------------------------------------------------------------------------------------------------------------------------------------------------------------------------------------------------------------------------------------------------------------------------------------------------------------------------
------------------------------------------------------------------------------------------------------------------------------------------------------------------------------------------------------------------------------------------ATGACAAACATCCGAAAAACTCACCCACTAATAAAAATCATTAACCACTCCTTTATCGACCTTCCAGCCCCTTCCAATATTTCATCTTGATGAAACTTCGGATCCCTATTAGGCATTTGTCTCATAATTCAAATCATCACAGGATTATTCCTTGCAATACACTACACATCAGATACAACTACAGCTTTCTCATCAGTAACCCACATCTGCCGAGATGTTAACTACGGCTGACTAATCCGTTACCTCCATGCCAACGGAGCCTCCATATTCTTCATCTGCCTATTTCTCCACGTCGGCCGAGGCATCTACTACGGTTCCTACACCTTTATAGAAACCTGAAACATCGGAGTTATCCTATTATTCGCTGTTATAGCAACTGCATTCATAGGGTATGTCCTACCATGAGGACAAATATCATTCTGAGGGGCCACCGTAATTACAAACCTACTCTCAGCAATCCCCTATGTAGGTTCAACACTCGTAGAATGAATTTGAGGCGGATTCTCCGTAGATAAAGCCACCTTAACACGTTTCTTTGCATTCCACTTCATCTTACCATTTATCATCACAGCCCTTGTACTAGTCCATCTATTATTTCTTCACGAAACAGGCTCCAACAACCCCACCGGCCTAAATTCAGACGCAGACAAAATTCCCTTCCACCCTTACTATACCATCAAAGACATCCTAGGAGTACTAATTATAATCGTCGCCCTAATAACTCTAGCCCTATTCTCCCCCGACCTTCTAGGCGACCCCGATAACT
ACACCCCAGCGAACCCACTAAACACACCCCCACATATTAAACCTGAGTGATATTTTCTATTTGCCTACGCCATTCTCCGATCTATCCCTAACAAACTAGGAGGAGTTTTAGCCCTAGTCCTCTCCATCCTTATCTTAGCCTTTCTCCCATTTCTCCAGACCTCAAAACAACGAAGCCTAATATTCCGTCCCATCACCCAAACCCTATTCTGAATATTAGTTGCAGACCTATTCGTCTTAACCTGAATTGGAGGTCAACCCGTAGAACATCCATTCATCATCATCGGCCAACTAGCCTCTATCATTTACTTCTCCATCATTCTTATCCTCATACCCGTATCAGGCCTAATCGAAGATAAAATCCTCAAATGA---------CTGATGGGAATGCAAGCAGCCATTGAGCAGGCTATGAAGAGCCGTGAGATTCTGGGCATCTCAGACCCTCAGACGCTGGCCCATGTGCTGACAGCCGGAGTGCAGAGTTCCTTGAATGATCCACGCCTCTTCATCTCCTATGAGCCCAGTACCCTCGAGGCTCCCCAGCAAGCACCAACACTCACCAACCTCACCCGAGAAGAACTACTGGCCCAGCTACAGAGGAATATCCACCATGAGGTCCTTGAGGGCAACGTGGGTTACTTACGAGTTGATGACCTCCCAGGCCAGGAGATACTGAGTGAGCTGGGGGGGTTCTTGGTGGCCCATGTGTGGAGGCAGCTCATGGGCACCTCCTCCTTGGTGCTGGATCTCCGGCACTGTACTGGGGGTCAGGTCTCTGGGATCCCTTATGTCATCTCCTACTTGCACCCTGGGAACACTGTCATGCACGTGGATACCATCTATGATCGCCCCTCCAACACCACCACAGAGATCTGGACCTTGCCCAAGGTACTAGGGGAAAGATACAGTGCTGACAAGGATGTGGTAGTCCTCACCAGTGGACTTACTCGGGGAGTGGCTGAAGACATTGCCTACATCCTCAAGCAGATGCGCAG
GGCCATCGTGGTGGGTGAGCGAACAGAGGGTGGTGCCCTGGACCTCCAAAAGCTGAGAATAGGTCAGTCCAACTTCTTCCTCACAGTGCCTGTATCCAGGTCCCTGGGGCCTCTGGGTGGAGGTGGCCAGACATGGGAAGGCAGTGGAGTGCTGCCCTGTGTGGGGACACCTGCAGAACAGGCCCTGGAGAAGGCCCTGGCCATCCTCACCCTGCGTCGTGCCCTGCCAGGGGTTGTCCTCCGAGTCCAGGAAGCCCTGCAGGACTATTATACACTGGTGGACCGAGTGCCAGGCCTGCTACACCACCTGGCTAGCATGGACTACTCAGCTGTGGTGTCTGAGGAGGACCTGGTAACAAAGCTCAATACTGGCTTACAAGCTGTGTCGGAGGACCCCAGGCTCCAGGTGAGAGCCACTGGACCCAGAGAAACCTCCTCTAGGCCTGAGACTGGGGCTAATGACCCTCCAGAAGCCATCCCTGAGGTGCCCAAGGAAGAAGCTGCCCGTAGGGCCCTAGTGGACTCTGTGTTTCAGATATCCGTGTTGCCGGGCAATGTGGGCTACCTACGCTTTGACAGATTTGCAGACGCCTCTGTGCTGAGAGCCCTGGGCCCTTACGTGCTGCACCAGGTG---------------------------------------------------GTCAGCTCTACTACCCCATATGTTGAGGACACCCCTGAGCCACCCCTACACGACTTCTACTGTAGCAAGCTGCTGGATCTTGTCTTCTTGCTGGATGGCTCCTCCAAGCTGTCTGAGGCTGAGTTTGAAGTGCTCAAGACCTTTGTGGTGAGCATGATGGAGAGGTTACACATTTCTCAGAAGCGTATCCGTGTGGCAGTGGTGGAGTACCATGATGGCTCCCAAGCCTACATTGAGGTCAAGGCCCGGAAGCGACCCTCAGTGGTTTGGCGCATTGCCAGCCAGGTTAAGTATGCAGGCAGCCACGTAGCCTCT
ACTAGCGAGGTTTTGAAGTACACACTGTACCAGATCTTTGGCAAAATTGATCGACCTGAAGCCTCCCGCATCACTCTGCTCCTGACTGCTAGCCAGGAACCCCCACGATTGGCCAGGAATTTGGCCCGCTATGTCCAGGGCCTGAAGAAGAAGAAGGTCATTGTGATCCCTGTGGGCATTGGGCCGCATGCCAGCCTGAAGCAGATCCGCCTCATTGAAAAACAGGCCCCTGAAAACAAGGCCTTTCTGCTTAGTGGGGTGGATGAGCTGGAGCAGAAAAGGGATGAGATAATCAGTTACCTGTGTGACCTTGCCCCTGAGGCCCCAGCCCCTACCCAGCCTTCCCAGGTAGCACAAATCACTGTGGGCCCAGGGATCGTTGGGATTTCATCGCCGGGACCCAAGAGGAAGTCCATGGTTCTGGATGTGGTGTTTGTCCTGGAGGGGTCAGACGAAGTTGGTGAAGCCAACTTCAATAAGAGCAAGGAGTTCCTGGAGGAGGTGATACAGCGCATGGACGTGGGCCAGGATACCATCCACATCGCGGTGCTGCAGTATTCATACACGGTGACCGCGGAGTACAGCTTCAGTGAAGCCCAGTCCAAGGAGGATGTGCTGCGGCATCTGCGAGAGATCCGTTACCACGGTGGCAACAGGACCAACACTGGGCAGGCCTTGCAGTACCTTTCTGAGCACAGCTTCTCTCCCAGTCAGGGAGACCGAGAACAGGCACCTAACCTGGTCTACATGGTCACAGGGAACCCTGCCTCTGATGAGATCAGGAGGATGCCTGGAGACATCCAGGTGGTACCCATTGGTGTG------------------------------------------------------------------------------------??????????????????????????????????????????????????????????????????????????????????????????????
????????????????????????????????????????????????????????
	Capromys_pilorides                          -------------TGGCCTTTTTATTAGTTGTTAGCAAAATTATACATGCAAGACTCACCAGTGAGAACCCGAGGAGCGGGTATCAAGCACACTAGCTCATTACACCTTGCGCCACACCCCCACGGGACAGCAGTAATTAAAATTAAGCAATAAACGAAAGTTTGACTAAGTTATGGGTTGGTAAATTTCGTGCCAGCCACCGCGGTCATACGATTAACCCTAATTAATCGGCGTAAAGAGTGTATTAAATTTTACCTAAGTCGTAAAAAGAAAGTAATCTCACTAAAGCTAAGACCCAAACTGGGATTAGATACCCCACTATGCTTAGCCATAAACACAAAAATTTTCGCCAGAGTACTACTAGCAACAGCTTAAAACTCAAAGGACTTGGCGGTGCTTTAAACCCACCTAGAGGAGCCTGTTCTATAATCGATAAACCCCGATATACCTTACCATTGCTAACAGTCTATATACCGCCATCTTCAGCAAACCCAGTAAGCATAAAAACGTTAGGTCAAGGTGTAACTAATGAAGTGGAAAGCAATGGGCTACATTTTCTGAAAGGAGGATTTAGTAGTAAATTAAGAATAGAGAGCTTAATTGAATTAGGCAATAAAGCACGCACACACCGCCCGTCACTCTCCTCAAAGAGGAGATAAGTCGTAACAAGGTAAGCATACTGGAAAGTGTGCTTGGG--------------------------------------------------------------------------------------------------------------------------------------------------------------------------------------------------------------------------------------------------------------------------------------------------------------
----------------------------------------------------------------------------------------------------------------------------------------------------------------------------------------------------------------------------------------------------------------------------------------------------------------------------------------------------------------------------------------------------------------------------------------------------------------------------------------------------------------------------------------------------------------------------------------------------------------------------------------------------------------------------------------------------------------------------------------------------------------------------------------------------------------------------------------------------------------------------------------------------------------------------------------------------------------------------------------------------------------------------------------
------------------------------------------------------------------------------------------------------------------------------------------------------------------------------------------------------------------------------------------ATGACCAACACACGAAAATCCCACCCATTAATTAAAATTATTAACCATTCTTTCATCGATTTACCAACACCATCAAACATTTCATCATGATGAAATTTCGGCTCTTTATTGGGTGTATGCCTTGGAATCCAAATTATCACAGGCCTATTTTTAGCTATACATTACACCGCAGATACATCAACAGCCTTTTCATCCGTAACCCACATTTGCCGAGACGTAAATTACGGGTGATTAATCCGTTATACTCACGCTAATGGAGCATCTATATTTTTTATCTTCCTATATTTTCACATCGGACGAGGAATTTACTACGGATCTTACACTTTTATAGAAACATGAAACATTGGAGTATTATTACTATTCACAGTAATAGCCACCGCCTTTATAGGATACGTACTCCCCTGAGGACAAATATCATTCTGAGGCGCAACAGTCATCACAAACCTACTATCAGCTATCCCCTATATCGGCCCTACATTAGTAGAATGAATCTGAGGGGGATTTTCAGTAGATAAAGCCACCTTAACACGATTCTTTGCCTTCCATTTTATCCTACCATTTATTATTACAGCCATAGTAATAATTCACTTACTATTTCTACATGAAACAGGATCTAATAACCCATCAGGTATCAACTCAGATTCCGATAAAATCCCATTTCACCCATACTACACAATTAAAGATATCCTGGGCCTCATAATAATAATCCTAATCTTATCTATATTAATCCTATTCTCACCTGATCTTTTAGGAGACCCAGACAACT
ACACCCCAGCCAACCCACTAAGCACACCTCCTCACATTAAACCAGAATGATATTTTCTATTCGCCTATGCCATCCTACGCTCCATTCCTAATAAACTAGGAGGAGTTATAGCACTAGTACTCTCCATTTTAATCTTAGCCCTATTCCCTGTTCTACACATATCCAAACAACGCAGTATAACATTCCGCCCCGCTAGTCAATGCTTACTATGAATTCTAGTAGCCAATCTAATTATTCTTACATGAATTGGAGGTCAACCAGTAGAGTATCCTTTCATTACCATCGGACAATTAGCATCAATCTCCTACTTCTCCATCATTCTTATCCTTATACCCATAACAAGCCTCGTAGAAAACAAACTACTTAAATGA---GAGAACCTTATGGGGATGCAAGCAGCCATCGAGCAGGCCATGAAGAGCCGGGAAATTCTAGGCATCTCCGACCCTCAGACGCTGGCGCATGTGCTGACAGATGGGGTACAAAGCTCATTGAATGACCCACGCCTTGTCATTTCCTACGAGCCCAGCACTGTGGAGAGTCCACGTAAAGCCCCAGCACCCACCAACCTCACCCAGGAGGAGCTGGTGGCTGGGCTACAAAAGAACGTCCGCTATGATGTCCTGGAGGGCAACGTGGGCTACTTGCGCGTGGATGACCTCCCCGAMCAGGAGGTGCTAAGCAGGCTGAGTGGCTTCCTAGTGAACCATGTGTGGAAGCAGCTCATGGGTACCTCTGCCCTGGTGCTGGATCTCCGGCAGTGCCCCAGCGGCCATGTCTCTGGCATCCCCTACATCATCTCCTACCTGCACCCTGGGAACACGGTCCTACATGTGGACACCATCTACAATCGTCCCTCGAACACCACCACAGAGATCTGGACCTTGCCACAGGTCTTGGGAGAACGGTACAGTGCTGTGAAGGATGTGGTGGTCCTCACCAGCAGCCGCACTGGGGGCGTGGCAGAGGACATCGCCTACATCCTCAAGCAGATGCGCAG
AGCCATCGTGGTGGGTGAGCGCACGGAGGGAGGCGCCCTGGACCTGCAGAAGCTGAGAATTGGCCAGTCCAACTTCTTCCTCACTGTGCCTGTGTCCAGGTCCCTGGGCCCCCTGAGCGGAGGCAGCCAGACATGGGAGGGCAGTGGGGTGCTGCCATGTGTCAGCACCCCTGCGGARCAGGCCCTGGAGAAGGCGCTGGCCATCCTCACCCTGCGCCGTGCCCTGCCAGGGGTTGTGCACCGCCTACAGGAGGCCCTGCAGGAGTACTACACCCTGGTAGATCGTGTGCCGGCCCTGCTACACCACCTATCCAGCATGGACTACTCCATGGTGGTGTCTGAGGAGGGCTTGGTCACCAAGCTCAACAGCGGCCTGCAGGCTGTAGCTGAGGACCCCAGGCTCCTAGTGCGGGCTGTGGGGCCCAGGGAAATCTCTTCAGGGTCCGAGGCTGAATCCCATGAGCCACTGGAAGCAGAGCCTGAGATTCCCAAAGATGAGGCTGCCCGGCAAGCCCTGGTGGACACTGTGTTCCAGGTGTCCGTGCTGCCCGGCAATGTGGGCTACCTACGCTTTGACAGGTTCACAGATGACTCAGTTCTGGGGGCACTGGGACCTTATGTGCTGCACCAGGTGTGGGAGCCCCAGGAGTCTGCAGGTCTGGTGGTGCCCCCTACAGAGGCCCCAGTTAGTGCTACCACCCCATACCTGGAAGACGCCCCGGAACTGCCCCTGCATGACTTCTACTGCAGCAAGCTGCTGGATCTGGTGTTCCTGCTGGATGGCTCCTCRAGGCTCTCAGAGGCGGATTTTGAGGTGCTGAAGGCCTTTGTGGTRAGCGTCATGGAGCGGCTGCACATCTCCCAGAAGCGGATCCGGGTGGCYGTGGTGGAGTACCACGACGGCTCCCATGCCTACCTCGAGCTCAAGGCCCGGAAGCGGCCCTCGGAACTGCGGCGCATTGCCAGCCAGGTGAAGTACGTGGGCAGCCAGGTGGCCTCC
ATCAGCGAGGTCTTGAAGTACACGCTGTTCCAGATCTTCAGCAAAATCGACCGCCCCGAGGCCTCTCACATCGTGCTGCTCCTGACTGCTAGCTCAGAGCCCAAGCAGATGGCCCGGAATTTGGTCCGCAGCGTCCAGGGCCTGAAGAAGAAAAAGGTCATCCTGATGCCAGTGGGCATCGGGCCGCATGCCAACCTGCAGCAGATCCGTCTCATTGAGAAGCAGGCCCCCGAAAACAAGGCCTTCATGCTCAGTAGTGTGGATGAGCTGGAGCAGCAGAGGGACGAGATCATCAACTACCTCTGTGACCATGCACCTGAGCCCCCCACCCCGACACAGCACCCTCCAGTGGCACAGGTCACTGTGGAGCCAAGGCTCTCAGAGAGTTTGTCCCCAGAACCCAAGAGAAAGTCCATGGTTCTGGATGTGGTATTCGTCCTGGAGGGCTCTGACAAAGTAGGAGAGGCCAACTTCAACAGGAGCAAGGAGTTCATGGCGGAGGTGATCCAGCGCATGGACGTGGGCCAGGACGGCGTCCACGTCATGGTGCTGCAGTACTCGTACATGGTGGCCGTGGAGTACACCTTCCGTGAGGCCCAGTCCAAGGGAGATGTGCTACAGCACGTTCAAGAGATCCAGTTCCGGGGTGGCAACCAGACCAACACCGGGCTGGCCCTGCAGTACTTGTCTGATCACAGCTTCTCTGCCAGTCAGGGTGACCGGGAGCAGGCACCAAACCTGGTCTACATGGTCACAGGAAATCCTGCCTCTGATGAGATTAGACGGTTGCCTGGAGACATTGAGGTGGTGCCCATTGGAGTGGGCCCTGGTGCCAACATGCAGGAGCTGCAGAAGGTCAGCTGGCCCAGCACACCCATCTTCATCCAGGACTTTGAGCAGCTCCCT??????????????????????????????????????????????????????????????????????????????????????????????
????????????????????????????????????????????????????????
	Castor_canadensis                           AAAGGTTTGGTCCTAGCCTTTTTATTGGTTTTCAGTGAAATTATACATGCAAATATCCCCAGTGAGTACCCAAGGAGCAAGCATCAAGCACACTAGCTAATGACGCTTTGCGCCACACCCCCACGGGACAGCAGTAATAAAAATTAAGCAATAAACGAAAGTTTGACTTAGTTACGGGTTGGTAAATATCGTGCCAGCCACCGCGGTCATACGATAGACCCAAACTAATCGGCGTAAAGCGTGTGATAAACTTGACCTAAGCTGTAAAAAGAAAGTGATCTCACGACAGCTAAGACCCAAACTGGGATTAGATACCCCACTATGCTTAGCCGTAAACACAAACATATTCGCCAGAGAACTACTAGCAATTGCTTAAAACTCAAAGGACTTGGCGGTGCTTTATATCCATCTAGAGGAGCCTGTTCTATAATCGATAAACCCCGATTCACCTCACCATTGCTAACAGCCTATATACCGCCATCTTCAGCAAACCCAGTAAGCCTAAAAACGTTAGGTCAAGGTGTAGCCAATGAGGTGGGAAGAAATGGGCTACATTTTCTGAAAGGAGGATTTAGCAGTAAATTGAACTTAGAAAGCTCAATTGAACTGAGCAATGAAGCACGCACACACCGCCCGTCACCCTCCTCAA-------------------------------------------------------------------------------------------------ACGCTGTACTTGATGTTCGGTGCTTGAGCAGGGATAGTGGGAACCGCCCTAAGCCTACTAATTCGAGCAGAGCTAGGACAGCCAGGAACCCTGCTAGGAGATGACCAGATCTATAACGTTATCGTCACAGCCCATGCCTTTGTAATAATTTTCTTCATAGTAATGCCAATTCTTATTGGGGGATTTGGCAATTGACTAGTGCCATTAATGATTGGAGCCCCCGATATAGCATTTCCCCGAATAAACAACATGAG
CTTCTGGCTTCTCCCGCCATCTTTTCTACTCCTACTGGCCTCCTCTATAGTAGAAGCCGGAGCGGGAACTGGATGAACCGTATACCCCCCACTAGCAGGCAACCTAGCTCATGCTGGAGCATCAGTAGACCTCACCATCTTTTCTCTTCACTTGGCTGGTGTATCTTCAATCCTTGGTGCCATTAATTTTATCACAACAATCATCAACATAAAACCCCCTGCAATGTCACAATACCAGACACCGTTGTTCGTGTGATCCGTCCTGGTCACTGCAGTCCTTTTACTACTCTCCTTACCAGTCCTAGCAGCCGGAATTACAATACTCTTAACCGACCGAAACCTAAACACCACTTTCTTCGACCCCGCAGGGGGAGGAGACCCAATCCTCTACCAACACCTATTC---------------------------------------------------------------------------------------------------------------------------------------------------------------------------------------------------------------------------------------------------------------------------------------------------------------------------------------------------------------------------------------------------------------------------------------------------------------------------------------------------------------------------------------------------------------------------------------------------------------------
------------------------------------------------------------------------------------------------------------------------------------------------------------------------------------------------------------------------------------------ATGACAAACATCCGAAAAACACACCCATTAATAAAAATTATTAACCACTCATTCATTGACCTCCCAACACCATCCAACATCTCAGCATGATGAAACTTTGGATCCCTGCTAGGAATCTGCCTAATCCTACAAATTGCAACAGGGCTATTCCTAGCAATACACTACACATCAGACACCGCGACAGCATTCTCTTCAGTCGCACATATTTGCCGAGACGTCAACTACGGCTGAATTATCCGATATCTTCATGCCAACGGAGCCTCCATATTCTTTATCTGCCTATTCATACACGTAGGACGAGGGATCTACTATGGATCATATACCTTCACAGAGACATGGAACATTGGCATCATTCTACTATTCACAGTCATAGCAACCGCCTTTATAGGATACGTCCTCCCGTGAGGGCAAATATCCTTTTGAGGGGCCACAGTAATCACAAATCTACTCTCAGCAATTCCATACATCGGCCCCGACCTAGTAGAATGAATTTGAGGCGGCTTCTCTGTAGACAAAGCCACCCTAACCCGATTCTTTGCATTCCACTTCATCTTACCCTTTATTATTGCAGCACTGGCAACAGTCCACCTCCTATTCCTACACGAAACAGGATCCAATAATCCATCAGGAATCAACTCAGACTCTGACAAAATCCCCTTCCACCCATACTTTACCATCAAGGACTCCCTAGGAGTACTACTCCTACTCACCCCTCTCCTAACACTAACACTATTCTCACCAGACCTACTAGGAGACCCAGACAACT
ACACACCAGCCAACCCCCTAAGCACTCCTCCACACATCAAACCAGAGTGATACTTTCTATTCGCATACGCAATCCTACGATCCATCCCCAACAAGCTAGGCGGAGTTGTAGCCCTAGTACTGTCAATCCTAATCCTAATGGCCTTCCCACTACTCCACACATCAAAACAACGAAGCCTAATATTCCGTCCAATCAGCCAGTGCCTGTTCTGAGCACTAGCCGCAGATCTCCTAACCCTAACATGAATCGGCGGACAACCCGTCGAACCCCCATTCATCATTATCGGCCAAACAGCATCAATCCTATACTTCTTCATCATCCTCATCCTCATACCTACCGCCAGCCTAATTGAAAACAAAATACTTAAATGACCAGAGAACCTGATGGGGATGCAGGCAGCTATTGAACAGGCCATGAAGAGTCATGAGATTCTGAGCATCACAGATCCTGAGACACTGGCCCATGTGCTGACTACCGGGGTGCAGAGTTCCTTGAATGATCCACGCCTGATCATCTCCTATGAGCCCAGCACCCTTGAGGCTCCCCGGAAAGCCCCAGCACTCACCAACCTCACCCAAGAGGAACTGCTCACCCAGGTGCAGAAGAACATCTACCATGAGGTCCTGGAGAGCAATGTGGGCTACCTGAGGGTGGATGATCTCCCAGGCCAGGAGGTGCTGAGCAAGATGGGGGGATTCCTGGTGGCCCATGTGTGGATGCAGCTCATGGGCACCTCTGCCTTGGTGCTGGACCTCCGCTACTGCACCAGGGGCCACGTTTCTGGTATCCCCTATGTCATTTCCTACTTGTCCCCTGGGAACACCGTCTTGCATGTAGACACCATCTATGACCGTCCCTCCAATACCACCACGGAGATCTGGACCTTGCCAAAGGTCCCGGGACAGAGATACAGTGCTGACAAGGATGTGGTGGTCCTCACGAGCAGCCGCACTGGAGGCGTAGCAGAGGACATCACCTATATTCTCAAGCAGATGCGCAG
GGCCATTGTGGTGGGTGAGCGCACAGAGGGGGGYGCCCTGGATCTCCAGAAGCTGAGGATAGGCCAATCCAACTTCTTCCTCACGGTGCCAGTGTCCAGGTCTCTTGGGCCCCTGGGCGGAGGCAGCCAGACGTGGGAGGGCAGTGGAGTACTGCCCTGCGTGGGGACACCAGCTGAGCAGGCCCTGGAGAAAGCCCTAGCCATTCTCACCCTGCGCCGTGCCTTGCCAGGAGTTGTCCACCGCCTKCAGGATGCYCTGCAGGACTACTATACACTGGTGGAACGTGTGCCAGCCCTGTTGCACCACCTGGCCAACATGGACTACTCTACAGTGGTCTCAGAAGAAGATCTGGTCACTAAGCTCAATGCTGGCCTACAGACTGTGTCTGAGGATCCCCGGCTCCTGGTGCGGGCTGTTGGGCCCAGAGAAACCTCTTCTGGGCCTGAGGTTGAGGCTGATGATCCCCCGGTGGTAGACCCCGAGGTGCCCAAGGACGAGACAGCCCGGCAGGCCCTGGTGGACTCTGTATTTCAGGTGTCAGTGCTGCCAGGCAACGTGGGTTACCTGCGTTTTGACAGATTTGCAGATGCTTCTGTGCTGGAGGATCTGGGCCCTTATGTACTGCGCCAGGTGTGGGAGCCC------------------------------ACAGAGACCACAGTCATTCCCACCACTCCTTATGTGGAGGACACCCCAGAGCCACCCCTGCATGACTTCTACTGCAGCAAGCTGCTGGATCTGGTCTTCCTGCTGGATGGCTCCTCCAAGCTGTCTGAGGCTGAGTTTGAAGTGCTCAAGGCCTTTGTGGTGAGCATGATGGAGCGGCTGCACATCTCCCAGAAGCGGATCCGTGTGGCTGTGGTGGAGTACCACGATGGCTCCCATGCCTACATTGAGCTCAAGGCCCGAAAACGGCCGTCAGAGCTGCGGCGCATCGCCAGCCAGGTGAAGTATGCAGGCAGCCAGGTGGCCTCC
ACCAGCGAGGTCTTGAAGTACACCCTGTTCCAAATCTTTGGCAAAATTGACCGCCCTGAAGCCTCCCACATCACTTTGCTCCTGACTGCCAGCCAGGAGCCCCCACGGTTGACCCGGAACTTAGTCCGCTATGTCCAGGGCCTGAAGAAGAAGAAGGTCACCGTGATCCCTGTGGGCATCGGGCCTCACGCCAACCTCAAGCAGATCCGCCTCATCGAGAAACAGGCTCCTGAAAACAAGGCCTTTGTGCTCAGTGGAGTGGACGAGCTGGAACAGAGACGCGACGAAATCATTAGCTACCTCTGTGACCTTGCCCCGGAGGCCCCTCCCCCCACACAGCCCCCCAACCTGGCACAAATCACAGCGGGTCCAGAGCTCCTGGGGACTTCATCACCAGGACCCAAGAGGAACTCCATGGTTCTGGACGTGGTGTTTGTCCTGGAGGGGTCAGACAAAGTTGGCGAGGCCAACTTCAACCGGAGCAAGATGTTCCTGGAGGAGGTGATTGAGCGCATGGACGTGGGCCAGGATGGCATCCACGTCTCGGTACTGCAGTACTCCTACATGGTAACCGTGGAGTACACCTTCAGCGAGTCCCAGTCCAAGGGCGAGGTGCTGCAGCACGTGCGGGAGATCCGCTACCAGGGTGGTAACAGGACCAACACCGGACTGGCCCTACAATACGTGTCTGAGCACAGCTTCTCTGCCAGCCAGGGGGACCGGGAGCAAGCGCCTAACCTGGTCTACATGGTCACAGGAAACCCCGCCTCTGACGAGATCAGGAGGTTGCCAGGAGACATCCAGGTGGTGCCCATTGGTGTGGGCTCTCATGCTAACATGCAGGAGCTGGAGAGGATCGGATTTCCCAATGCCCCCATCTTCATCCAGGACTTTGAGAAGCTTCCC??????????????????????????????????????????????????????????????????????????????????????????????
????????????????????????????????????????????????????????
	Cavia_porcellus                             ACAGGTTTGGTCCCGGCCTTTTTATTAGCTGTCTGCAGGATTATACATGCAAAAATCCCCGGTGAGAACCCAAGGAGCAGACATCAAGCACACTAGCTCACGACGTCTTGCGCCACACCCCCACGGGACAGCAGTAATAAAAATTAAGCAATAAACGAAAGTTTGACTAAGTTATGGGTTGGTAAATCTCGTGCCAGCCACCGCGGTCATACGATTGACCCTAGTTAATCGGCGTAAAAAGTGTGCTAATCTTTGTCTAAGTTGTAGAAAGAAAGTAGCTTCACGAAAGCTAAGGCCCAAACTGGGATTAGATACCCCACTATGCTTAGCCATAAACACAAAAGATTTCGCCAGAGAACTACTAGCAATAGCTTAAAACTCAAAGGACTTGGCGGTGCTTTATACCCACCTAGAGGAGCCTGTTCTATAATCGATAAACCCCGATACACCTCACCTTTGCTAACAGCCTATATACCGCCATCTTCAGCCAACCCAGTGAGCGTAAAAACGTTAGGTCAAGGTGTAGCCAATGGAGTGGGAAGAAATGGGCTACATTTTCTGAAAGGAGGATTTAGTAGTAAATTAAGAATAGAGAGCTTGATTGAACTAGGCCATGAAGCACGTACACACCGCCCGTCACCCTCCTCAAAGAGGAGACAAGTCGTAACAAGGTAAGCATACTGGAAAGTGTGCTTGGAATGTTAATTAATCGTTGATTATTTTCTACCAATCATAAAGACATTGGTACCCTATACCTCCTGTTTGGTGCTTGAGCTGGTATAGTAGGTACTGCCCTAAGCTTGTTAATTCGAGCAGAACTGGGCCAGCCCGGAACACTCTTAGGCGATGATCAAATTTATAACGTAATCGTCACGGCCCATGCTTTCGTAATAATTTTCTTCATGGTTATACCAATTATAATTGGAGGCTTCGGAAACTGGTTAGTGCCCTTAATAATTGGTGCTCCAGACATAGCATTTCCGCGGATAAATAACATAAG
CTTTTGACTCCTTCCCCCTTCATTTTTACTACTGTTATCCTCATCTATAGTCGAAGCTGGTGCTGGAACCGGGTGGACTGTTTACCCTCCTTTAGCAGGAAACCTGGCACATGCTGGGGCTTCCGTAGACCTAACTATTTTTTCACTTCACTTGGCAGGTGTCTCTTCAATCCTTGGAGCAATCAACTTTATTACAACTATCATTAACATAAAACCACCTGCAATAACGCAATATCAAACACCATTATTTGTTTGGTCGGTACTAATTACTGCCGTTCTCCTTCTTTTATCCTTACCAGTTCTAGCTGCAGGTATTACAATGCTATTAACAGATCGAAATTTGAATACAACCTTTTTCGATCCTGCTGGGGGAGGGGACCCTATTCTGTATCAACACTTGTTCTGATTTTTTGGTCACCCTGAAGTTTATATCCTCATTCTACCTGGCTTCGGGATGATTTCACATATCGTTACATATTATTCAGGTAAAAAAGAACCTTTCGGTTATATGGGGATAGTATGGGCTATAATATCTATTGGATTTTTAGGGTTTATCGTATGAGCTCATCACATATTCACCGTTGGAATAGATGTCGACACACGAGCATATTTCACGTCCGCCACAATAATCATTGCTATTCCTACAGGAGTGAAAGTATTTAGCTGGTTAGCAACACTGCACGGAGGCAACATTAAATGGTCCCCTGCGATATTATGAGCTCTGGGGTTTATTTTCTTGTTCACCGTAGGAGGTCTAACAGGAATTGTATTAGCCAACTCCTCACTAGACATTGTCTTACACGACACTTATTACGTGGTTGCTCATTTTCATTATGTATTATCCATAGGAGCTGTGTTCGCAATTATAGGCGGCTTTGCTCACTGATTCCCGCTGTTCACCGGCTATACATTAAACGACACGTGAGCAAAAGTCCACTTCTTTGTAATGTTTGTTGGAGTTAACTTAACCTTCTTCCCTCAACATTTCTTAGGATTGTCA
GGAATGCCTCGTCGATATTCCGACTACCCAGACGCCTATACATTATGAAATACAGTATCATCAATAGGCTCATTTATCTCTCTCACAGCCGTTATAGTGATGGTCTTTATAATTTGAGAGGCCTTCGCATCAAAACGAGAGGTTATAGACATCGAATTAACATCTGTTAATCTTGAGTGGCTCCACGGCTGCCCTCCTCCATATCACACATTTGAAGAGCCCGCATATATTAAGATGACCCACCTACGAAAATCACACCCACTCATCAAAATCATTAACCACTCCCTAATTGACCTCCCAGCTCCATCCAGCATTTCAACGTGATGAAACTTCGGCTCCCTCTTAGGCATCTGTCTAGGCCTGCAAATTATTACAGGACTCTTCCTAGCAATACACTATACTGCAGACACTTCCACGGCATTCTCGTCTGTCGCCCACATTTGCCGAGACGTAAACTATGGCTGACTGATCCGATATCTACATGCCAACGGAGCATCCATATTCTTTATTTTCCTATATCTACACATCGGACGAGGTATTTACTACGGATCATACACATTCCTAGAGACATGAAATATTGGAATTGCTCTTCTGTTCACAGTTATGGCTACCGCATTCATAGGGTACGTATTGCCATGGGGTCAAATATCCTTTTGAGGTGCTACCGTTATTACTAATCTTCTATCAGCTATCCCCTACATCGGGACAACCCTTGTAGAGTGAATCTGAGGGGGGTTCTCAGTAGACAAAGCCACCCTAACACGATTCTTTGCCTTCCACTTTATTCTTCCATTCATCATCACCGCCCTAGTGATAGTCCACCTCTTATTCCTCCACGAGACAGGATCAAACAACCCATCAGGACTAAACTCAGACTCCGACAAAATCCCATTCCACCCTTATTACACAATCAAAGACATTTTAGGAGCCTTATTTATAATACTAGCTCTTCTATGCCTAGTACTCTTTACACCCGACCTATTAGGAGACCCAGATAACT
ACACACCCGCCAACCCGCTGAATACGCCACCACACATTAAACCAGAGTGGTATTTCTTATTTGCCTACGCAATCCTCCGCTCTATCCCTAACAAACTAGGAGGGGTCCTAGCCCTAGTTCTCTCTATTCTAATCCTAGCCCTATTCCCCATACTCCACACATCAAAACAACGTAGCATAGCATTCCGCCCCCTCAGCCAATGCCTTCTATGATTACTAGCAGCCAATCTCCTCATCCTCACATGAATCGGAGGACAACCCGTTGAGCATCCCTACATCACCATTGGCCAGTTGGCCTCCATCTCCTACTTCTTCATTATCCTAATCCTTTTCCCCCTGACGAGCCTATTAGAAAACAAAATATTAAAATGACCAGAGAACCTTATGGGGATGCAGGCAGTCATCGATCAGGCCATGAAGAGCCAGGAGATCCTGGGCGTCTCTGACCCTCAGACGCTGGCCCGTGTGCTGACAGACGGGGTACAAAGCTCCTTGAATGACCCGCGCCTGGTCATTTCCTATGAGCCCAGCACCATGGAGGAGCTGAAACAAACCCCAGCAGCCAGCAACCTCAGCCAGGAGGAACTGCTGGCCAGGCTGCAGGACAGCATCCGCTATGAGGTACTGGAGAACAACGTGGGGTACCTTCGCGTGGACGACCTCCCGGGCCAGGAGGTGCTCAGCCGGCTGGGCAGCTTCCTGGTGACCCAGGTGTGGAAGCAGCTCATGGGCACCTCTGCCCTGGTGCTGGATCTCCGGCAGTGCACCAGCGGCCATGTCTCTGGCATCACCTACGTCATCTCCTACCTGCACCCCGGGAACACAGTCCTGCATGTGGACACCATCTACGACCGCCCCTCCAACACCACCACGGAGATCTGGACCTTGCCTGAAGTCCTGGGAGAGCGCTACAGCGCCGAGAAGGATGTGGTGGTCCTCACCAGTGGCCGCACCGGGGGCGTGGCCGAGGACATCGCCTATATCCTCAAGCAGATGCGCAG
AGCCATCGTGGTGGGCGAGCGCACGGAGGGGGGTGCCCTGGACCTCCAGAAGCTGAGGATCGGCCAGTCCGACTTCTTCCTCACTGTGCCAGTGTCCAGGTCACTGGGCCCCCTGGGCGGAGGCAGCCAGACGTGGGAGGGCAGCGGGGTGCTGCCCTGTGTGGTCACGCCGGCCGAGCAGGCCCTGGAGAAGGCTCTGGCCATCCTCACCCTGCGCCGCGCCCTGCCGGGGGTCGTGGGCCGCCTGCGGGAGGCCTTGCAGGACTACTACACTCTGGTGGACCGCGTGCCGGCCCTGCTGCACCACCTGGCCAGCATGGACTACTCCATGGTGGTGTCTGAGGAGGACCTGGTCACCAAGCTCAACAGCGGCCTGCAGGCCGTGTCCGAGGACCCCAGGCTGCTGGTGCGGGCTGTGGGGCCCCAAGAAATCTCTTTGGGGTGTGAGGCTGAAGTCCATGAGTCCCCTGAGGCACAGCCTGCAGTGCCCAAGGACGAGGCTGCCCAGCAGGCGCTGGTGGATGCCGTGTTCCAGGTGTCAGTGCTGCCGGGCAACGTGGGCTACCTGCGCTTTGACGGGTTCGCGGACGAAGCAGTGCTCGAGGCGCTGGGGCCGTATGTGCTACAGCAGGTGTGGAAGCCGCAGGCACCTGGAGGCTTGGTGGTGCCCCCTACAGAGGCCCCACTTAGTGCGACCACGCCGTACCTGGAAGACATTACGGAGCTGCCCATGCATGACTTATATTGCAGCAAACTGCTAGATCTGGTCTTCCTGCTGGACGGCTCCTCCAAGCTGTCGGAGGCAGATTTTGAGGTGCTGAAGACCTTTGTGGTAAGCGTGATGGAGCGGCTGCACATCTCCCAGAAGCGGATCCGGGTGGCCGTGGTGGAGTACCACGATGGCTCCCATGCTTACCTTGAGCTCAARGCCCGGAAGCGGCCCTCAGAGCTGCGGCGCATTGCAGGCCAGGTGAAGTACGTGGGCAGCCAGGTGGCATCC
ACCAGTGAGGTCTTGAAGTACACGCTCTTCCAGATTTTTGGCAAAATTGATCGCCCTGAAGCCTCCCGCATTGTGCTACTCCTGACTGCCAGTTCAGAGCCCAAAGAGATGGCCCGGAATTTGTTCCGCATTGTTCAGGACCTGAAGAAGAAAAAGGTTATCCTGATGCCAGTGGGCATTGGGCCACATGTCAACCTCCAACAGATCCGTCTCATTGAGAAGCAGGCCCGACAAAACAAGGCCTTCTTGCTTAGTGGCGTGGATGAGCTGGAGCAGCGGAGGGATGAGATTATCAACTACCTCTGTGACCATGCACCTGAGGCCCCTCCCCCGACTCAGCACACCCAGGTGGCACAGGTCACTGTGGGTCCAGGGGTCTCAGAGGTTTTGACCCCAGGACCAGAGAGAAAGTCCATGGTTCTGGATGTGGTATTTGTCCTGGAGGGCTCAGACAAAGTTGGAGAAGCCAACTTCAACAGGAGCAAGGAGTTCACGGCAGAAGTGATCCAGCGCATGGATGTGAGCCAGGACGGCATTCACGTCACGGTCCTGCAATACTCATACACGGTGACCGTGGAGTATACCTTCCGTGAGGCCCAGTCCAAGGGGGATGTGCTGCAGCATGTGCGAGAAATCCAGTTCCGGGGTGGCAACCAGACCAACACTGGGCTGGCCCTGCAGTACGTGTCTGAGCACAGCTTCTCTGTAGGCCAGGGTGATCGGGAGCAGGCGCCAAATCTGGTTTACATGGTCACAGGAAATCCTGCTTCCGATGAGATCAAGCGATTGCCTGGAGATATCCAGGTGGTGCCCATTGGAGTGGGCCCTGGTGCCAATGTGCAGGAGCTGCAGACTATCAGCTGGCCCAGCACCCCCATCTTCATCAAGGACTTT------------??????????????????????????????????????????????????????????????????????????????????????????????
????????????????????????????????????????????????????????
	Chinchilla_lanigera                         AAAAGTTTGGTCCTAGCTTTTTTATTAGTTATATGCGAAATTATACATGCAAGGCTCCCCAGTGAGAACCTAAGGAACAGGTATCAGGTGCACTAGCCCACAACACCTTGTACCACACCCCCACGGGACAGCAGTAATTAAACTTAAGCAATAAACGAAAGTTTGACTAAGTTACGGGTTGGTAAATCTCGTGCCAGCCACCGCGGTCATACGATTAACCCGAACTAATCGGCGTATAGAGTGTATTAAACTTTATTTAAGTTGTAAAAGGAAAGTAATCTCACGAAAGCTACGACCCAAACTGGGATTAGATACCCCACTATGCTTAGCCATAAACACAAAAGTTTTCGCCAGAGAACTACTAGCAACAGCTTAAAACTCAAAGGACTTGGCGGTGCTTTATATCCACCTAGAGGGGCCTGTTCTATAATCGATAAACCCCGATCAACCTTACCATTGCTAACAGCCTATATACCGCCATCTTCAGCAAACCCAGTAAGCATAAAAACGTTAGGTCAAGGTGTAGCCCATGAAGTGGAAAGAAATGGGCCACATTTTCTGAAAGGAGGATTTAGCAGTAAATTAAGAATAGAGAGCTTAGTTGAACCAGGCCATGAAGCACGTACACACCGCCCGTCACCCTCCTCAAAGAGGAGACAAGTCGTAACAAGGTAAGCGTACTGGAAAGTGTGCTTGGAATGTTCATCAACCGTTGATTGTTCTCCACTAACCACAAAGACATCGGCACATTATATCTTCTATTCGGTGCTTGAGCCGGTATAGTGGGGACTGCACTTAGTCTTTTAATCCGAGCGGAATTGGGTCAACCGGGAACGCTACTAGGCGATGACCAAATTTACAACGTAATTGTCACCGCCCATGCATTTGTCATAATCTTCTTTATAGTAATGCCTATTATAATTGGAGGTTTCGGAAATTGGTTAGTCCCCTTAATAATCGGAGCTCCTGATATAGCCTTCCCACGAATAAATAATATAAG
CTTCTGACTTCTACCTCCTTCATTCCTACTATTGCTCACATCATCAATAGTTGAAGCCGGAGCAGGAACAGGATGAACGGTTTATCCCCCTTTGGCTGGAAACCTCGCACATGCAGGTGCCTCCGTTGATTTAACAATCTTCTCACTACACCTAGCAGGAGTCTCATCAATCCTAGGGGCTATTAATTTCATCACCACAATTATCAACATAAAGCCACCTGCTATAACACAATATCAAACACCACTATTCGTATGATCGGTCCTAATCACAGCTGTACTTCTCTTGCTCTCCCTGCCCGTCCTAGCTGCTGGAATTACAATATTATTAACAGACCGAAACCTTAATACTACTTTCTTCGACCCAGCAGGGGGCGGAGACCCTATCCTTTATCAACACCTATTTTGATTTTTCGGACACCCTGAAGTATATATCCTGATTCTTCCAGGATTCGGCATAATCTCCCACATTGTCACATTCTACTCTGGAAAAAAAGAACCTTTTGGATATATAGGAATAGTATGAGCAATAATATCAATTGGCTTTTTAGGATTTATCGTGTGAGCCCACCACATATTCACTGTCGGAATGGACGTTGACACCCGCGCCTACTTCACCTCAGCCACAATAATCATCGCAATTCCAACTGGCGTAAAAGTATTCAGCTGACTAGCAACTCTGCACGGAGGAAATATCAAATGATCCCCAGCCATGCTATGGGCATTGGGCTTTATTTTCCTTTTCACAGTGGGAGGATTAACCGGGATTGTTCTGGCCAACTCTTCACTAGACATTGTATTGCACGATACGTATTATGTGGTCGCACACTTCCACTACGTCCTGTCAATAGGAGCGGTATTCGCTATTATAGGTGGATTTGTACATTGATTCCCGCTATTCTCAGGTTATACCCTAAACTACGCATGAGCAAAAACTCATTTCTTCATCATATTCGTAGGGGTAAACCTAACTTTCTTCCCTCAACATTTCCTAGGGCTATCT
GGAATACCACGACGGTATTCTGACTACCCTGACGCATACACATTCTGGAACGCCATTTCATCCTCAGGATCATTCATTTCTTTAACCGCTGTGATAGTAATAATCTTCATGATTTGAGAAGCTTTCGCATCAAAACGAGTGGTAACAAAAACTGAATTAACATCAATAAACCTAGAGTGACTACACGGATGTCCCCCTCCATATCACACATTTGAAGAACCCACCTTTATCAAAATGACCAATACACGCAAATCACACCCCTTACTTAAAATAATCAACCACTCATTCATCGACCTGCCAACCCCATCCAACATCTCAACCTGATGGAATTTTGGCTCTTTATTGGGTGTATGCCTAATTTTACAAATTATCACCGGATTATTTCTAGCAATACACTACACCGCAGACACCACCACGGCATTCTCATCAGTCACCCACATCTGCCGAGACGTAAACTACGGCTGGCTGATCCGATACCTCCATGCTAACGGAGCATCTATATTCTTTATCTTCCTTTACTTCCACGTAGGGCGAGGAATTTATTACGGATCATACTTATTCCTAGAAACCTGAAACATCGGAGTCATCCTACTATTAACGGTCATGGCAACAGCCTTCATAGGGTACGTCTTACCATGAGGACAGATATCATTCTGAGGCGCTACAGTAATCACAAACCTCCTCTCAGCTATTCCTTATATCGGACCCACTCTCGTAGAGTGAATTTGAGGCGGATTCGCAGTAGACAAAGCAACCCTAACTCGATTTTTTGCATTCCACTTCATCCTACCATTCATCATCACAGCCCTAGTACTCGTCCATCTTTTATTCCTCCACGAAACTGGATCAAACAACCCATCAGGCCTTAACCCAAACTCAGACAAAATCCCATTTCATCCATACTACACAATTAAAGACATCCTGGGGATACTCCTCATAATACTAGCCCTTTTAACCCTGACATTATTCTCTCCCGACCTCCTAGGAGACCCAGACAACT
ATACACCGGCCAACCCACTAAACACGCCCCCTCACATTAAACCCGAGTGATATTTCCTTTTTGCATATGCCATCCTACGATCAATCCCGAACAAACTAGGAGGAGTATTAGCACTAATCTCTTCAATCCTAATCTTATTACTCTTCCCAACTCTGCACTTATCAAACCAACGCAGTATGATATTCCGCCCTATTAGCCAGTGTTTCATATGAATCCTAGTAGCCAACCTTTTAATCCTCACATGAATTGGGGGCCAACCGGTAGAATACCCATTCATCGCCATCGGCCAACTAGCATCCATCTCCTACTTCCTCACCATCCTAATTCTCCTACCACTAACAAATATACTAGAAAACAAACTACTGAAATGA---------------------------GCCATTGAACAGGCCATGAAGAGCCGGGAGATTCTGAGCATCTCTGACCCTCAGACGCTGGCCCACGTACTGACGGATGGCGTACAGAGCTCCTTGAATGACCCGCGCCTGGTCATTTCCTATGAGCCCAGTGCTGTGGAGGAGCTGCGGCAAGCCCCGGCACCCACCAACCTCAGCCAGGAGGAGCTGCTGGCCAGGCTACAAAAGAACATCCGCCACGAAGTCCTGGAGGGCAACGTGGGCTACCTGCGTGTGGACGACCTCCCCAGCCAGGAGGTGCTGAGTAGGCTGGGCAGTTTCCTGGTGACCCACGTTTGGAAGCAGCTCATGAGCACCTCTGCCCTGGTGCTGGACCTCCGGCAGTGCCCCAGCGGCCACATCTCTGGCATCCCTTATGTCATCTCCTACCTGCACGCTGGGAACACGGTCCTGCATGTGGACACCATCTACGACCGCCCTTCCAACACCACCACGGAGATCTGGACCTTGCCACATGTCCTAGGAGAGCGATACAGCGCTGAGAAAGATGTGGTGGTCCTCACCAGCAGCCGTACTGGGGGTGTGGCCGAAGACATCGCCTACATCCTCAAGCAGATGCGCAG
GGCCATCGTGGTGGGTGAGCGCACAGAGGGGGGCGCCTTGGACCTTCAGAAGCTAAGGATCGGTCAGTCCAACTTCTTCCTCACAGTGCCTGTGTCCAGGTCACTGGGCCCCCTGGGTGGAGGCAGCCAGACATGGGAGGGCAGCGGAGTGCTACCGTGTGTGAGCACACCAGCTGAGCAGGCCCTAGAGAAGGCACTGGCCATCCTCACCCTGCGCCGTGCCCTGCCAGGGATTGTGCACCGCCTGCAGGAGGCCTTGCAGGAGTACTATACCCCAGTGGACCGAGTACCGGCCCTGCTGCACCACCTGGCCAGCATGGACTACTCTACAGTGGTCTCTGAGGAGGACCTGGTCACAAAGCTCAACAGCGGTCTGCAGGCTGTATCTGAGGACCCCAGGCTCCTGGTGCGGGCTGTGGGGCCCAGAGAAGCCTCTTTGGAGCCTGAGGCTGAAGCCCAGGAACCCCCAGAGGCAGAGCCCGAGGTACCCAAGGCCGAGGCTGCCCGGAAGGCACTGGTGGATGCTGTGTTCCAGGTGTCAGTGTTGCCAGGCAATGTGGGCTACCTGCGCTTTGACAAGTTTGCAGATGACTCGGTGCTGGAGGCA------------------------------------CAGGAG---GGAGGCTTGGTAGTGCCCCCTACAGAAGCTCCAGTTAGTGCTACCACTCCATACCTGGAAGACACCCCGGAGCTGCCCCTGCATGACTTCTACTGCAGCAAGCTGCTGGATCTGGTCTTCCTGCTGGATGGCTCCTCCAGGCTGTCAGAGGCGGATTTTGAAGTGCTGAAGACCTTTGTGGTGAGCGTCATGGAGCGGCTGCACATCTCCCAGAAGCGGATCCGGGTGGCCGTGGTGGAATACCACGATGGCTCTCATGCTTACCTTGAGCTCAAGGCCCGGAAGCGGCCCTCAGAGCTGCGGCGCATCGCCAGCCAGGTGAAGTACGTGGGCAGCCAGGTGGCCTCC
ACCAGTGAGGTCTTGAAGTACACGCTCTTCCAGATCTTTGGCAAAATCGAGCGCCCTGAAGCCTCCCGCATTGTGCTTCTCCTGACTGCCAGCTCAGAACCCAAACAGATGACCCGGAATTTGGTTCGCAGTGTCCAGGGCCTGAAGAAGAAAAAGGTCATCCTGATGCCAGTGGGCATCGGGCCGCATGCCAACCTCCAGCAGATCCGCCTCATTGAGAAGCAAGCCCCCGAAAACAAGGCCTTCGTGCTCAGCAGTGTGGATGAGCTGGAGCAGCGGAGAGATGAGATTATCAACTACCTGTGTGACCATGCGCCCGAGGCACCCGCCCCGACTCAGCACACCCAGGTGGCACAGGTCACCGTGGGCCCACGGCTCTCAGAGAATTTGTCCCCAGAGCCCAAGAGAAAGTCCATGGTTCTGGATGTGGTATTTGTCCTGGAGGGCTCAGACAAAGTTGGAGAGGCCAACTTCAACAGGAGCAAGGAGTTCATGGCGGAGGTGATCCAGCGCATGGATGTGGGCCAGGATGGCATCCACGTCACGGTCCTGCAGTACTCGTACATGGTGACCGTGGAGTACACATTCCGCGAGGCCCAGTCCAAGGGAGACGTGCTGCAGCACGTGCGAGAGATCCAGTTCCGGGGTGGCAACCAGACCAACACCGGGCTGGCCCTGCAGTATGTGTCTGAGCACAGCTTCTCTGTCAGCCAGGGCGACCGGGAGCAGGCGCCAAACCTGGTCTACATGGTCACAGGAAATCCTGCCTCTGATGAGATCAAGCGGTTGCCTGGAGACATCCAGGTGGTGCCCATCGGAGTGGGCCCTGGTGCCAACGTGCAGGAGCTGCAGAGGGTCAGCTGGCCCAGCACCCCCATCTACATCCAGGACTTTGAGGGGCTTCCC??????????????????????????????????????????????????????????????????????????????????????????????
????????????????????????????????????????????????????????
	Coendou_insidiosus_melanurus                AAAAGCTTGGTCCTGACTTTTTTATTAATTAATAGCAAAATTATACATGCAAATATCCCCGGTGAGAACCCAAGGAGCAGGTATCAAGCACGCCAGCTCACAACATCTTGCGCCACACCCCCACGGGACAGCAGTAATAAAAATTAAGCAATGAACGAAAGTTTGACTAAGTTATGGGTTGGTAAATATCGTGCCAGCCACCGCGGTTATACGATTGACCCAAATTAATCGGCGTAAA-AGTGTACTAAAATTCATCTAAATCGTAAAAAGAAAGTAATCTCACGAAAGCTAGGACACAAACTGGGATTAGATACCCCACTATGCCTAACCGTAAATACAAAAATTTCTGCCAGAGAACTACTAGCAACAGCTAAAAACTCAAAGGACTTGACGGTGCTT-ACACCCACCTAGAGGAGCCTGTTCTGTAATCGATAAACCCCGATCTACCTCACCGTTGCTAACAGTCTATATACCGCCATCCTTAGCAAACCCAGTAAGCATAAAAACGTTAGGTCAAGGTATAGCTCATGAAACGGGAAGCAATGGGCTACATTTTCTGAAAGGAGGATTTAGCAGTAAATTAAGAATAGAGAGCTTAATTGAACAAGGCCATGAAGCACGTACACACCGCCCGTCACCCTCCTCAAAGAGGAGATAAGTCGTAACAAGGTAAGCGTACTGGAAAGTGTGCTTGGAATGTTAATTAATCGCTGACTTTTCTCTACAAATCATAAGGATATTGGAACATTATATCTCTTGTTTGGTGCTTGAGCCGGAATAGTTGGAACTGCCCTTAGTTTACTTATCCGAGCAGAATTAGGCCAACCAGGAACATTATTAGGAGATGATCAAATTTATAATGTTATCGTAACAGCACATGCATTTGTAATAATTTTTTTTATGGTAATACCTATTATAATTGGAGGATTTGGAAATTGACTTGTACCTTTGATAATTGGTGCCCCAGATATAGCATTCCCACGAATAAATAATATGAG
CTTTTGACTTCTACCTCCTTCATTCTTACTTCTCCTTGCTTCATCAATAATTGAAGCAGGAGCAGGGACCGGATGGACGGTGTACCCTCCATTAGCCGGAAACATAGCACATGCAGGCGCTTCAGTTGATCTTACAATTTTTTCCTTACACCTGGCAGGAGTATCCTCTATTTTAGGGGCTATTAATTTTATTACAACAATCATTAACATAAAACCCCCTGCAATATCACAATATCAAACTCCTCTATTCGTATGATCTGTTTTAATTACAGCCGTACTTCTTCTCCTATCATTACCTGTTTTAGCCGCTGGGATTACTATATTACTAACTGATCGAAATCTAAATACAACTTTCTTCGACCCAGCTGGAGGCGGAGATCCTATTCTGTATCAACACTTATTCTGATTCTTCGGCCATCCGGAAGTTTATATCCTCATCTTACCAGGGTTCGGTATAATTTCCCATATTGTTACTTATTACTCCGGGAAAAAAGAACCATTTGGTTATATAGGAATAGTATGAGCTATAATATCAATTGGTTTCTTGGGATTTATCGTATGAGCTCACCACATATTTACAGTTGGTATAGACGTTGATACTCGAGCATACTTTACATCAGCTACAATAATTATTGCTATTCCCACTGGAGTAAAAGTATTTAGCTGACTAGCTACATTGCATGGTGGAAATATCAAATGAACCCCTGCAATACTTTGAGCTTTAGGTTTTATTTTTCTCTTTACGGTAGGGGGATTAACGGGCATTGTTCTAGCTAATTCCTCACTAGATATTGTACTACACGATACATATTATGTCGTAGCACATTTCCACTACGTATTATCAATAGGGGCTGTATTTGCCATTATAGGAGGCTTCGCACATTGATTTCCCTTATTTTCAGGATATACACTTGACCCTACATGAGCAAAAATTCATTTCTTCACTATATTTATTGGAGTCAATATAACATTTTTTCCTCAACATTTCCTAGGACTCTCT
GGTATACCACGACGATACTCCGACTATCCGGACGCATATACATTATGAAATACTTTATCATCAATAGGCTCCTTCATTTCTTTAGTAGCCGTAATAGTAATAATTTTCATAATCTGAGAGGCGTTTGCTTCAAAACGAGAAATTAGTACCATTGAATTAACCACTACTAACCTTGAATGACTCCACGGCTGCCCGCCCCCATATCACACATTTGAAGAACCTACATTCATCAAAATGACCAATATCCGAAAATCACATCCACTTATTAAAATCATTAATCACTCATTCATTGATCTCCCAACCCCATCCAACATTTCAGCATGATGGAACTTTGGATCCTTACTAGGTGTTTGCCTACTGCTACAAATCATTACAGGCTTATTTCTGGCCATGCATTATACTGCGGACACAAGCACAGCATTCTGATCAGTAACTCATATCTGCCGAGATGTAAACTATGGTTGACTAATTCGATATCTCCATGCTAACGGAGCATCAATATTTTTTATCCTCCTATATCTTCACGTAGGACGAGGAATTTACTATGGTTCCTACACATATACAGAAACCTGAAATGTCGGCATTCTTCTTTTGTTTGTAACTATAGCCACAGCCTTCATAGGATATGTCCTTCCCTGAGGACAAATATCATTCTGAGGAGCAACTGTCATCACTAATCTCCTATCCGCAATCCCCTATGTTGGTACAACTGTAGTTGAATGAATCTGAGGGGGGTATTCGGTAGATAAAGCAACCTTAACTCGATTCTTCACCTTCCATTTTATTATACCATTTGTTATTACGGCTTTAATTATAATTCACCTTTTATTCCTCCACGAAACAGGATCAAACAATCCCTCAGGCCTAAACTCCGACTCGGACAAAATCCCATTCCACCCATACTACTCAATTAAAGACATTCTAGGACTCATTCTTATATTATTAACCCTCCTAATTTTAACCTTATTCTCACCAGACCTCCTAGGAGACCCTGACAACT
ATATCCCAGCAAACCCCTTAAATACACCCCCACATATTAAACCAGAATGATATTTCCTATTTGCATATGCCATTCTCCGCTCAATCCCCAACAAACTAGGAGGAGTATTAGCCTTAATTCTCTCAATTCTTATCCTAGCCCTAATACCACTCTTACATTCCTCAAAACAACGAAACATGTCATTTCGTCCCATCAGCCAGTGCTTATTATGAATACTAGCAGCAGACCTATTCATTCTAACATGAATCGGCGGTCAACCAGTAGAATACCCATTCATCCTCATCGGCCAATTAGCTTCCGTAACTTATTTCTTCATTATCTTAATCCTTATACCTTTAACAAGCATAATAGAAAATAAATTCCTTAAATGA-----------------------------------------------------------------------------------------------------------------------------------------------------------------------------------------------------------------------------------------------------------------------------------------------------------------------------------------------------------------------------------------------------------------------------------------------------------------------------------------------------------------------------------------------------------------------------------------------------------------------------------------------------
-------------------------------------------------------------------------------------------------------------------------------------------------------------------------------------------------------------------------------------------------------------------------------------------------------------------------------------------------------------------------------------------------------------------------------------------------------------------------------------------------------------------------------------------------------------------------------------------------------------------------------------------------------------------------------------GTGGTRCCCCCTACAGAGGCCCCAGTTAGTGCTACCACCCCATACCTGGAAGACATCCCAGAGCTGCCCCTGCACGACTTCTACTGCAGCAAGCTACTGGATCTGGTGTTCTTGCTGGATGGCTCCTCCAGGCTGTCGGAGGCGGATTTCGAGGTGGTGAAGACCTTCGTGGTGAGTGTGATGGAGCGGCTGCACATCTCCCAGAAGCGGATCCGGGTGGCCGTGGTGGAGTACCACGACGGCTCCCATGCTTACCTTGAGCTCAAAGCCCGGAAGCGGCCCTCGGAGCTGCGGCGCATTGCCAGCCAGGTGAAGTACGTGGGCAGCCAGGTGGCCTCC
ACCAGTGAGGTCTTGAAGTACACGCTCTTCCAGATCTTTAGCAAAATCGAGCGCCCTGAAGCCTCCCGCATTGTGCTGCTCCTGACTGCCAGCTCAGAGCCCAAACAGATGGCCCGGAATTTGGTCCGCAGCGTCCAGGGCCTGAAGAAGAAAAAGGTTATCCTGATGCCGGTGGGCATTGGGCCACATGCCAACCTCCAGCAGATCCGCCTCATTGAGAAGCAGGCGCCTGAAAACAAGGCCTTCGTGCTGAGCAGTGTGGATGAGCTGGAGCAGCGGAGGGATGAGATTATAAACTATCTCTGTGACCATGCGCTTGAGGTCCCCGCCCCGACTCAGCACACCAAGGTGGCACAGGTCACTGTGGGTCCAGGGCTCTCAGAGATTTTGTCCCCAGAACCCAAGAGAAAGTCCATGGTTCTGGATGTGGTGTTCGTCCTAGAGGGCTCAGACAAAGTTGGAGAGGTCAACTTCAACAGGAGCAAGGAATTCATGGCAGAGGTGATCCAGCGCATGGATGTGGGCCAGGAAGGCATTCACGTCACGGTCCTGCAGTACTCATACATGGTGACCGTGGAGTACACCTTCCGTGAGGCCCAGTCCAAGGGGGATGTGCTGCAGCACGTGCAAGAGATCCAATTCCGGGGTGGCAACCAGACCAACACCGGGCTGGCCCTGCAGTACGTGTCCGAGCACAGCTTCTCTGCCAGCCAGGGCGACCGGGAGCAGGCGCCCAACCTGGTTTACATGGTCACAGGAAATCCTGCCTCTGATGAGATCAAGCGGTTGCCTGGAGACATACAGGTGGTGCCCATTGGAGTGGGCCCTGGTGCCAATGTTCAGGAGCTCCAGAGGGTCAGCTGGCCCAGCAACCCCATCCTCATCCAGGAC---------------??????????????????????????????????????????????????????????????????????????????????????????????
????????????????????????????????????????????????????????
	Cricetulus_griseus                          AAAGGTTTGGTCCTGGCCTTATAATTAATTGAAGGTATGGTTACACATGCAAAACTCCCCAGTGTAAACCCAAGGAGAGGGTATCAAGCACATTAGCTAAAGACACCTTGCGCCACGCCCCCACGGGACAGCAGTGATAAAAATTAAGCAATGAACGAAAGTTTGACTTAGTAATGGGTTGGTAAATTTCGTGCCAGCCACCGCGGTCATACGATTAACCCAAACTAATCGGCGTAAAACGTGTATTAAAACCCAACTAATATGTGAAAAGAAAGTAATTCCACGATAGCTAAGATCCAAACTGGGATTAGATACCCCACTATGCTTAGCCTTAAACACAAAACCCTTTGCCTGAGAACTACTAGCCACCGCTTAAAACTCAAAGGACTTGGCGGTACTTTATATCCATCTAGAGGAGCCTGTTCTATAATCGATAAACCCCGCTATACCTCACCATTGCTAACAGCCTATATACCGCCATCTTCAGCAAACCTAGTAAGCATAAAAACGTTAGGTCAAGGTGTAGCCTATGGGATGGGAAGTAATGGGCTACATTTTCTGAAAGGAGGATTTAGTAGTAAATTAAGAATAGAGAGCTTAATTGAATAGAGCAATGAAGTACGTACACACCGCCCGTCACCCTCCTCAAAGAGGAGACAAGTCGTAACAAGGTAAGCATACTGGAAAGTGTGCTTGGAATGTTCATTAACCGTTGACTTTTCTCTACTAATCATAAAGACATCGGGACTTTGTATCTAATATTTGGTGCTTGAGCAGGAATAGTAGGAACTGCCCTTAGCATTTTAATTCGGGCAGAACTTGGCCAACCAGGGGCTTTACTTGGAGATGATCAAATCTATAACGTAATTGTTACAGCTCATGCATTCGTTATAATTTTCTTCATAGTAATACCTATAATAATTGGCGGATTTGGGAATTGATTAGTGCCTTTAATAATTGGAGCTCCTGATATAGCATTCCCACGTATAAACAACATAAG
CTTTTGATTACTACCACCTTCATTCCTATTACTACTAGCTTCATCTATAGTAGAAGCAGGTGCAGGAACTGGATGAACAGTTTACCCTCCATTAGCAGGAAATCTAGCCCATGCAGGAGCTTCGGTAGACCTAACCATCTTCTCACTACACTTAGCTGGTGTTTCCTCAATCCTTGGAGCTATTAATTTTATTACTACAATCATCAATATAAAACCCCCAGCTGTTACACAATACCAAACACCACTTTTCGTCTGATCTGTTCTAATTACAGCTGTGCTATTACTCTTATCCCTACCAGTTCTAGCCGCAGGTATTACTATGCTACTTACAGATCGTAATCTAAATACAACATTCTTTGACCCTGCAGGTGGTGGAGATCCTATCTTATATCAACACCTATTCTGATTTTTTGGACACCCAGAAGTTTATATTCTGATTCTTCCAGGATTTGGAATTATTTCCCATATTGTTACATACTACTCAGGAAAAAAAGAACCATTTGGCTATATAGGTATAGTGTGAGCAATAATGTCAATCGGATTTCTAGGGTTTATTGTATGAGCCCACCATATATTTACAGTAGGACTTGATGTTGATACTCGCGCCTATTTTACATCAGCTACAATAATTATTGCTATTCCTACAGGGGTAAAAGTGTTCAGCTGACTTGCAACACTCCATGGAGGAAATATTAAATGATCACCAGCCATACTATGGGCTCTAGGCTTTATCTTCCTTTTTACAGTAGGAGGACTAACTGGAATTGTCCTATCCAACTCTTCACTAGATATTGTTCTACACGACACCTACTACGTTGTAGCTCACTTCCACTATGTATTATCTATAGGAGCTGTTTTTGCCATTATAGCAGGGTTTGTTCACTGATTCCCATTATTTTCTGGATATACCCTAGATGATACATGAGCAAAAGCTCACTTCGCTATTATATTTGTAGGAGTAAACTTGACATTCTTTCCACAACATTTCCTAGGTTTATCA
GGTATACCACGACGTTATTCCGATTACCCTGATGCGTATACTACATGAAATACGGTATCCTCAATAGGATCATTTATTTCACTAATCGCAGTTCTTATCATAATCTTCATAATCTGAGAAGCTTTCGCTTCAAAACGTGAAGTGATGACAGTAGATCACACATCAACAAATCTAGAGTGACTACACGGCTGCCCTCCTCCATACCATACATTTGAAGAACCAACATTCGTAAAAATGACAATCATACGAAAAAAACACCCGCTAATAAAAATTATTAATCACGCATTCATTGATTTACCAGCCCCATCAAATATTTCATCATGATGAAATTTCGGATCATTAATCGGTCTTTGTCTGATTACACAAATTTTGACAGGATTATTCCTAGCTATACATTACACATCAGATACTACTACAGCATTCTCATCAGTCACCCACATTTGTCGAGATGTTAATTACGGCTGACTAATCCGCTACCTACACGCTAACGGAGCTTCAATATTCTTTATCTGCCTATTCCTTCATGTAGGACGAGGAGTTTATTACGGTTCATACACTATAGTAGAAACTTGAAACGTAGGTATTGTCCTACTATTCGCAGTAATAGCAACAGCATTTATAGGCTATGTACTACCATGAGGTCAAATATCATTCTGAGGAGCTACAGTAATCACTAACCTTTTATCAGCTATCCCTTATATAGGTACCACTCTAGTAGAATGAATCTGAGGGGGATTCTCTGTAGACAAAGCCACACTAACACGCTTCTTCGCATTCCATTTCATCCTACCATTCATTATCGCTGCCCTAGCAATGGTCCATCTTCTATTCCTACATGAAACCGGCTCTAATAACCCAACAGGCCTAGATTCTGACGCAGATAAAATTCCATTTCATCCCTACTATACTATTAAAGACCTACTAGGAGCCTTCATGCTATTAATTGCTCTCATAACTTTAGTATTGTTTTTCCCAGATATTTTAGGAGACCCTGATAATT
ATACTCCTGCAAATCCACTCAATACTCCCGCACACATTAAACCAGAATGATACTTCCTATTCGCCTACGCTATCCTACGATCTATCCCTAATAAACTAGGAGGAGTCCTAGCCCTAATCCTCTCTATCCTAATCCTAGCAACTCTACCATTACTACACACATCTAAACTTCGAACCATAATTTTTCGACCTATTACACAAACTATATACTGACTATTAGTAGCAGACCTATTACTCCTAACATGAATCGGAGGCCAACCAGTAGAATACCCATTCGTTATTATTGGACAAATTGCTTCTATTATATACTTCTCTATTATCGTTATTTTTATACCAATCGCCAGTATAATTGAAGATAGTGTACTAAAA------------------------------------------------------------------------------------------GCCCAGGTGCTGACAGCTGGAGTGCAGAGTTCCTTGAATGACCCACGCCTCTTCATCTCCTATGAGCCCAGTTCCCTTGAAGCTCCCCAGCAAGAACCAGCACTCACTAACTTCACCCGAGAAGAACTGCTGGACCAGCTACGGAGGAGCATCCACCATGAGGTTCTTGAAGATAATGTGGGTTACCTACGAGTGGACGACCTCCCTGGCCAGGAGGTACTGAGTGAGCTGGGAGGGTTCTTGGTGGCCCATGTGTGGAGACAGCTCATGGGCACCTCCTCCTTGGTGCTAGATCTCCGGCAATGTGCTGGTGGTCACATCTCTGGGATCCCTTATGTCATCTCCTACTTGCACCCTGGGAACACTGTCATGCACGTGGATACCATCTATGATCGCCCCTCTAATACCACCACTGAGATTTGGACCTTGCCGAAGGTCCTGGGCGAGAGATACAGTGCCGACAAAGATGTGGTAGTCCTCACCAGTGGACGAACTGGGGGCGTGGCTGAGGACATCGCCTACATCCTCAAGCAGATGCGCAG
GGCCATCGTGGTGGGAGAGCGGACGGAGGGCGGGGCCCTGGACCTCCAGAAGCTGAGAATAGGCCAGTCCAACTTCTTCCTCACAGTGCCCGTGTCCAGGTCCCTGGGGCCCCTGGGTGGAGGTGGCCAGACATGGGAAGGCAGTGGAGTGCTGCCCTGCGTGGGGACACCTGCAGAACAGGCCCTAGAAAAGGCCTTGGCCATTCTCACCCTGCGCCGTGCCCTGCCAGGGGTTGTCCTTCGACTACAGAAAGCCCTGCAGGACTATTACACTCTGGTGGACCGAGTGCCGGGCCTGCTACACCACCTGGCTAGTATGGACTACTCAGCCGTGGTCTCTGAGGAGGACCTCGTGACAAAGCTCAATGCTGGCTTGCAGGCTGTATCCGAGGATCCTAGGCTCCTGGTGAGAGCCACTGGACCCAAAGAAAGCTCATCTAGGCCTGAGACTGGGCCTAATGACCCCCCAGAAGCCACTCCTGAGGTACCCAAGGAAGAAGCTGCCCGGAGGGCCCTAGTAGACTCTGTGTTTCAGGTATCCGTGCTGCCAGGAAATGTGGGCTACCTGCGCTTTGACAGATTTGCAGACGCCTCTGTGCTGAGGGCACTGGGTCCTTATGTGCTACACCAGGTGTGGGAGCCCGGGGAGCCTGGAGGCCTGGTGGTACCCCCAACAGATGGCCCGGTCAGCTCTACTACCCCATATGTAGAAGAGACCCCTGAGCCACCCCTGCATAGCTTCTACTGCAGCAAGCTGCTAGATCTTGTATTCCTGCTGGATGGCTCCTCCAGGCTGTCTGAGGCTGAGTTTGAAGTGCTCAAGGCTTTTGTGGTGGGCACGATGGAGAGGCTGCACATTTCTCAGAAGCGCATCCGTGTGGCGGTGGTTGAGTACCACGATGGATCCCATGCTTACATTGACCTTAAAGACCGGAAGCGGCCCTCCGAGCTTCGGCGCATTGCCAGCCAGGTTAGGTACGCAGGTAGCCAGGTGGCCTCC
ACCAGCGAGGTTTTGAAGTACACACTGTTCCAGATCTTTGGCAGAATTGATCGCCCCGAAGCCTCCCGCATCRTTCTACTCCTGACTGCTAGCCAGGAGCCCCCGCGGTTGGCCAGGAATTTGGTCCGTTATGTCCAGGGCCTGAAGCAGAAGAAGATCATTGTGATCCCCGTGGGAATTGGGCCACATGCCAGCCTTAGGCAGGTCCGCCTCATTGAAAAGCAGGCCCCTGAAAACAAGGCCTTTCTGCTCAGTGGGGTGGATGAGCTGGAGCAGAGAAGGGATGAAATAATCAGCTACCTCTGCGACCTAGCCCCTGAGCCCAGAGCCCCTACTAAGCGTCCCCAGGTAGCACAAATCACCACAAGTCCAGGGACCTTGGGGATTTCATCACCTGGACCCAAGAGGAAGTCCATGGTTCTGGACGTGGTGTTTGTCCTGGAGGGGTCGGACAAAGTGGGTGAAGCTAACTTCAATAAGAGCAAGGAATTCCTGGAGGAGGTAATTCGGCGCATGGATGTGAGCCAGGATGGCACCCACATCTCCGTGCTGCAGTATTCATACACGGCAACTGTGGAGTACACCTTCAATGAAGCCCAGTCCAAGGAGGATGTGTTGCGGCATGTGCGAGAGATCCGTTACCACGGTGGCAACAGGACCAACACTGGGCAGGCCCTGCAGTACCTCTCCGAGTACAGCTTCTCTCCCAGCCAGGGGGACCGGGAACAGGCACCTAATCTGGTCTACTTGGTCACAGGGAACCCTGCCTCGGATGAGATCAAGAGGTTWCCTGWAGACATCCAGGTGGTACCT---------------------------------------------------------------------------------------------??????????????????????????????????????????????????????????????????????????????????????????????
????????????????????????????????????????????????????????
	Ctenodactylus_vali                          AAAGGTTTGGTCCTAGCCTTTTTATTAATTACTAGCAGGATTACACATGCAAGCATCTCCCGTGAAAACCCAAGGAGCCGGTATCAAGCACACTAGCTCAAAACACCTTGCGCCACACCCCCACGGGACAGCAGTGATAAAACTTAAGCAATAAACGAAAGTTTGACTAAGTCATGAGCTGGCCAACTTCGTGCCAGCCGCCGCGGTCATACGACGAGCTCTAATTAATCGGCGTAAAGAGTGTAGAGAACTTAGTTTAAGTCGTAAAAAGAAAGTACTCTCACGACAGCTAAGGCCCAAACT-GGATTAGATACCCCACTATGCTTAGCCGTAAACACAAAAATCTTCGCCGGAGAACTACTAGCCACAGCTAAAAACTCAAAGGACTTGGCGGCACTTCACATCCCTCTAGAGGAGCTTGTTCTATAATCGATAAACCCCGATAAACCTCACCATTGCCAACAGCCTATATACCGCCATCTTCAGCAAACC-AGTAAGCATTAAAAAGTTAGGTCAAGGTGTAGCCAATAAAGTGGTAAGAAATGAGCTACA-TTTCTGAAAGGAGGATTTAGTAGTAAATTAAGAATAGAGAGCTTAATTGAATAAGGCCATGAAGAGCGCACACACCGCCCGTCACCCTCCTCAAAGAGGAGATAAGTCGTAACAAGGTAAGCATACTGGAAAGTGTGCTTGGA--------------------------------------------------------------------------------------------------------------------------------------------------------------------------------------------------------------------------------------------------------------------------------------------------------------
----------------------------------------------------------------------------------------------------------------------------------------------------------------------------------------------------------------------------------------------------------------------------------------------------------------------------------------------------------------------------------------------------------------------------------------------------------------------------------------------------------------------------------------------------------------------------------------------------------------------------------------------------------------------------------------------------------------------------------------------------------------------------------------------------------------------------------------------------------------------------------------------------------------------------------------------------------------------------------------------------------------------------------------
------------------------------------------------------------------------------------------------------------------------------------------------------------------------------------------------------------------------------------------ATGACCAACATCCGAAAAACTCACCCAATTATAAAAATTATCAATCACACATTCATTGACCTTCCCGCTCCATCAAACTTCTCAGCATGATGAAACTTTGGCTCCTTACTAGGGATCTGCTTAATCTTACAAATCATAACAGGACTATTCCTAGCGATACACTACACCGCCGACACAACATCAGCATTCTCTTCTGTCACACACATTTGCCGAGACGTAAACTACGGTTGAATAATCCGATACATACATGCAAACGGAGCATCAATATTCTTCATTTGTTTATTCATCCACATTGGACGAGGAATATATTATGGATCCTATCTTCTATTAGAAACATGAAACATCGGCATCATCCTGCTATTCACCACAATAGCCACAGCATTCATAGGATACGTTCTTCCATGAGGACAAATATCATTTTGAGGAGCCACAGTCATCACCAATTTATTATCAGCTATCCCCTATATTGGCACCGATCTAGTACAATGAATTTGAGGGGGTTTCTCTGTAGACAAAGCAACCCTAACACGATTCTTCGCTTTCCACTTCATCTTACCATTTATAATTACCGCCCTAGCAATAGTTCACTTATTATTCTTACATGAAACAGGATCCAACAACCCCACAGGAATCAACTCCGACTCAGATAAAATCCCATTTCACCCCTACTATACAATAAAAGACATCATAGGATTTATAATAATATTCATAACTCTACTTACACTAGTTTTATTCTCTCCAGACATGCTAGGAGACCCCGACAATT
ACACCCCAGCAAACCCACTAAATACACCCCCTCACATTAAACCAGAATGATACTTCTTATTCGCTTACGCAATCTTACGCTCAATTCCAAATAAATTAGGCGGAGTATTAGCCCTAGTATTATCCATCCTCATCTTAATTACACTCCCCATAACCCATACTGCTAAACAACGAAGTATAATATTCCGACCTATAAGTCAATGCATATTCTGAATCCTAGTAGCTAACCTAATCACACTCACATGAATTGGTGGCCAACCAGTAGAACCCCCCTTCATCTTAATCGGACAACTAGCCTCCCTCTCCTACTTCACAATCATCCTAATCATAATACCACTAATCAACCTACTAGAAAACAAATTAATAAAATGACCCGAGAACCTGATGGGAATGCAGGCGGCCATTGAGCAGGCCATGAAGAGCCAGGAGATCCTGAGCATCTCAGACCCGCAGACGCTGGCCCAGGTGCTCACGGACGGGGTGCAGAGCTCGCTGAACGACCCTCGCCTGCGCATCTCCTACGAGCCCGGTGCGCTGGACACACCCCACAAAACCCCAGCGCCCTCTGACCTCACCCAGGAGGAGCTGCTGGCCCAGCTGCAGAAGAGCATTCGCCACGAGGTCCTGGCGGAAAACGTGGGGTACCTGCGCGTGGACGAACTGCCAGGCCAGGAGGTGCTGAGCAAGCTGGGGGGCTTCCTGGTGAGCCACGTGTGGAGTCGGCTCATGGACACCTCCGCCCTGGTGCTGGATCTCCGGCACTGCCGGGGAGGCCATGTCTCCAGCATCCCCTACGTCGTCTCCTACCTGCACCCCGGGAACACCGTCCTGCACGTGGACACCATCTATGATCGCCCCTCCAACACCACCACGGAGATCTGGACCCTGCCCCAGGTGCTAGGCGGGAGGTATGGAGCCGAGAAGGACGTGGTGGTCCTCACGAGCGGCCGCACGGGCGGCGTGGCTGAGGACATCGCCTATATCCTCAGGCAGACGCGCAG
AGCCATCCTGGTGGGCGAGCGCACGGAGGGGGGTGCCCTGGACCTCCAAAAGCTCCAGATAGGCCAGTCCGGCTTCTTCCTCACGGTGCCTGTGTCCAGGTCCCTGGGCCCCCTGGGCGGAGGTGGCCAGACGTGGGAAGGCAGTGGGGTACTGCCCTGCGTGGGCACACCTGCCGAGCAGGCCCTGGAGAAGGCGCTGGCCATCCTGACCCTGCGCCGAGCCCTGCCGGGGGTGGTGCACCGCCTGCAGGAAGCACTGCAGGAGTACTACGCGCTAGTGGACCGGGTGCCTGCCCTGCTGCACCACCTGGCCAGCACGGACTACTCCGCCGTGGTCTCCGAAGAGGACCTGGTCACTAAGCTCAACGCCGGCCTCCAGGCTGTGTCTGAGGACCCCAGGCTCCTGGTCCGGGCCGTGGGACACCGAGAAATCCCTTCTGAGCCCGAGGCTGAGATGGATGAACTGCCAGAGGTTGTTCACGAGGTGCCCAAGGACGAGGCTTCACGACAGGCCCTAGTRGACGCTGTGTTCCAAGTGTCGGTCCTGCCGGGCAACGTGGGTTACCTGCGCTTTGACAGGTTCGCAGATGCTCCCATGCTGGAGACGCTGGGCCCCTACGTGCTGCGCCAGGTGTGGGAGCCCGAGGGACGTGGAGGCCTGGCAGTGCCCCCCACAGTGGCCTCGGTCAGCACCACCACCCCGTACCTGGAGGACACTCCAGAGCCACCCCTGCACAACTTCTTCTGCAGCAAGCTGCTGGACCTGGTCTTTCTGCTGGATGGCTCCTCCAAGCTGTCTGAGGCTGAGTTTGAGGTGCTGAAGGCCTTTGTGGTGGGCACCATGGAGCGACTACATATCTCCCAGAAGCGGATCCGCGTGGCTGTGGTGGAGTACCAGCATGGCTCCCACTCTTACATTGAGCTCCAAGCCCGCAAGCGGCCCTCAGAGCTGCAGCGCATCACCAGCCAGGTGAAGTATGCAGGCAGCGAGGTGGCCTCT
ACCAGCGAGGTCTTAAAGTACACACTCTTCCAAATCTTCAGCAGAATCGACCGCCCTGAGGCCTCTCGCATTGTGCTGCTCCTGACTGCCAGCGCGGAGCCCAGGCGCATGGCCCGGAACTTGGTCCGCTATGTCCAGGGCCTGAAGAAGAAGAAGGTGATCTTGATCCCGGTGGGCATTGGGCCACATGTCAACCTTCAGCAGATCCGCCTCATTGAGAAGCAGGCTCCTGAGAACAAGGCCTTCATCCTCAGCAGCGTGGATGAGCTGGAGCCGCGGAGGGAAGAGATCATTGGCTACCTCTGTGACCTTGTTCCCCAGGGCCCTGCCCCGACTCGGCAGCCCCAGGTAGCACAGGTCACCGTAGGCTGGGGACTCTTAGAGAGCTCTCCACCAGCACCCAAGAAGAAGTCTATGGTTCTGGATGTGGCGTTTGTCCTGGAGGGCTCGGACCAAGTCGGGGAGGCCAACTTCAACAGAAGCAAGGCATTCATGGAGGAGGTGATCAGCCGCATGGACGTGGGTCAGGGCAGCATCCATGTCACCGTGCTGCAGTACTCACACAAGGTGGCTGTGGAGTATACCTTCCGAGAGGCCCAGGACAAGGGAAACGTGCTACGGCGCGTGCGAGACATCCGCTACCAGGGTGGCAACAGTACCAACACGGGGCTGGCCCTGCAGTACGTGTCTGAGCATAGCTTCTCCACCAACCAGGGGGACCGTGAACAGGCGCCCAACCTGGTCTATATGGTCACTGGCAACCCGGCCTCAGATGAGATCAAGCGGCTGCCGGGGGACGTCCAGGTGGTGCCCATCGGTGTGGGCCCGCATGCCAGTGTGCCAGAGCTGCAGAGAATCAGCTGGCCCGTTGCCCCCATTTTCATCCAGGACTTTGAGAGGCTGCCC??????????????????????????????????????????????????????????????????????????????????????????????
????????????????????????????????????????????????????????
	Ctenomys_boliviensis                        ------------------------------------------------GCAAGAATCACCAGTGAAAACCCAAGGAGCTGATATCAAGCACACTAGCTCATAACATCTTGCGCCACACCCCCACGGGACAGCAGTAATTAAAATTAAGCAATAAACGAAAGTTTGACTAAGTTATGGGTTGGTAAATCTCGTGCCAGCCACCGCGGTCATACGATTAACCCTAATTAATCGGCGTAAAGAGTGTATTAAATTTCATCTAAGTTGTAAAAAGAAAGTAATCTCACTAAAGCTAAGGTACAAACTGGGATTAGATACCCCACTATGCTTAGCCATAAACACAAAAATGTTCGCCAGAGAACTACTAGCAACAGCTTAAAACTCAAAGGACTTGGCGGTGCTTTAAACCCACCTAGAGGAGCCTGTTCTATAATCGATAAACCCCGTTACACCTCACCATTGCTAACAGCCTATATACCGCCATCTTCAGCAAACCCAGTAAGCATAAAAACGTTAGGTCAAGGTGTAGCCAATGGAGTGGAAAGAAATGGGCTACATTTTCTGTAAGGAGGATTTAGTAGTAAATTAAGAATAGAGAGCTTAATTG----------------------------------------------------------------------------------------------------------------------------------------------------------------------------------------ACTGCCTTAAGCCTTTTAATCCGAGCAGAGCTAGGTCAACCTGGAACATTACTAGGAGATGATCAAATCTATAATGTCATTGTCACTGCCCATGCATTTGTAATAATTTTCTTCATAGTCATACCAATTATAATTGGAGGCTTTGGAAATTGACTAGTTCCATTAATAATCGGAGCCCCAGATATAGCATTCCCTCGAATAAATAATATAAG
CTTTTGATTACTTCCCCCTTCATTTCTTCTATTATTAGCCTCATCTATAGTTGAAGCCGGCGCTGGAACAGGATGGACAGTATACCCTCCCCTAGCTGGAAATATAGCACATGCAGGAGCTTCTGTTGATCTAACAATTTTTTCTTTACATTTAGCAGGGGTATCATCTATTTTAGGAGCTATTAATTTTATCACAACTATTATTAATATAAAACCTCCAGCCATAACCCAGTATCAAACTCCCTTGTTTGTATGATCAGTATTAATTACAGCTGTACTTCTACTCCTCTCATTACCAGTCCTAGCTGCTGGAATTACTATACTATTAACAGACCGTAATTTAAATACAACCTTTTTCGACCCGGCAGGAGGAGGTGACCCAATCCTCTACCAACATTTATTTTGA------------------------------------------------------------------------------------------------------------------------------------------------------------------------------------------------------------------------------------------------------------------------------------------------------------------------------------------------------------------------------------------------------------------------------------------------------------------------------------------------------------------------------------------------------------------------------------------------------------------
------------------------------------------------------------------------------------------------------------------------------------------------------------------------------------------------------------------------------------------ATGACCAACACACGAAAATCTCACCCTCTCATCAAAATCGTAAATCACTCTTTCATTGATTTACCCACCCCTTCTAATATTTCAGCATGGTGGAACTTTGGCTCTTTATTAGGAGTATGCCTAGGATTACAAATTTTAACTGGGTTATTCCTAGCAATACACTACACCGCTGATACCACCACCGCATTCTCATCAGTTACACATATTTGTCGTGACGTAAACTACGGATGACTAATCCGTTATATACATGCCAACGGAGCATCAATATTCTTCATTTTCCTTTATTTACACGTCGGACGAGGAATTTACTATGGGTCCTATACATTCATAGACACATGGAACATTGGAATCTTACTATTATTTGCAGTTATAGCTACTGCCTTCATAGGCTACGTTCTACCATGAGGACAAATATCTTTCTGAGGGGCAACAGTAATTACAAATCTTCTCTCAGCTATCCCCTACATTGGACCTACCTTAGTAGAATGAATCTGAGGAGGTTTCTCAGTTGATAAAGCCACATTAACCCGATTCTTTGCTTTCCATTTCATTCTTCCATTTATTATTATAGCAATAGTAATAATCCACCTACTATTCTTACACGAAACGGGATCAAACAACCCATCTGGCATAAACTCAGACTCAGACAAAATCCCATTTCACCCCTACTATACAATTAAAGATATCCTAGGAGTTTTATTCATAATAACCACATTAATAAGCCTAGTAATATTCACACCAGACCTTCTAGGAGACCCAGACAACT
ACACCCCTGCTAACCCCTTAAACACACCTCCCCATATCAAACCAGAATGATACTTCCTCTTCGCATACGCAATTCTACGCTCAATCCCTAATAAACTTGGCGGAGTATTAGCCTTAGCTTTCTCCATCCTAATCCTAATACTATTCCCTATTCTACACTCTTCCAAACAACGCAGTATATCATTCCGACCTTTAAGTCAATGCTTAATATGAATACTAGCAGCCAACCTATTAATTCTTACATGAATTGGAGGGCAACCAGTCGAACATCCCTTTATCACCATTGGCCAACTAGCATCCGTAACCTATTTCTTTACCATTTTAATTCTTATACCTTTAACTGCTTTAATAGAACATAAACTACTTAAATGA---GAGAACCTTATGGGGATGCAGGCAGCCATCGAGCAGGCCATGAAGAGCCGGGAGATTCTAGCCATCTCTGACCCTCAGACGCTGGCGCACGTGCTGACGGATGGAGTACAGAGCTCACTGAACGACCCACGCCTGATCATTTCCTATGAGCCCAGCACTGTGGAGAATCTGCGTCAAGCCCCAGCACTCACCAACCTCAGCCAGGAGGAGCTACTGGCCGGGCTAGAAAAGAGCGTCCGCCATGAGGTCCTGGAGGGCAATGTGGGCTACCTGCGCTTGGATGACCTCCCCGGCCAGGAAGTACTGAACAGGCTGGCTGACTTCCTGGTGACCCATGTGTGGAAGCAGCTCATGGGTACCTCTGCCCTGGTCCTGGATCTCCGGCAGTGCCCCAGCGGCCATGTCTCCAGCATCCCCTATGTCATCTCCTACCTGCACCCTGGGAACACGGTCCTGCATGTGGACACCATCTATGATCGCCCCTCGAACACCACCACGGAGATCTGGACTTTGCCGCAGGTCCCGGGAGAGCGGTACAGTGCTGAGAAGGATGTGGTGGTCCTCACCAGCAGCCACACTGGGGGCGTGGCCGAGGACATCGCCTACATTCTCAAACAGGTGCGCAG
GGCCATCGTGGTGGGTGAGCGCACGGAGGGGGGCGCCCTAGACCTTCAGAAGCTGAGGATTGGCCAGTCCAACTTTTTCCTCACTGTGCCAGTGTCCAGGTCACTGGGCCCCCTGAGTGGAGGCAGCCAGACATGGGAGGGCAGCGGCGTGCTGCCGTGTGTCAGCATCCCAGCTGAGCAGGCCCTGGAGAAGGCGCTGGCCATCCTCACCCTGCGCCGCGCCCTGCCAGGGGTTGTGCACCGCCTGCAGACAGCCCTGCAGGAGTACTACACCCTGGTGGACCGTGTGCCAGCCCTGCTACACCACCTCTCCAGCATGGACTACTCCACCGTGGTCTCTGAAAAGAACTTGATCACCAAGCTCAATAGTGGCCTGCAGGCTGTATCTGAAGACCCCAGGCTTCTGGTGAGG---------------------------------------------------------------------------------------------------------------------------------------------------------------------------------------------------------------------------------------CAGGAGCCT---------GTGGTGCCCCCTACAGAGACCCCAGTTAGTGCTACCACCCCATACCTGGAAGACACCCCAGAGCTGCCCCTGCATGACTTCTACTGTAGCAAGCTGCTGGATCTGGTCTTCCTGCTGGATGGCTCCTCCAGGCTCTCGGAGGCCGATTTCAAGGTGCTGAAGGCCTTTGTGGTGAGCGTCATGGAGCGGCTGCACATCTCCCAGAAGCGGATCCGAGTGGCTGTGGTGGAGTACCATGTTGGCTCCCATGCCTACCTCGAGCTCAAGGCCCGAAAGCGGCCCTCAGAGCTGCGGCACATTGCCAGCCAGGTGAAGTACGTGGGCAGCCAGGTGGCCTCC
ACCACTGAGGTCCTGAAGTACACGCTGTACCAGATCTTCAGCAAAATCGAGCGTCCCGAGGCCTCCCGCATTGTGCTGCTCCTGACTGCTAGCTCAGAGCCCAAGCAGATGGGCCGGCATTTTAAACGCATGATCCAGGGCCTGAGGAACAAAAAGGTCATCCTGATGCCAGTGGGCATTGGGCCGCATGTCAATCTCGAGCAGATTCGATTAATTGAGAAGGAGGCCCGCGAAAACAAGGCCTTTCAGCTCAGCGGTGTGGATGAGTTGGAGCAGCGGAGGGACGAGATCATCAACTACCTCTGTGACCATGCGCCCGAGGCCCCCGCCCCGGCGAAGCGCCCTCTGGTGGCACAGGTCACTGTGGGGCCAAGGCTGTCAGAGAGTTTGTCCCCAGAACCCAAGAGAAAGGCTATGGTTCTGGATGTGGTGTTTGTCCTGGAGGGCTCTGACAAAGTAGGAGAGGCCAACTTCAACAGGAGCAAGGAGTTCATGGCGGAGGTGATCCAGCGCATGGACGTGGGCCAGGATGGCGTCCATGTCATGGTGCTGCAGTACTCATACATGGTGGCCGTGGAGTATACCTTCCGTGAGGCCCAGTCCAAGGGGGATGTGCTACAGCATGTGCGAGACATACAATTCCGGGGTGGCAACCAGACCAACACCGGGCTGGCCTTACAGTACTTGTCTGAGCACAGCTTCTCCACCAGCCAGGGCGACCGGGAGCAGGTGCCAAACCTGGTTTACATGGTCACAGGAAATCCTGCCTCTGATGAGATTAGACGGTTGCCTGGAGACATTGAGGTGGTGCCCATTGGAGTGGGCCCTGATGCCAACCTGCAGGAACTGCAGAGGGTC------------------------------------------------??????????????????????????????????????????????????????????????????????????????????????????????
????????????????????????????????????????????????????????
	Ctenomys_coyhaiquensis                      ----GTTTGGTCCTAGCTTTTTTATTAGTTGTTAATAAAATTATACATGCAAGAGTCACCAGTGAAAACCCAAGGAGCTGATATCAAGCACACTAGCTCATAACATCTTGCGCCACACCCCCACGGGACAGCAGTAATTAAAATTAAGCAATAAACGAAAGTTTGACTAAGTTATGGGTTGGTAAATCTCGTGCCAGCCACCGCGGTCATACGATTAACCCTAATTAATCGGCGTAAAGAGTGTACTAAATTCAATCTAAGTTGTAAAAAGAAAGTAATCTCACTAAAGCTAAGGTACAAACTGGGATTAGATACCCCACTATGCTTAGCCATAAACACAATAATGTTCGCCAGAGAACTACTAGCAACAGCTTAAAACTCAAAGGACTTGGCGGTGCTTTAAACCCACCTAGAGGAGCCTGTTCTATAATCGATGAACCCCGTTACACCTCACCATTGCTAACAGCCTATATACCGCCATCTTCAGCAAACCCAGTAAGCATAAAAACGTTAGGTCAAGGTGTAGCCAATGAAGTGGAAAGAAATGGGCTACATTTTCTGTAAGGAGGATTTAGTAGTAAATTAAGAATAGAGAGCTTAATTGAACTTGGCTATGAAGCACGCACACACCGCCCGTCACCCTCCTCAAAGAGGAGATAAGTCGTAACAAGGTAAGCATACTGGAAAG------------------------------------------------------------------------------------------------------------------------------------------------------------------------------------------------------------------------------------------------------------------------------------------------------------------------
----------------------------------------------------------------------------------------------------------------------------------------------------------------------------------------------------------------------------------------------------------------------------------------------------------------------------------------------------------------------------------------------------------------------------------------------------------------------------------------------------------------------------------------------------------------------------------------------------------------------------------------------------------------------------------------------------------------------------------------------------------------------------------------------------------------------------------------------------------------------------------------------------------------------------------------------------------------------------------------------------------------------------------------
------------------------------------------------------------------------------------------------------------------------------------------------------------------------------------------------------------------------------------------ATGACCAATACACGAAAATCCCATCCTCTTATTAAAATTGTAAATCACTCTTTCATTGATTTACCTGCCCCCTCTAATATTTCAGCATGATGGAACTTTGGCTCTTTATTAGGAGTATGCCTAGGATTACAAATTTTAACTGGCTTATTCCTAGCAATGCACTACACAGCTGACACCACCACCGCATTCTCATCAGTAACACATATTTGTCGTGACGTAAACTACGGTTGACTAATCCGCTATATACATGCCAACGGAGCATCAATATTCTTCATCTTCCTTTATTTTCATATCGGACGAGGGATTTATTATGGATCCTATTCATTCATAGACACATGAAATATTGGAGTCCTACTATTATTTGCAGTTATAGCTACCGCCTTCATAGGCTACGTACTACCATGAGGACAAATATCCTTTTGAGGAGCAACAGTAATTACAAACCTTCTCTCAGCTATCCCTTACATTGGACCTACCTTAGTAGAATGAATCTGAGGAGGTTTCTCAGTTGATAAAGCCACATTAACCCGATTCTTTGCTTTCCACTTCATTCTTCCATTTATTATTACAGCAATAGTAATAATCCACCTATTATTCCTACACGAAACAGGATCAAATAACCCATCTGGCATAAACTCAGACTCAGACAAAATCCCATTTCACCCTTACTATACAATCAAGGATATCTTAGGAATCTTATTTATAATAATTACATTAATAAGCTTAGTAATATTTACACCAGATCTCCTAGGAGACCCAGACAACT
ACACCCCTGCCAACCCCTTAAACACACCACCCCATATCAAACCAGAATGATATTTCCTCTTCGCATACGCAATTCTACGCTCAATCCCCAATAAACTTGGCGGAGTACTAGCCTTAATTTTCTCTATCCTAATCCTAATACTATTCCCTATTCTACACTCATCCAAACAACGCAGTATATCATTCCGACCTTTAAGTCAGTGCTTAATATGAATACTAGTAGCCAACCTATTAATTCTTACATGAATCGGAGGACAACCAGTCGAACACCCCTTCATTACCATTGGCCAACTAGCATCAGTAACCTATTTCTTTACTATTCTAATTCTTATACCTTCAACAGCCTTAATAGAAAATAAACTACTCAAATGA-----------------------------------------------------------------------------------------------------------------------------------------------------------------------------------------------------------------------------------------------------------------------------------------------------------------------------------------------------------------------------------------------------------------------------------------------------------------------------------------------------------------------------------------------------------------------------------------------------------------------------------------------------
----------------------------------------------------------------------------------------------------------------------------------------------------------------------------------------------------------------------------------------------------------------------------------------------------------------------------------------------------------------------------------------------------------------------------------------------------------------------------------------------------------------------------------------------------------------------------------------------------------------------------------------------------------------------------------------------------------------------------CCATACCTGGAAGACACCGCGGAGCTGCCCCTGCACGACTTCTACTGCAGCAAGCTGCTGGATTTGGTCTTCCTGCTGGACGGCTCCTCCCGGCTCTCAGAGGCRGATTTCGAGGTGCTGAAGGCCTTTGTGGTGAGCGTCATGGAGCGGCTGCACATCTCCCAGAAGCGGATCCGGGTGGCCGTGGTGGAGTACCACGACGGCTCCCACGCCTACCTTGAGCTCAGCGCCCGGAAGCGGCCCTCGGAGCTGCGGCGCATCGCCAGCCAGGTGAAGTATGTGGGCAGCCAGGTGGCCTCC
ACCAGCGAGGTCTTGAAGTACACGCTCTTCCAGATCTTTGGCAAAATCGAGCGCCCCGAAGCCTCCCGCATTGTGCTGCTCCTGACTGCCAGCTCAGAGCCCAAGCAGATGACCCGAAATTTGGTCCGCAGTGTTCAGGGCCTGAAGAAGAAAAAGGTCATTCTGATGCCAGTGGGCATCGGGCCACATGTCAACCTCCAGCAGATCCGTCTCATTGAGAAGCAGGCCCCCGAAAACAAAGCCTTCCTGCTCAGCGGTGTGGATGAGCTGGAGCAGCGGAGGGACGAGATTATCAACTACCTCTGTGACCATGCGCCCGAGGCTCCCGCCCCAACACAGCACCCTCCAGTGGCACAGGTCACTGTGGGGCCAAGGGTCTCAGAGATTTTGTCCCCAGAACCCAAGAGAAAGCCCATGGTTCTGGATGTGGCATTTGTCCTGGAGGGCTCGGACAAAGTTGGAGAGGCCAACTTCAACAGGAGCAAGGAGTTCGTGGCGGAGGTGATCCAGCGCATGGATGTGGCCCAGGACGGCATCCACGTCACAGTGCTGCAGTACTCGTACATGGCGGCCGTGGAGTACACCTTCCGAGAGGCCCAGTCCAAGGGGGACGTGCTGCAGCACGTGCGAGAGATCCAGTTCCGGGGTGGCAACCAGACCAATACCGGGCTGGCCCTGCAGTACTTGTCCGAGCACAGCTTCTCTGCCAGTCAGGGCGACCGGGAGCAGGCACCAAACCTGGTCTACATGGTAACAGGAAATCCTGCCTCTGATGAGATCAGGCGGTTGCCTGGAGACATCCAAGTGGTGCCCATTGGAGTGGGCCCTGGTGCCAACAGGCAGGAGCTGCAGAGGGTCAGCTGGCCCAGCACACCCATCTTTATCCAGGACTTTGAGCGGCTCCCC??????????????????????????????????????????????????????????????????????????????????????????????
????????????????????????????????????????????????????????
	Cuniculus_taczanowskii_paca                 -------------TAGCCTTTTTATTAGTTGTTAGCAAAATTATACATGCGAGAATCTCCAGTGAGAACCCAAGGAGCAGGTATCAAGCACACTAGCTCACAACATCAGGCGCCACACCCCCACGGGACAGCAGTAACTAATATTGAGCAATGAACGAAAGTTTGACTCAGTTATGGGTTGGTCAATTTCGTGCCAGCCACCGCGGTCATACGATTAACCCTAATTAATCGGCGTAAAAAGTGTACTAAATTTCACCTAAGTCGTAGAAATAAAGCCGTCTCACGAAAGCTAAGATTCAAACTGGGATTAGAGACCCCACTATGCTTAGCCATAAACACAAAAATTTTCGCCCGAGAACTACTAGCAACAGCTTAAAACTCAAAGGACTTGGCGGTGCTTCACACCCACCTAGAGGAGCCTGTTCTATAATCGATATACCCCGATCTACCTCACCATTGCCAACAGCCTATATACCGCCATCTTCAGCAAACCCAGTAAGCATAAAAACGTTAGGTCAAGGTGTAGCCAATGAAGTGGGAAGAAATGGGCTACATTTTCTGAAAGGAGGATTTAGCAGTAAATTAAGAATAGAGAGCTTAATTGAATTAGGCCATGAAGCACGTACACACCGCCCGTCACCCTCTTCAAAGAAGAGATAAGTCGTAACAAGGTAAGCATACTAGAAAGTGTGCTTGGA------------------------------------------------ACACTATACCTGTTGTTTGGTGCATGAGCTGGAATGGTAGGAACCGCACTCAGCCTATTAATTCGAGCAGAACTGGGCCAACCTGGAACCCTCCTAGGTGATGACCAAATTTACAATGTAATCGTCACCGCCCACGCATTTGTCATGATTTTCTTTATAGTCATGCCAATCATAATTGGGGGATTCGGAAACTGACTAGTGCCTTTAATAATTGGGGCCCCTGATATAGCTTTCCCTCGAATAAATAATATAAG
CTTCTGACTTCTCCCACCTTCATTTTTACTTCTTCTCTCTTCATCAATAATCGAAGCCGGGGCTGGAACAGGATGAACCGTATACCCTCCCCTAGCTGGAAACTTAGCTCATGCAGGAGCTTCCGTAGACCTAACCATCTTCTCACTCCACCTTGCAGGGGTCTCATCAATCCTAGGAGCAATTAACTTTATCACAACTATCATCAACATAAAACCACCCGCAATAACGCAATACCAAACCCCTCTGTTCGTCTGATCAGTGCTTATTACAGCCGTCCTTTTACTCCTATCCCTACCCGTATTAGCCGCCGGCATCACAATATTACTAACAGACCGCAATTTAAATACAACTTTCTTTGACCCAGCAGGGGGTGGAGACCCTATTCTTTACCAACACCTGTTC---------------------------------------------------------------------------------------------------------------------------------------------------------------------------------------------------------------------------------------------------------------------------------------------------------------------------------------------------------------------------------------------------------------------------------------------------------------------------------------------------------------------------------------------------------------------------------------------------------------------
------------------------------------------------------------------------------------------------------------------------------------------------------------------------------------------------------------------------------------------ATGACCSACATACGCAAGTCCCRCCCACTAATTAAAATTATCAACCACTCATTCATTGATCTCCCAACCCCCTCTAACATCTCAACTTGATGAAATTTTGGGTCACTACTAGGAATCTGCCTAATACTACAAATTATCACAGGCCTTTTCCTAGCAATACACTACACCGCCGACACTAACTCAGCATTCTCATCTGTCGCCCATATCTGTCGAGACGTAAACTACGGCTGACTAATCCAACATCTACATGCCAATGGAGCATCAATATTTTTCATCTTCCTGTACCTCCACATTGGCCGGGGAGTCTACTACGGATCCTATATACTCTCAGAAACCTGAAACATCGGCATCCTCCTGCTATTCTCAGTAATAGCCACTGCATTCATAGGTTACGTGCTCCCATGGGGCCAAATATCATTCTGAGGCGCTACAGTAATCACAAATCTCCTATCGGCCATCCCCTACATTGGCTCAACAATGGTAGAATGAATTTGAGGAGGATTCTCCGTAGACAATGCAACCCTAACCCGGTTCTTCGCCTTCCACTTCATCTTACCATTCATCATTACAGGCCTAGTAATAATTCACTTGTTATTCCTTCATGAAACAGGGTCTAACAACCCCTCAGGACTTACTTCAGAATCCGATAAAATTCCATTTCACCCCTACTACACAACCAAAGACATTATAGGTCTCCTATTCATAGGATTAATTCTTGCCTCCCTAACCCTATTTTCACCCGACCTTCTTGGAGACCCAGACAACT
TCACACCCGCCAACCCACTCAATACCCCGCCCCACATCAAACCAGARTGA------------------------------------------------------------------------------------------------------------------------------------------------------------------------------------------------------------------------------------------------------------------------------------------------------------------------------------GAGAACCTCATGGGGATGCAGGCAGTCATCGAGCAGGCCATGAAGAGCCAGGAGATTCTGGGCATCTCTGACCCTCAGACGCTGGCCCGTGTGCTGACCAACGGGGTACAGAGCTCCTTGAATGACCCACGCCTGGTCATTTCCTATGAGCCCAGCACCGTGGAGGGGCTGAGGCAAGCCCCGGCACCCAGCAACCTCAGCCAGGAGGAGCTGCTGGCCAGGCTGCAGGAGAGCATCCGCTACGAGGTCCTGGAGGGCAACGTGGGCTACCTGCGCGTGGACGACCTCCCCAGCCAGGAGGTGCTAAGCAGGCTGGGCAGCTTCCTGGTGACCCAGGTGTGGAAGCAGCTCATGGGCACCTCAGCCCTGGTGCTAGATCTCCGGCAGTGCCCCAGTGGCCACGTCTCTGGCATCCCCTACATCATCTCCTACCTGCACCCTGGGAACACCGTCCTGCACGTGGACACCATCTACGACCGCCCCTCCAACACCACCACGGAGATCTGGACTTTGCCTCAGGTCCTGGGAGAGCGATACAGCGCTGAGAAGGACGTGGTGGTCCTCACCAGTGGCCGCACCGGAGGCGTGGCTGAGGACATCGCCTACATCCTCAAGCAGATGCGCAG
GGCCATTGTGGTGGGTGAGCGCACGGAGGGGGGTGCCCTGGACCTTCAGAAGCTGAGGATCGGCCAGTCCGACTTCTTCCTCACTGTGCCTGTGTCCAGGTCGCTGGGCCCCCTGGGTGGAGGCAGCCAGACATGGGAAGGCAGTGGGGTGCTGCCGTGCGTGGTCACACCGGCCGAGCAGGCCCTGGAGAAGGCGCTGGCCATCCTCACCCTGCGCCGCGCCCTGCCGGGGGTCGTGAGCCGCCTGCGTGAGGTCCTGCAGGAGTACTACGCACTGGTAGACCGTGTGCCGGCCCTGCTGCAGCACCTGGCCAGCATGGACTACTCCGTGGTGGTCTCTGAGGAGGACCTGGTCACCAAGCTCAACAGTGGCCTGCAGACTGTGTCTGAGGACCCCAGGCTCCTGGTGCGGGCTCTGGGGCCCAGAGAAATCACTCTGGGGCTCGAGGCTGAAGTCCCCGAGCCTCCTGAGGCAGAGCCCGAGATGCCTGAGGACGAGGCTGGCCGGCAGGCACTGGTGGACGCTGTGTTCCAGGTGTCAGTGCTGCCGGGCAACGTGGGCTACCTGCGCTTTGACAGGTTTGCCAATGACGCAGTGCTGGAGGCACTGGGCCCCTATGTGCTGCACCAGGTGTGGGAGCCCCAGCAGCCTGGAGGCTTGGTGGTGCCCCCCACAGAGGCCCCAGTTAGTGCTACCACCCCATATCTGGAAGACACCCCGGAGCTGCCCCTGCATGACTTCTACTGCAGCAAGCTGCTGGATCTGGTCTTCCTGCTGGATGGCTCCTCCAAGCTGTCGGAGGAGGACTTTGAGGTGCTGAAGGCCTTTGTGGTGAGCGTGATGGAGCGGCTGCACATCTCCCAGAAGCGGATCCGGGTGGCCGTGGTGGAGTACCACGACGGCTCCCATGCTTACCTTGAGCTCAAAGCCCGGAAGCGGCCCTCAGAGCTGCGGCGCATCGTCAGCCAGGTGAAGTACGTGGGCAGCCAGGAGGCCTCC
ACCAGCGAGGTCTTGAAGTACACGCTCTTCCAGATCTTTGGTAAAATCGAGCGCCCTGAAGCCTCCCGCATTGTGCTACTCCTGACTGCCAGTTCAGAGCCCAAACAGATGGCCCGGAATTTGGTCCGCAGTGTTCAGGGCCTGAAGAAGAAAAAGGTTATCCTGATGCCGGTGGGCATTGGGCCGTATGCCAACCTCCAGCAGATCCGCCTCATTGAGAAGCAGGCCCCTGAAAACAAGGCCTTCGTGCTTAGCGGTGTGGATGAGCTGGAGCAGCGAAGGGATGAAATTATTAACTACCTCTGTGAGCACGCGCCCGAAGCCCCCGCCCCGACTCAGCATGCCAAGGCGGCACAGGTCACTGTGGGTCCAGGGCTCTCAGAGATTTCGTCCCCAGGACCTGAGAGAAAGTCCATGGTTCTGGATGTGGTATTTGTCCTGGAGGGCTCAGACAAAGTTGGAGAAGTCAACTTCAACAGGAGCAAGGAGTTCATGGCAGAGGTGATCCGGCGCATGGATGTGAGCCAGGATGGCATTCATGTCACGGTCCTGCAATACTCATACATGGTGACCGTGGAGTACACCTTCCGTGAGGCCCAGTCCAAGGGAGACGTGCTGCAACATGTGCGAGAGATCCAATTCCGGGGTGGCAACCAGACCAACACCGGGCTGGCCCTGCAGTATGTGTCCGAGCACAGCTTCTCTGCGGGTCAGGGCGATCGGGAGCAGGCACCAAACCTGGTTTATATGGTCACAGGAAATCCTGCCTCTGATGAGATCAAGCGATTGCCTGGAGATATCCAGGTGGTGCCCATTGGAGTGGGCCCCAATGCCAATGAGCAGGAGCTGCAGAGGGTCAGCTGGCCCAGCACCCCCATC---------------------------??????????????????????????????????????????????????????????????????????????????????????????????
????????????????????????????????????????????????????????
	Cuscomys_ashaninka                          -----------------------ATTAGTTATTAGCAAAATTATACATGCAAGATTCACCAGTGAAAACCCGAGGAGCGGGTATTAAGCGCACTTGCTCATGACACCTTGCGCCACACCCCCACGGGACAGCAGTAATAAAAATTTAGCAATAAATGAAAGTTTGACTAAGTTATGGGTTGGTAAATCTCGTGCCAGCCACCGCGGTCATACGATTAACCCTAATTAATCGGCGTAAAGAGTGTATTAAAATTTTCCTAGGTCGTAAAAAGAAAGTACTCCCACTAAAGCTAAGACTCAAACTGGGATTAGATACCCCACTATGCTTAGCCATAAACACAAAAATCTCCGCCAGAGAACTACTAGCAACAGCTTAAAACTCAAAGGACTTGGCGGTGCTTCAAACCCATCTAGAGGAGCCTGTTCTATAATCGATAAACCCCGATAAACCTCACCATTGCTAACAGCCTATATACCGCCATCTTCAGCAAACCCAGTAAGCATAAAAACGTTAGGTCAAGGTGTAGCTAATGAAATGGAAAGAAATGGGCTACATTTTCTGAAAGGAGGATTTAGTAGTAAATTGAGAATAGAGAGCTCAATTGAATTAGGCCATGAAGCACGCACACACCGCCCGTCACCCTCCTCAAAGAGGAGACAAGTCGTAACAAGGTAAGCATACTGGAAAGTGTGCTTGGA--------------------------------------------------------------------------------------------------------------------------------------------------------------------------------------------------------------------------------------------------------------------------------------------------------------
----------------------------------------------------------------------------------------------------------------------------------------------------------------------------------------------------------------------------------------------------------------------------------------------------------------------------------------------------------------------------------------------------------------------------------------------------------------------------------------------------------------------------------------------------------------------------------------------------------------------------------------------------------------------------------------------------------------------------------------------------------------------------------------------------------------------------------------------------------------------------------------------------------------------------------------------------------------------------------------------------------------------------------------
------------------------------------------------------------------------------------------------------------------------------------------------------------------------------------------------------------------------------------------------AATATTCGAAAATCACACCCCTTAATTAAAATTATTAATAATTCATTCATTGACCTACCAACTCCCTCTAATATCTCAGCATGATGAAACTTTGGCTCTTTACTAGGTATATGTTTAATCCTACAAATCATTACAGGATTATTCCTAGCAATGCACTATACCGCAGACACAACCACAGCATTTTCCTCAGTCACTCATATATGCCGAGACGTAAATTACGGATGACTTATCCGATACTTACATGCCAATGGAGCATCAATATTCTTTATTCTCATTTACCTCCATATCGGACGAGGAATTTACTACGGATCATTTACCTTCACAGAGACCTGAAACATTGGAATTCTATTACTTATAACAGTTATAGCCACAGCATTCATAGGATATGTACTTCCATGAGGACAAATATCCTTCTGAGGCGCAACAGTAATCACAAATCTCCTGTCAGCAATTCCCTACATCGGACCCTCCTTAGTCGAATGAATCTGAGGGGGATTCTCTGTAGATAAAGCTACCTTAACTCGATTTTTTGCTTTTCACTTCATCCTGCCATTCATCATTGCAACTCTCGCCATAATCCACCTATTATTTCTCCACGAAACAGGATCAAACAACCCTTCAGGACTAAACTCAAACTCAGACAAAATTCCTTTTCACCCCTATTTTACAATCAAAGACATCTTAGGTATTTTCATTATAACAATTATTATACTAATCCTAGTACTATTTTCCCCAGACTTACTAGGAGACCCAGACAATT
ACATTCCTGCTAATCCCCTAAACACACCCCCTCACATCAAACCAGAATGATACTTTCTATTTGCCTACGCTATTCTACGCTCAATTCCTAATAAACTAGGAGGAGTAATAGCACTTCTACTATCTATCCTAATCCTAATCCTATTTCCAGCCCTCCACATGTCTAAACAACGCAGCATATCATTTCGCCCTCTCAGCCAATGCTCTATATGAATACTAGTTGCTAACCTACTCATTCTTACATGAATTGGAGGTCAACCTGTAGAACACCCATTTATCTTAATTGGTCAACTAGCCTCTATATCTTATTTCATTACTATTCTAATTATTATACCATCAACCAGCCTTATAGAAAACAAACTACTTAAATGA-----------------------------------------------------------------------------------------------------------------------------------------------------------------------------------------------------------------------------------------------------------------------------------------------------------------------------------------------------------------------------------------------------------------------------------------------------------------------------------------------------------------------------------------------------------------------------------------------------------------------------------------------------
-------------------------------------------------------------------------------------------------------------------------------------------------------------------------------------------------------------------------------------------------------------------------------------------------------------------------------------------------------------------------------------------------------------------------------------------------------------------------------------------------------------------------------------------------------------------------------------------------------------------------------------------------------------------------------------------------------------------------ACCCCATACCTGGAAGACACCCCGGAGCTGCCCCTGCACGACTTCTACTGCAGCAAGCTGCTGGATCTGGTCTTCCTGCTGGACGGCTCCTCCAGGCTCTCAGAGGCGGATTTTGAGGTGCTGAAGGCCTTTGTGGTGAGCGTCATGGAGCGGCTGCACATCTCCCAGAAGCGGATCAGGGTGGCYGTGGTGGAGTACCACGATGGCTCCCATGCTTACCTCGAGCTCAAGGCCCGGAAGCGTCCCTCGGAGCTGCGGCGCATCGCCAGCCAGGTCAAGTACGTGGGCAGCCAGGTGGCCTCT
ACCAGCGAGGTCTTGAAGTACACACTCTTTCAGATCTTCGGCAAAATCGAGCGCCCCGAAGCCTCCCGCATTGTGCTGCTCCTAACTGCCAGCTCAGAGCCCAGGCATATGACCCGGAATTTGGTCCGCAGCGTCCAGGGCCTGAAGAAGAAAAAGGTCATCCTGATGCCAGTGGCCATCGGGCCACACGCCAACCTCCAGCAGATCCGTCTCATTGAGAAGCAGGCCCCCGAAAACAAGGCCTTTATGCTCAGCGGTGTGGATGAGCTGGAGCAGCGGAGGGACGAGATCATCAACTACCTCTGCGACCATGCGCCCGAGGCCCCCGCCCCAACGCAGCACCCCCAGGTGGCACAGGTCACTGTGGGGCCAAGGCTTTCAGAGATTTTGTCCCCAGAACCCGAGAGAAAGTCCATGGTTCTGGATGTAGTATTTGTCCTGGAGGGCTCTGATAAAGTTGGAGAGGCCAATTTCAACAGGAGCAAGGAGTTCGTGGTGGAG---------------------------------------------------------------------------------------------------------------------------------------------------------------------------------------------------------------------------------------------------------------------------------------------------------------------------------------------------------------------------------------------------------------------??????????????????????????????????????????????????????????????????????????????????????????????
????????????????????????????????????????????????????????
	Dasyprocta_punctata_leporina                -------------TGGCCTTTTTATTAGTTAAATGTAAAATTATACATGCAAGACTCCCCGGGTGAAACCCAAGGAGCGGGTATCAAGCACACTAGCTCACAACGCCTTGCGCCACACCCCCATGGGACAGCAGTAATAAAAATTAAGCAATAAACGAAAGTTTGACTAAGTTATGGGTTGGTAAATTTCGTGCCAGCCACCGCGGTCATACGATTAACCCAAACTAATCGGCGTAAAGAGTGTACTAAAATTTATCTAAGTCGTAGAAAGAAAGTAGTCTCACGAAAGCTAGAATCCAAACTGGGATTAGATACCCCACTATGCCTAGCCATAAACACAAAAATTCTCGCCCGAGAACTACTAGCCACAGCTTAAAACTCAAAGGACTTGGCGGTGCTTTACACCCACCTAGAGGAGCCTGTTCTATAATCGATAAACCCCGATACACCTCACCATTGCTAACAGCTTATATACCGCCATCTTCAGCAAACCCAGTAAGCTTAAAAACGTTAGGTCAAGGTGTAGCCTATGGGGTGGGAAGAAATGGGCTACATTTTCTGAAAGGAGGATTTAGTAGTAAATTAAGAACAGAGAGCTTAATTGAACCAGGCCATGAAGCACGTACACACCGCCCGTCACCCTCCTCAAAGAGGAGATAAGTCGTAACAAGGTAAGTATACTGGAAAGTGTACTTGGA------------------------------------------------ACACTATATTTACTATTTGGCGCGTGAGCAGGAATAGTAGGAACCGCACTTAGTTTACTGATCCGTGCAGAACTAGGACAACCGGGTACACTACTCGGAGACGACCAAATTTACAATGTAATCGTCACCGCCCATGCATTTGTAATAATCTTCTTTATAGTTATACCAATCATAATTGGAGGTTTTGGAAATTGACTGGTCCCATTAATAATTGGAGCCCCTGATATAGCTTTTCCACGAATAAATAATATAAG
CTTCTGACTTCTCCCTCCCTCATTCCTCCTACTACTATCGTCATCAATAATTGAAGCAGGAGCTGGAACAGGATGAACCGTTTACCCACCTTTAGCTGGGAATTTAGCGCACGCGGGTGCCTCCGTAGACCTAACCATTTTTTCCCTTCATCTAGCAGGGGTATCATCAATTCTAGGGGCCATCAACTTTATTACTACAATTATTAACATAAAACCCCCTGCAATAACACAATACCAAACACCCCTATTCGTTTGATCCGTACTAATCACAGCCGTACTTCTACTATTATCTCTCCCAGTCCTAGCAGCAGGTATTACTATACTACTCACAGATCGAAACCTCAATACAACCTTTTTCGACCCAGCTGGAGGAGGAGACCCAATTCTTTACAAACACCTATTC---------------------------------------------------------------------------------------------------------------------------------------------------------------------------------------------------------------------------------------------------------------------------------------------------------------------------------------------------------------------------------------------------------------------------------------------------------------------------------------------------------------------------------------------------------------------------------------------------------------------
------------------------------------------------------------------------------------------------------------------------------------------------------------------------------------------------------------------------------------------ATGACTCACCTACGAAAATCACACCCACTAATCAAAGTTATTAACCACTCTTTCATTGATCTCCCAACCCCATCCAACATCTCAGCTTGATGAAACTTCGGCTCTCTACTAGGCATCTGCCTAATAATACAAATCCTTACAGGCCTATTCCTAGCAATACATTACACCGCAGATACAACCACAGCATTCTCATCCGTTACACACATTTGCCGAGATGTAAACTACGGATGACTAATCCGATATTTACACGCCAACGGAGCATCAATATTCTTTATTCTCATTTACCTACACATCGGACGAGGAATCTATTACGGATCCTACACTTTCTCAGAAACCTGAAACATTGGAATTTTACTGTTACTGGCAGTAATGGCAACCGCCTTCATAGGGTACGTACTGCCATGAGGACAAATATCATTCTGAGGGGCTACCGTAATTACAAACCTCCTATCAGCAATCCCTTACATCGGCACAACCCTAGTCGAGTGGATCTGAGGCGGGTTCTCAGTAGACAAAGCCACCCTAACCCGATTCTTCGCATTTCACTTTATTCTCCCATTTATCATTGTTGCACTAGTTATAACCCATCTACTATTCCTTCACGAAACCGGATCAAATAACCCCTCAGGATTAAACTCTGATTCAGATAAAATCCCATTCCATCCGTACTATACAATCAAAGATATCATAGGGTTCATATTCATAGGGTTCACTATCCTCCTTCTAGTACTTTTCTCACCAGACCTTTTAGGAGACCCGGATAACT
ACTCACCAGCCAATCCTCTTAATACCCCTCCACACATCAAACCAGAATGATACTTCCTCTTCGCATACGCCATCCTACGCTCTATCCCCAACAAACTAGGAGGTGTTGTAGCTCTACTAACCTCGATCCTAGTCCTAGCTCTATTTCCAATTATACACCTATCAAAACAACGAAGCATAACATTCCGTCCAATCAGCCAATGCCTTCTATGAATACTAACAGCTAATTTAGCAATCCTTACATGAATTGGAGGACAACCAGTCGAACATCCCTATATCCTCATTGGTCAAGTAGCATCAATTACCTACTTCCTAATCATCCTTATCCTAATACCACTCTTCAGTATAGTAGAAAATAAAATCCTTAAATGA---GAGAACCTCATGGGGATGCAGGCCGTCATTGAGCAGGCCATGAAGAGCCAGGAGATCCTGGGCATCTCCGACCCTCAGACGCTGGCCCGTGTGCTGACCAATGGGGTACAGAGCTCCCTGAATGACCCACGCCTGGTCATTTCCTACGAGCCCAGTGCTGTGGAGGAGCAGAGGCAAACCCCGGCACCCACCAACCTCAGCCAGGAGCAGCTGCTGGCCAGGCTGCAGGACAGCATCCGCCACGAGGTCCTGGAGGGCAACGTGGGCTACCTGCGTGTGGAYGACCTCCCCGGCCAGGAGGTGCTAAGCAGGCTGGGCAGCTTCCTGGTGACCCAGGTGTGGAAGCAGCTCATGGACACCTCTGCCCTGGTGCTGGATCTCCGGCAGTGCCCCAGCGGCCACGTCTCCGGCATCCCCTATATCATCTCCTACCTGCACCCCGGGAATACGGTCCTGCACGTGGACACCATCTACGACCGCCCCTCCAACACCACCACGGAGATCTGGACCTTGCCTCAGGTCCTGGGAGAGCGATACAGCGCCGAGAAGGATGTGGTGGTCCTCACCAGTGGCCGCACCGGGGGCGTGGCCGAGGACATCGCCTATATCCTCAAGCAGATGCGCAG
GGCCATCGTGGTGGGCGAGCGCACGGAGGGAGGCGCCCTGGACCTTCAGAAGCTGAGGATCGGCCAGTCCGACTTTTTCCTCACCGTGCCTGTGTCCAGGTCACTGGGCCCCCTGGGCGAAGGCAGCCAGACGTGGGAGGGCAGCGGGGTGCTGCCGTGCGTGGTCACACCRGCTGAGCAGGCCCTGGAGAAGGCGCTGGCCATCCTCACCCTGCGGCGTGCCCTGCCGGGGGTCGTGGGCCGCCTGCGGGAGGCCCTGCAGGAGTACTACACACTGGTGGACCGTGTGCCGGCCCTGCTGCACCACCTGGCCAGCATGGACTACTCCATGGTGGTCTCTGAAGAGGACCTGGTCACCAAGCTCAACAGCGGCCTGCAGGCTGTATCTGAGGACCCCAGGCTCCTGGTGCGGGCTGTGGGGCCC---GAAATCTCTTCAGTGCTTGAGGCTGAAGTCCAGGAGCCCCCTGAGGAAGAGCCCGAGGTGCCCAAGGATGAGGCTGCCCAGCAGGCACTGGTGGAAGCCGTGTTCCAGGTGTCGGTGTTACCAGGCAACGTGGGCTACCTGCGCTTTGATAGGTTCGCCACCCGTGTGGTGCTGGAGGCGCTGGGCCCTTATGTGCTGCACCAGGTGTGGGAGCCCCAGCAGCCTGGAGGCTTGGTGGTGCCCCCTACAGAGATGCCAGTTAGTTCTACCACCCCATATCTGGAAGACATCCCAGAGATGCCCCTGCATGACTTCTACTGCAGCAAGCTGCTGGATCTGGTCTTCCTGCTGGATGGCTCCTCCAAGTTGTCGGAGGCGGATTTCGAGGTGCTGAAGACCTTTGTGGTGAGCGTGATGGAGCGGCTGCACATCTCCCAGAAGCGGATCCGGGTGGCCGTGGTGGAGTACCACGATGGCTCCCATGCTTACCTTGAGCTYAAAGCCCGGAAGCGGCCCTCAGAGCTGCGGCGCATTGCCAGCCAGGTGAAGTATGTGGGCAGCGAGGTGGCCTCC
ACCAGTGAGGTCTTGAAGTACACGCTCTTCCAGATCTTTGGCAAAATCGAGCGCCCTGAAGCCTCTCGCATTGTGCTACTCCTGACTGCCAGTTCAGAGCCCAAACGGATGACCCGGAATTTGCTCCGCAGTGTTGAGGGCCTGAAGAAGAAAAAAGTTATCTTGATGCCAGTGGGYATTGGACCGCATGTCAACCTTCAGCAGATCGGCCTCATTGAGAAGCAGGCCCCTGAAAACAAGGCCTTCTTGCTTAGTGGCGTGGATGAGCTGGAGCAGTGGAGGGATGAGATTATCAACTACCTCTGTGACCATGCGCCTGAGGCCCCTGCCCCAACTCAGCACACTCAGGTGACACAGGTCACTGTGGGTCCAGGGCTCTCGGAGATTTTGTCCCCAGGACCTGAGAGAAAGTCCATGGTTCTGGATGTGGTATTTGTCCTGGARGGCTCAGACAAAGTTGGAGAAGCCAACTTCAACAGGAGCAAGGAGTTCATGGCAGAGGTGATCCAGCGCATGGATGTGGCCCAGGATGGCATTCATGTTACGGTCCTGCAATACTCGTACATGGTGACCGTGGAGTACACCTTCCGTGAGGCCCAGTCCAAGGGGGATGTGCTGCAACATGTGCGAGAGATCCAGTTCCGGGGTGGCAACCAGACCAACACTGGGTTGGCCCTGCAGTATGTGTCTGAGCACAGCTTCTCTGCAGGCCAGGGCGATCGGGAGCAGGCRCCGAACCTGGTTTACATGGTCACAGGAAATCCCGCCTCTGATGAAATCAAGCGGTTGCCTGGAGATATCCAGGTGGTGCCCATTGGAGTKGGCCCTGGTGCCAACATGCAGGAGCTGCAGAGCGTCAGCTGGCCCAGCACCCCCATC---------------------------??????????????????????????????????????????????????????????????????????????????????????????????
????????????????????????????????????????????????????????
	Daubentonia_madagascariensis                ATAGGTTTGGTCCTAGCCTTACTATTAGCTATTAGTAGCCTTACACATGCAAGCTTCCCCGGTGAAAACCCAAGGAGCGGGCATCAAGCACACTAGCTCATGACGCCTTGCACCACACCCCCACGGGACAGCAGTGACTAACCTTAAGCAATAAACGAAAGTTCGACTAAGCTATGGGTTGGCAAATCTCGTGCCAGCCGCCGCGGCCACACGATTAACCCAAGCTAATCGGCGTTGAGCGTGTACTAAGCTTTAGCCAAGCCGTAAAAAGAAGGTAGTTTCACGACAGCTAGGGTCCAAACTGGGATTAGATACCCCACTATGCCTAGCCGTAAACACAAAGTTATTCGCCAGAGTACTATAGGCAACAGCCCAAAACTCAAAGGACTTGGCGGTGCTTTATACCCCCCTAGAGGAGCCTGTTCTATAATCGATAAACCCCGATAAACCTCACCATTGCCAACAACCTATATACCGCCATCTTCAGCAAACCCAGTAAGCCTAAAAACGTTAGGTCAAGGTGTAGTCTATGAGGTGGGAAGAAATGGGCTACATTTTCTGAAAGGAGGATTTAGAAGTAAATTGAGAATAGAGAGCTCAGTTGAATAGGGCCATGAAGCACGCACACACCGCCCGTCACCCTCCTCAAAGAGGAGATAAGTCGTAACAAGGTAAGCATACTGGAAAGTGTGCTTGGAATGTTCATCAACCGTTGACTGTACTCAACAAACCATAAAGATATCGGAACCCTCTACCTCCTTTTTGGTGCTTGGGCAGGTATAGTAGGAACAGCCCTAAGCCTTCTAATTCGAGCAGAACTTGGTCAACCAGGGACCCTACTAGGCGATGACCAAATCTATAACGTCATTGTAACTGCCCATGCCTTCGTAATAATCTTCTTCATAGTAATACCCATTATAATTGGAGGCTTCGGAAATTGACTGGTGCCTTTAATAATCGGAGCCCCTGATATAGCCTTCCCCCGTATAAATAACATGAG
TTTCTGACTACTCCCCCCGTCCTTTCTTCTCCTCCTTGCCTCCTCAATAGTGGAGGCAGGGGCCGGCACAGGATGAACCGTATACCCCCCTTTAGCAGGAAATCTGGCTCACGCCGGAGCCTCCGTAGACTTAACTATTTTTTCACTCCACTTAGCAGGAGTCTCATCAATCCTTGGGGCCATTAACTTTATTACAACAATTATCAACATGAAACCACCAGCTATATCACAATACCAAACCCCCTTATTCGTATGGTCCGTAATAATCACTGCCATTCTACTTTTACTATCCCTTCCAGTCCTAGCAGCTGGGATTACCATACTCCTAACCGACCGCAACCTAAACACTACCTTCTTTGACCCTGCCGGAGGAGGAGACCCCATTCTATATCAACACCTATTCTGATTTTTCGGCCACCCTGAAGTTTACATCTTAATTCTCCCGGGCTTCGGCATAATCTCCCACATCGTCACGTACTATTCCGGAAAAAAAGAACCTTTCGGCTACATAGGCATAGTATGAGCTATAATATCTATTGGCTTTCTAGGTTTCATCGTATGGGCCCACCACATGTTCACAGTGGGAATAGACGTTGACACCCGAGCATACTTCACATCCGCTACCATGATTATCGCAATCCCCACAGGTGTAAAAGTCTTCAGCTGGTTGGCTACACTACACGGAGGTAACATTAAATGAAAACCCGCTATACTATGAGCTCTGGGCTTTATTTTCCTTTTTACAGTCGGTGGACTAACAGGCATTGTTCTAGCCAACTCATCATTAGACATTGTTCTACACGATACATACTATGTAGTAGCACACTTCCACTATGTCCTATCAATAGGAGCTGTATTCGCCATTATAGGCGGCTTCGTACACTGATTTCCTTTATTCTCAGGCTATACACTAAACGATACATGAGCCAAAATTCACTTCACAATTATATTCGTAGGTGTAAATCTTACTTTCTTCCCACAACACTTCTTAGGCCTATCC
GGCATGCCCCGACGCTATTCTGACTACCCCGACGCCTACACAATATGAAACACCATCTCATCTATCGGCTCCTTCATCTCCCTGACAGCAGTCATATTAATAATCTTTATAACCTGAGAAGCATTCGCCTCAAAACGAGAAGTCCTAACAGTAGAATTAACAACAACAAACCTTGAATGACTTCATGGCTGCCCGCCTCCATATCACACATTTGAAGAACCCGCACACGTCAAAATGACCAACATTCGAAAAACCCACCCTCTAATCAAAATCATTAATAATTCATTCATCGACCTCCCCACACCATCAAACATTTCATCATGATGAAACTTTGGTTCTCTCCTAGGCACCTGCCTAATCCTACAAATCTTAACTGGGTTATTCCTCGCTATGCACTATACATCCGATACAACATCCGCATTCTCCTCCATCTCCCACATTTGCCGAGACGTAAATTATGGCTGAATCATTCGATATCTTCATGCCAACGGAGCATCAATATTTTTTCTCTGCCTATTCATCCACACAGGACGTGGCCTGTACTACGGATCATTCACCTACTTAGAAACCTGAAACATCGGAATCATTCTCCTACTTACAGTGATAGCAACAGCATTTATAGGCTATGTCCTCCCATGAGGACAAATATCCTTCTGAGGGGCCACCGTAATCACAAACTTACTTTCAGCAACCCCCTATATCGGAACCAGTTTAGTAGAATGAATCTGAGGAGGATTCTCCGTCGACAAAGCTACCCTAACACGATTTTTCGCCTTCCACTTTATCCTACCCTTCATCATTTTAACCCTCGCAACAACCCATCTTCTCTTTCTCCACGAATCAGGATCCAACAACCCATCAGGAATTTCCTCAAACTCCGACAAAATCCCATTCCACCCCTACTACACAACAAAAGACATCTTAGGCTTGACCCTTCTCTTACTTTTCCTCATAACCCTAACCCTATTCTTCCCCGACCTCTTAGGAGACCCAGACAACT
ACACCCCCGCTAACCCCCTTAATACCCCACCCCACATTAAACCAGAATGGTACTTCCTATTTGCATACGCGATCTTGCGATCCATCCCTAACAAGTTAGGAGGCGTACTAGCCCTCGTCCTATCCATTCTAATCCTCACCTGCATCCCCCTACTTCATACAGCCAAACAACGAAGCATAGCCTTCCGCCCCATAAGCCAATGCTTATTCTGAATCCTAACCACAGATCTCCTCACCCTCACATGAATCGGAGGACAACCCGTAGAACACCCCTTCATCCTCATTGGTCAAGCAGCCTCCATCCTATACTTTTCCATTATCATTATTCTAATACCAATGACAAGCCTAATCGAAAACAAAATACTCAAATGACCAGAGAACCTGGTGGGGATGCAAGAAGCCATCGAGCAGGCCATCAAGAGCCAGGAGATTCTGGGCATCTCGGACCCTCAGACGCTGGCCCAGGTGCTGACGGCTGGGGTACAGGGCTCCCTGAACGACCCTCGCCTGGTCATCTCCTATGAGCCCAGCACCCTCGAGGCTCCCCGGCAAGCCCCGACACTCAGCAACCTCACACAAGAGGAACTGCTCGCCTGGCTGCAGAGGGGCCTCCGCTACGAGGTTCTGGAGGGCAATGTGGGCTACCTGCGGGTGGACGACATCCCAGGCAAGGAGGTACTGAGCAAGCTGGGGCAGTTCCTGGTGGCCCACGTCTGGGGGAAGCTCATGGGCACCTCCGCCTTGGTGCTGGATCTGCGGCACTGCACGGGGGGCCAGGTATCCGGTATTCCCTACGTCATCTCCTACCTGCACCCGGGGAACACGGTCCTGCATGTGGACACCATCTACGACCGCCCCTCCAACACGACCACGGAGATCTGGACCTTGCCCCAGGTCCTGGGAGAGAGGTACGGTGCCGACAAGGACGTGGTGGTCCTCACCAGTGGCCGCACTGGGGGAGTGGCTGAGGATGTGGCCTACATCCTCAAGCAGATGCGCAG
GGCCATCGTGGTGGGCGAGCGGACCGTAGGGGGTGCCCTGGACCTCCAGAAGCTGAGGATAGGCCAATCCAACTTCTTCCTCACTGTGCCCGTATCCAGGTCCCTGGGGCCCCTGGGTGGGGGCAGCCAGACGTGGGAAGGCAGTGGGGTGCTGCCCTGCGTGGGGACCCCAGCTGAGCAGGCCCTGGAGAAAGCCCTATCCATCCTCACTCTGCGCCGCGCCCTGCCGGGGGTCGTCCACTGCCTGCAGGAGGCGCTGCAGGACTACTACACGCTGGTGGACCGCGTGCCCGCCCTGCGGAACCACCTGGCCAGCATGGACTTCTCCACAGTGGTCTCCGAGGACGATCTGGTCACCAAGCTCAACGCCGGCCTGCAGGCAGTGTCCGAGGACCCCAGGCTCCTGGTGCGTGCTGTGGGGCCCAGAGAAACCCCTCCTGGGCCTGAGGCTGAAGCCGAAGAACCCCCGGGGGCAACCCCAGACGTGCCCGAGGACGAGGCTGTCCGGCTAGCCCTGGTGGACTCCGTGTTCCAGGTGTCAGTGCTGCCGGGCAACGTGGGCTACCTGCGCTTCGACAGGTTTGCCGACGCCTCTGTGCTGGGGGCGCTGGCCCCGTACATCCTGCGC------------------------------------GTGCCCCCCACAGATGCCCCTGTGAGCCCCACCACCCCGTATGTGGAGGACACCCCAGAGCCACCCCTGCATGACTTCTACTGCAGCAAGCTGCTGGATCTGGTCTTCCTGCTAGACGGCTCCTCCAAGCTGTCGGAGGCTGAGTTTGGCGTGCTGAAGGCCTTCGTGGTGGGCATGATGGAGCGGCTGCACATCTCCCAGAAGCGGGTCCGCGTGGCCGTGGTGGAATACCATGACGGCTCCCACTCCTACATTGGGCTCAAGGACCGGAAGCGGCCATCGGAGCTGCGGCGCATCGCCAGCCAGGTGAAGTACGCGGGCAGCCAGGTGGCCTCC
ACCAGCGAGGTCTTGAAGTATACGCTATTCCAAATCTTTAGCAAGATTGATCGTCCCGAAGCCTCCCGCATCACCCTGCTCCTGATGGCCAGCCAGGAGCCCCCACGGATGGCCCGGAACTTGGTCCGCTATGTCCAGGGCCTGAAGAAGAAGAAGGTCATCGTGATCCCCGTGGGCATTGGGCCCCACGCCAACCTCAAGCAGATCCGCCTCATCGAGAAGCAGGCCCCCGAGAACAAGGCATTTGTGCTGAGCAGTGTGGATGAGCTGGAGCAGTGGAGGGACGAGATTATCAGCTACCTCTGTGACCTTGCCCCTGAAGCCTCTCCCCCTACCCAGCCCCCCCGCATGGCACAAGTCACTGTGGGTCCT---------------TCGCCACTGGGACCCAAGAGAAACTCAATGGTTCTGGATGTGGCGTTTGTCCTGGAAGACTCAGACAAAATCGGAGAAGCTGACTTCAACAGGAGCAAGGAGTTCATGGAGGAGGTGATTCAGCGCATGGACGTGGGCCAGGATGGCATCCATGTCGCAGTGCTGCAGTACTCATACACCGTGACCATGGAGTACCCCTTCAGTGAGGCACAGTCCAAGGGGGATGTCCTACAGCGGGTGCGAGAGATCCGCTACCGGGGTGGCAACGGGACCAACACAGGGCTGGCCCTGCAGTACCTCTCTGAGCACAGCTTCTCTGCCAGCCAGGGGGACCGGGAGCAGGCGCCCAACCTGGTCTACATGGTCACAGGAAATCCTGCCTCTGATGAGATCAGGCGCTTGCCAGGAGACATCCAGGTGGTGCCCATTGGAGTGGGCCCTCATGCCAACGTACAGGAGCTGGAGAGGATTGGCTGGCCCAACGCCCCCATCCTCATCCAGGACTTTGAGTTGCTCCCC??????????????????????????????????????????????????????????????????????????????????????????????
????????????????????????????????????????????????????????
	Dendromus_mystacalis_nyikae                 AAAGGTTTGGTCCTGGCCTTATAATTAGGGAAAGGTAGAATTACAGGTGCAAA-ATCCCAGGGGTAAACCCAAGGAGACGGTATAAAGTTCATTAGCTTAAGACACCTTGCGCCACGCCCCCACGGGACAGCAGTGATAAAAATTTAGCAATAAACGAAAGTTTGACTAAGCCATGGGTTGGTAAATTTCGTGCCAGCCACCGCGGTCATATGATTAACCCAAATTAATCAGCGTAAAATGTGTATTAAAACTCAACTTATATGTGAAAAGAAAGTAATTCCACGAAAGCTAAGACCCAAACTGGGATTAGATACCCCACTATGCTTAGCCCTAAACACAAGTCTGCCTGCCAGAGAACTACTAGCCACAGCTTAAAACTCAAAGGACTTGGCGGTACTTTATATCCATCTAGAGGAGCCTGTTCTATAATCGATATACCCCGATCTACCTCACCATTGCTAACAGTCTATATACCGCCATCTTCAGCAAACCCAGTAAGCATAAAAACGTTAGGTCAAGGTGTAGCCTATGAGATGGGAAGTAATGGGCTACATTTTCTGAAAGGAGGATTTAGTAGTAAATTAAGAATAGAGTGCTTAATTGAATAGAGCAATGAAGTACGCACACACGGCCCGTCACCCTCCTCAAAGAGGAGATAAGTCGTAACAAGGTAAGCATACTGGAAAGTGTGCTTGGA--------------------------------------------------------------------------------------------------------------------------------------------------------------------------------------------------------------------------------------------------------------------------------------------------------------
----------------------------------------------------------------------------------------------------------------------------------------------------------------------------------------------------------------------------------------------------------------------------------------------------------------------------------------------------------------------------------------------------------------------------------------------------------------------------------------------------------------------------------------------------------------------------------------------------------------------------------------------------------------------------------------------------------------------------------------------------------------------------------------------------------------------------------------------------------------------------------------------------------------------------------------------------------------------------------------------------------------------------------------
------------------------------------------------------------------------------------------------------------------------------------------------------------------------------------------------------------------------------------------------------------------------------------AATCACTCATTTATTGACCTCCCCGCACCATCTAACATCTCCTCATGATGAAACTTCGGTTCACTACTAGGTGTATGCCTTATAGTACAAATCCTCACAGGATTATTCCTAGCAATACACTACACAGCTGACACTGCCACAGCATTTTCATCAGTATCTCACATTTGCCGAGACGTAAACTACGGCTGACTGATCCGTTACCTCCATGCTAACGGAGCTTCCATATTCTTCATTTGCTTATTTATCCATGTGGGACGAGGCATATACTATGGGTCCTTTACCTCTGTAGAAACATGAAATGTAGGTATCATTCTACTATTCGCTGTAATAGCCACAGCATTTATAGGCTACGTATTACCATGAGGCCAAATATCATTTTGAGGGGCTACAGTAATCACAAACCTATTATCAGCTATTCCCTATATTGGCACTACACTAGTAGAGTGATTATGGGGGGGATTCTCAGTAGACAAAGCTACCCTAACACGATTCTTCGCCCTTCACTTTATCCTTCCCTTTATCATCGCAGCCCTAGTAATAGTCCACCTCCTATTTCTACACGAAACTGGATCCAACAACCCAACTGGCTTAATCTCAGATGCAGATAAAATCCCCTTCCACCCTTACTATACAATTAAAGACATTCTAGGAGTCATTATTCTTATTTTATTCCTTATTACCCTAGTACTATTCTACCCAGACCTCCTAGGAGACCCAGATAACT
ATACCCCCGCCAATCCACTCAATACACCCCCTCATATCAAACCTGAATGGTATTTCTTATTTGCCTATACTATTCTACGATCAGTCCCCAACAAACTAGGAGGAGTTCTAGCCCTTATCCTCTCAATTCTTATCTTAACCACCCTTCCCTTCTTATACACATCCAAACTACGAAGCCTCATATTCCGCCCACTTACTCAATTCTGCTACTGAATACTGGTATCCGATATTCTTACCCTTACATGAATTGGGGGTCAACCAGTCGAACACCCTTTCACTATAATCGGCCAAGTAGCCTCAACCTTCTACTTCGTTATCATTGTTATTCTCATACCTATAGCA---------------------------------------CTGMTGGGAATGCAAGCAGCCATTGAGCARGCTATGAAGAGTCGTGAGATTCTGGGCATCTCAGACCCTCAGACACTGGCCCATGTGCTGACAGCTGGCGTGCAGAGTTCCTTGAATGACCCACGCCTCTTCATCTCCTATGAGCCCAGTACCCTGGAGGTGCCTCAGCAAGCACCAACACTCACCAACCTCACCCGAGAAGAGTTGCTGGCCCAGCTACAGAAGAACATCCACCATGAGATTCTTGAGGACAACGTGGGTTACCTGCGAGTGGACGACCTCCCAGGCCAGGAGGTACTGAGTGAGCTGGGGGGTTTCTTGGTGGCCCACGTGTGGAGGCAGCTCATGGGTACCTCCTCCTTGGTTCTGGATCTCCGGCATTGTGCTGGTGGTCATGTCTCTGGGATCCCTTATGTCATCTCCTACTTGCACCCTGAGAACACAGTCATGCACGTGGATACCATCTATGATCGCCCCTCCAATACCACCACAGAGATCTGGACCTTGCCCAAGGTCCTAGGGGAGAGGTACAGTGCTGACAAGGATGTGGTCGTCCTCACCAGTGGGCACACTGGGGGAGTGGCTGAGGACATCGCCTACATCCTCAAGCAGATGCGCAG
GGCCATTGTGGTGGGTGAGCGGACAGAGGGCGGTGCCCTGGACCTCCAGAAGCTGAGAATAGGACAGTCCAACTTCTTCCTCACGGTGCCTGTGTCCAGGTCCCTGGGGCCCCTGGGTGGAGGTGGCCAGACATGGGAAGGCAGTGGAGTGCTGCCCTGCGTGGGGACACCAGCAGAGCAGGCCCTGGAAAAGGCTCTGGCCATCCTCACCCTGCGCCGTGCCCTGCCGGGGGTTGTCCTCCACCTCCAGGAAGCCCTGCAGGACTATTACACACTGGTGGACCGAGTGCCGGGCCTGCTACACCACCTTTCTAGCATGGACTACTCAGCCGTGGTCTCCGAGGAGGACCTGGTGACAAAGCTCAATGCTGGCTTGCAGGCTGTGTCGGAGGATCCCAGGCTCCTGGTGAGAGCCACAGGACCCAGAGAAACCGCCTCTAGGCCTGAGACCGGGCCTTATGATGCCCCAGCAACCACCCCTGAGGTACCTAAGGAAGAAGCTGCCCGGAGGGCCCTAGTGGACTCTGTGTTTCAAGTATCCGTGCTTCCGGGCAATGTGGGCTACCTGCGCTTTGACAGATTTGCAGACGCCTCTGTGCTGAAGGCACTGGGC------------------------------------------------------------------------GTCAGCTCCAACACCCCATATGTTGCAGGCACCCCTGAGCCTACCCTGCACGATTTCTACTGCAGCAAGCTGCTGGATCTTGTCTTCCTGCTGGATGGCTCCTCTAGGCTGTCCGAGGCTGAGTTTGAGGTGCTGAAGACCTTCGTGGTGGGCATGATGGAGAGGCTACACATCTCTCAGAAGCGCATCCGCGTGGCAGTGGTGGAGTACCATGACGGCTCCCACGCCTACATTGAGCTCAAGGCCCGGAAGCGACCCTCAGAGCTCCGGCGCATTGCCAGCCAGGTTAAGTATGCGGGCAGCCAGGTGGCCTCC
ACCAGCGAGGTTCTGAAGTACACACTGTTCCAGATTTTCAGCAAAGTGGACCGTCCGGAAGCCTCCAGAATCGTTCTCCTCCTGACTGCTAGCCAGGAGCCCCCACGGATGGCCAGGAATTTTGTCCGGTATGTCCAGGGCTTGAAGAAGAAGAAGGTCATCGTGATCCCCGTGGGCATTGGGCCCCATGCCAGCCTCAAGCAGATACGCCTCATTGAAAAGCAGGCCCCTGAAAACAAGGCCTTTTTGCTCAGCGGGGTGGATGAGCTGGAGCAGAGAAGGGATGAGATTATCAACTACCTCTGTGACCTTGCTCCCCAGGCTCCAGCACCTACGCAGCGTCCCCAGGTGGCCCAAGTCACCACAGCTCCAGGGACTGTTGGAATTTCTTCACCAGAACCCAAGAGGAAATCCATGGTTCTGGATGTGGCATTTGTCCTAGAGGGGTCAGATGAAGTTGGGGAAGCCAACTTTAACAGGAGCAAGGAGTTCCTGGAGGAGGTGATACAGCGCATGGATGTGAGTCAGGACGGCATCCACGTCACGGTGCTGCAGTATTCCTACGAGGTGGCTGTGGAGTACACCTTCAACGAGGCCCAGTCCAAGGGGGATGTGCTGCGGCACGTGCGCGAGATCCGCTACCATGGCGGCAACAGGACCAACACTGGGCTGGCCCTGCAGTACCTTTCCGAGCACAGCTTCTCTCCTGGCCAGGGCGACCGGAAGCAGGCACCGAACCTGGTTTACATGGTCACGGGGAACCCCGCCTCAGATGAGATCAGGAGGTTACCTGGTGACATCCAGCTGGTACCCATTGGGGTAGGCCCACCTGCCAAT---------------------------------------------------------------------??????????????????????????????????????????????????????????????????????????????????????????????
????????????????????????????????????????????????????????
	Deomys_ferrugineus                          AAAGGTTTGGTCCTAGCCTTATAATTAGTTAGAGGTAAAATTACACATGCAAATCTCTCCAGTGCCTACCCAAGAAAAAGATATCAAGCACATTAGCTCACAACATCTCGCGCCACACCCCCACGGGACAGCAGTGATAAAACTTAAGCAATAAACGAAAGTTTGACTAAGTTATGGGTTGGTAAATTTCGTGCCAGCCACCGCGGTCATACGATTAACCCAAACTAATCGGCGTAAAAAGTGTATTAAAATTCAACTTATATGTGAAAAGAAAGTAATTCCACGATAGCTAGGATCCAAACTGGGATTAGATACCCCACTATGCCTAGCCCTAAACACAAAATTATTTGCCAGAGAACTACTAGCTACAGCTTAAAACTCAAAGGACTTGGCGGTACTTTATATCCATCTAGAGGAGCCTGTTCTATAACCGATAAACCCCGTTACACCT-ACCATTGCTATTAGCCTATATACCGCCATCTTCAGCAAACCCAGTAAGCATAAAAACGTTAGGTCAAGGTGTAGCCTATGGGCTGGGAAGCAATGGGCTACATTTTCTGAAAGGTGGATTTAGTAGTAAATTAAGAATAGAGCGCTTAATTGAATAGAGCAATGAAGTACGCACACACCGCCCGTCACCCTCCTCAAAGAGGAGATAAGTCGTAACAAGGTAAGCATACTGGAAAGTGTGCTTGGA--------------------------------------------------------------------------------------------------------------------------------------------------------------------------------------------------------------------------------------------------------------------------------------------------------------
----------------------------------------------------------------------------------------------------------------------------------------------------------------------------------------------------------------------------------------------------------------------------------------------------------------------------------------------------------------------------------------------------------------------------------------------------------------------------------------------------------------------------------------------------------------------------------------------------------------------------------------------------------------------------------------------------------------------------------------------------------------------------------------------------------------------------------------------------------------------------------------------------------------------------------------------------------------------------------------------------------------------------------------
------------------------------------------------------------------------------------------------------------------------------------------------------------------------------------------------------------------------------------------------------------------------------------------------------------------TCCAATATCTCATCATGATGAAACTTTGGCTCCCTATTAGGAATCTGCCTAATTTTACAAATCACTACAGGCCTATTCCTAGCTATACACTACACACCCGACACCATAACAGCATTCTCATCAGTCACCCACATTTGCCGAGATGTCAACTACGGTTGATTAATCCGATATCTCCACGCAAATGGAGCCTCCATATTCTTTATCTGCTTATTCCTACATGTAGGTCGAGGTATTTATTACGGCTCATATACCTTCATAGAAACCTGAAATATCGGCATCATCTTACTATTCGCTGTCATAGCCACTGCATTCATAGGATACGTCCTTCCATGAGGACAAATATCCTTCTGAGGAGCAACCGTAATTACTAACCTACTCTCAGCCATTCCTTACATTGGAACCAACCTAGTAGAATGAATTTGAGGAGGATTTTCAGTGGATAAAGCTACATTAACACGCTTCTTCGCACTCCACTTCATTCTCCCCTTTATCATCGCAGCACTCGCTATAGTACATCTTCTTTTCCTACACGAAACAGGATCTAGCAACCCTACAGGACTAAATCCAGACGCAGACAAAATTCCATTCCATCCTTACTATACAATAAAAGACCTCCTAGGTATATTCTTAATACTTTCTATACTCCTACTACTCGTACTTTTTTCTCCAGACTTATTAGGAGACCCAGACAACT
ACACTCCTGCCAACCCACTAAACACCCCTCCTCATATCAAACCCGAATGATACTTCCTATTCGCCTACGCTATTCTACGATCAATCCCTAATAAACTTGGAGGAGTGCTAGCCCTCGTACTATCTATCCTTATTTTAGTTCTCTTACCATTTATCCACACCTCAAAACAACGAAACCTCATATTCCGACCAATCAGCCAAATCCTGTTCTGAATCTTAATCGCCAACCTATTTATTCTCACCTGAATTGGAGGGCAACCCGTCGAACACCCATTTATTATCATCGGACAAGTAGCCTCTATTAGCTATTTCTCTATTATCCTCATCCTAATACCAATCTCAGGACTAATTGAAAATAAACTAATAAAA------------------------------------------GCGATGAAGAGTCGTGAGATTCTGGGCATCTCGGACCCTCAGACGCTGGCCCACGTGCTGACAGCTGGAGTACAGAGTTCCTTAAATGACCCACGCCTCCTCATCTCCTATGAGCCCAGTACCCTGGAGGCTCCCCAGCAAGTACCAGAACTCACCAACCTCACCCGAGAAGACCTGCTGGCCCAGATACAGAGGAACATCCACCATGAGGTTCTTGAGGGCAACGTGGGTTACCTACGAGTGGATGACCTCCCAGGCCAAGAGGTGCTGAGTGAGCTGGGGGAGTTCTTGGTGACCCATGTGTGGAAGCAGCTCATGGGTACCTCCTCTTTGGTGCTAGATCTCCGGCATTGCACAGGTGGTCATGTCTCTGGGATTCCTTATGTCGTCTCCTACTTACACCCTGGGAACACTGTCATGCACGTAGACACCATCTATGATCGCCCCTCCAATACCACCACAGAGATCTGGACCTTGCCCAAGGTCCTGGGGGAGAGATACAGTGCTGACAAGGATGTGGTGGTCCTCACCAGTGGACGTACGGGGGGAGTGGCTGAGGACATAGCCTACATCCTCAAGCAGATGCGCAG
GGCCATCGTAGTGGGTGAGAGGACAGAGGGTGGTGCCCTGGACCTCCAGAAGCTGAGAATAGGCCAGTCCAACTTCTTCCTCACAGTGCCCGTGTCCAGATCCCTGGGACCCCTAGGTGGAGGTGGCCAGACATGGGAAGGCAGTGGAGTGCTGCCCTGCGTGGGGACGCCTGCAGAGCAGGCCCTGGAAAAGGCCCTGGCCATCCTCACCCTGCGTCGTGCCCTGCCGGGGGTTGTCCTGCGGCTTCAGGAAGCCCTGCAGGACTATTACACACTGGTGGACCGAGTGCCAGGCCTACTACACCACCTGGCTAGCATGGACTACTCAGCTGTGGTCTCCGAAGAGGACCTAGTGATGAAGCTCAATGCTGGCTTGCAGACTGTGTCGGAGGACCCCAGGCTCCTGGTAAGGGCCACTGGACCCAGAGAAACCTCCTGTAGGCCTGAGACTGGACCTAATGATTCTCCAGCAGCTGTCCCTGAGGTGCCCGAGGAAGAAGCTGCCAGGAGGTCCCTAGTGGACTCTGTGTTTCAG---------------------------------------------------------------------------------------------------------------------------------------------------CCAGCCAGCTCCACCACCCCATATGTTGAAGACACCCCTGAGCCACCCCTGGAAAGCTTCTACTGCAGCAAGCTTCTGGATCTTGTCTTCCTTCTGGATGGCTCCTCCAAGCTGTCCGAGGCCGAGTTTGAAGAGCTCAAGGCTTTTGTGGTGGGCATGATGGAGAAGCTCCACATCTCTCAGAAGCGCATCCGTGTGGCGCTGGTGGAGTACCATGACGGTTCCCATGCCTACATTGAGCTCAGGGCCCGGAAGCGACCCTCAGAACTTCGGCGCCTTGCCAACCAGGTTAAGTACGCAGGCAGCGAGGTGGCCTCC
ATCAGCGAGGTTATGAAGTACACACTGTTTCAGATCTTTGGCAGAATTGATCGCCCAGAAGCCTCCCGCATTGATCTGCTCCTGACTGCTAGCCAGGAGCCCCCGCGGATGGCCAGGAATTTGGCCCGTTACGTCCAGGGCCTGAAGAAGAAGAAGGTCATTGTGGTCCCTGTGGGCATAGGGGCCCCTGTCAGCCTCAAGCAGATACGCCTCATTGAGAAGCAGGCCCCTGAAAACAAGGCCTTCCTGCTCAGTGGGGTGGATGAGCTGGAGCAGAGAGGGCGTGAGATAATTAACTACCTCTGTGACCTTGTCCCCGACATCCCAGCCCCTACCCAGCCTCCCCGGGTAGCACAAATCACTGTGGGTCCT---------GGGGTTTCATCACCGGGACCAAAGAGGAAGTCCATGGTTCTGGATGTGGCGTTCGTCCTAGAGGGGTCAGACGAAGTTGGTGAAGCCAACTTCAATAGGAGCAAGGAGTTCCTGGAGGCGGTGATCCAGCGCATGGATGTGGCCCAGGGTGGCATCCACATCACAGGTCTGCAGTATTCATACACAGTAACCGTGGAGTACACCTTCAACGAGGCCCAGTCCAAGGAGGATGTGCTGCGGCACGTGCGTGGGATCCGCTATCAGGGCGGCAACAGGACCAACACTGGGCAAGCCCTGCAGTACATTTCTGAGCACAGCTTCTCTCCCGGCCAGGGGGACCGGCAGCAGGCACCTAACCTGGTCTACATGGTCACAGGGAACCCTGCCTCTGATGAGATCAAGAGGTTGCCTGGAGACATCCAGGTGGTACCCATTGGGGTGGGCCCCCATGCCAAT---------------------------------------------------------------------??????????????????????????????????????????????????????????????????????????????????????????????
????????????????????????????????????????????????????????
	Didelphis_virginiana                        ATAGGTTTGGTCCTAGCCTTATTATTAGTTCTAATTAGACCTACACATGCAAGTTTCCCCAGTGAGAACCCAAGGAGCTGGTATCAGGCACACTAGCCGATAACACCTTGCACCACACCCCCACGGGACAGCAGTGATTAAAATTAAGCAATAAACGAAAGTTTGACTAAGTCATGGGTTGGTCAATTTCGTGCCAGCCACCGCGGTCATACGATTAACCCAAATTAATCGGCGTAAAGAGTGTGTTAATAATTAACTAAACTGTAGCACAAAAATGACTTCACGAAAACTAAGACACAAACTGGGATTAGATACCCCACTATGCTTAGTAATAAACACAAAATTATTCGCCAGAGAACTACTAGCAATTGCTTAAAACTCAAAGGACTTGGCGGTGCCCTAAACCCACCTAGAGGAGCCTGTTCTATAATCGATAAACCCCGATAAACCAGACCTTTGCCAACAGCCTATATACCGCCATCGTCAGCTAACCTAGTAAGCATAAAAACGTTAGGTCAAGGTGTAGCATATGATAAGGAAAGTAATGGGCTACATTCTCTGAAAGGAGGATTTAGTAGTAAATTAAGAATAGAGAGCTTAATTGAATTAGGCAATAGGGCGCGCACACACCGCCCGTCACCCTCCTCAAAGAGGAGAAAAGTCGTAACACGGTAAGTGTACTGGAAAGTGCACTTGGAATGTTCATCAATCGTTGACTTTTTTCAACTAACCACAAAGACATCGGAACACTATACTTACTATTTGGTGCCTGAGCAGGCATAGTTGGCACTGCCCTAAGTCTTTTAATTCGAGCAGAGCTCGGTCAACCAGGTACTTTAATTGGCGATGATCAAATTTACAATGTGATCGTAACCGCCCATGCTTTTATTATGATTTTTTTTATAGTAATACCTATTATAATTGGAGGATTTGGTAATTGACTTGTCCCACTTATAATTGGAGCTCCTGATATAGCATTCCCCCGAATAAATAATATAAG
CTTCTGATTACTTCCTCCATCATTCCTATTACTATTAGCATCCTCAACAATTGAAGCAGGAGCTGGAACAGGTTGAACAGTATATCCACCACTTGCTGGCAACTTAGCCCATGCAGGCGCTTCAGTTGATCTAGCCATCTTTTCCCTTCATTTAGCAGGTATCTCTTCCATTCTAGGGGCTATCAATTTTATTACTACTATTATTAATATAAAACCTCCCGCAATATCACAATACCAAACTCCCCTGTTCGTCTGATCAGTAATAATCACAGCAGTATTACTCCTTCTATCTCTTCCAGTGCTAGCCGCAGGAATTACTATACTATTAACAGATCGTAATTTAAATACTACTTTCTTTGACCCTGCTGGAGGAGGGGACCCAATCCTATATCAACATCTATTCTGATTTTTTGGTCACCCAGAAGTTTATATTTTAATTTTACCTGGATTCGGTATAATTTCTCATATCGTAACGTATTATTCAGGCAAGAAAGAACCTTTCGGTTATATAGGAATAGTCTGAGCCATAATATCTATTGGATTCTTAGGGTTTATTGTCTGAGCACATCATATGTTTACAGTAGGCTTAGATGTAGATACACGAGCTTATTTTACATCAGCAACAATAATTATTGCCATCCCAACAGGAGTCAAAGTTTTTAGTTGATTAGCCACATTACATGGAGGAAATATTAAATGATCCCCAGCAATGCTATGAGCCCTAGGATTTATCTTCTTGTTTACAATTGGAGGTCTAACAGGTATCGTACTAGCCAATTCATCATTAGATATTGTACTACACGACACATACTACGTAGTAGCCCATTTCCACTATGTTTTATCTATAGGTGCTGTATTTGCTATCATGGGCGGATTTGTCCACTGATTCCCTTTATTTACAGGTTATATGCTTAACGATATATGAGCCAAAATCCACTTCTTTATTATATTTGTAGGAGTAAACTTAACATTTTTCCCCCAACATTTTCTAGGTTTATCT
GGCATACCACGACGATACTCAGATTATCCAGATGCCTATACTATATGAAATGTTGTTTCATCAATCGGCTCGTTTATTTCATTAACAGCTGTGATTTTAATAGTATTTATTATTTGAGAAGCTTTCGCATCCAAACGTGAAGTACTAGATGTTGAATTAACTACAACCAACATTGAATGATTATACGGATGCCCACCTCCTTACCATACATTTGAACAACCAGTTTTCATTAAAATGACCAATATTCGCAAAACACATCCACTCATAAAAATCATTAATGATTCATTCATTGACCTACCAACACCATCTAACATCTCAGCCTGATGGAATTTTGGTTCACTATTAGGAGTGTGCCTAATTATTCAAATCCTCACAGGCTTATTCTTAGCAATACATTATACATCTGATACATTAACCGCATTTTCATCAGTAGCCCATATTTGCCGAGACGTAAACTACGGATGACTTATCCGAAATATCCATGCCAACGGAGCATCTATATTCTTTATATGCCTTTTCCTTCATGTAGGACGAGGAATTTACTATGGATCATATCTTTACAAAGAAACATGAAATATTGGAGTTATCCTACTACTAACAGTTATAGCTACTGCATTCGTTGGCTACGTACTACCATGAGGACAAATATCATTTTGAGGCGCAACAGTTATTACTAACCTATTATCTGCCATCCCATATATCGGAAGTACACTAGTAGAATGAATTTGAGGAGGATTCTCCGTTGATAAAGCTACACTAACCCGATTTTTTGCTTTTCACTTTATTCTTCCATTCATCATTTTAGCTATAGTAGTAGTACATCTTCTATTTCTTCACGAAACAGGATCAAGCAATCCAACAGGCCTAGATCCAAACTCAGATAAAATTCCATTCCACCCCTACTATACCATAAAAGATATCCTAGGCTTATTCCTAATAATTATTATTCTTCTATCACTAGCAATATTCTCACCAGATCTTTTAGGAGACCCTGACAACT
TCACCCCAGCTAATCCCCTTAACACCCCGCCTCATATCAAGCCAGAATGGTACTTTCTATTTGCCTATGCTATCTTACGATCAATCCCAAACAAACTAGGAGGAGTTTTAGCCCTATTAGCATCCATTTTAGTACTCCTAATTATCCCTATATTACATACATCAACCCAACGAAGCATGGCATTCCGACCCATCTCACAAACTCTATTCTGAATATTAACAGCTAACCTAATTATCCTGACCTGAATCGGAGGACAACCAGTAGAACAACCCTATATTACCATTGGCCAATGAGCCTCCATTTCCTACTTTACTATTATCATCATCCTTATACCTCTAGCAGGAATACTAGAAAACTATATACTAAAA---CCAGAAAACCTAATGGGCATGCAAGAAGTCATTGAACAAGCAATCAAGAGTGGGGAGATCCTGGATATCTCTGATCCCCAAATGCTGGCCAGTGTCCTGACAGCAGGTGTGCAGGGTGCCCTCAATGACCCACGGCTAGTGATCTCCTTTGAGCCCAGCATTCCTGAGACTCCCCAGCATGTCCCAAAATTTGCCAACGTCACTCAGGAGGAACTGCTCACCCTGCTCCAGCAAATGATCAAGTACCAGGTACTGGAGGGCAATGTGGGTTACCTAAGAGTTGACTACATCCCTGGCCAGGAGGTGGTAGAGAAAGTCGGGGAGTTCTTGGTGAATAACATCTGGAAAAAGCTCATGGGGACCTCCGCTCTGGTGTTGGATCTCCAGCACAGCTCAGGGGGTGAAGTTTCAGGAATTCCCTTTGTCATTTCCTACCTACACCAGGGGGATATCGTGCTGCACATAGACACAGTTTATGACCGGCCATCCAATACCACCACAGAGATCTGGACCCTGCCCCAGGTGCTGGGTGAGAGGTACGGTGGGGAGAAGGACATGGTGGTCCTCACCAGTCACGGTACTGTTGGAGTAGCAGAGGATATAGCCTACATCCTCAAGAAGATCCGCCG
GGCCATTGTGGTGGGAGAGCAGACTCTGGGAGGGGCTCTAGATCTCCGGAAGCTGCGCATTGGCCAGTCAGATTTCTTCATCACTGTGCCGGTATCACGCTCCCTGAGCCCCCTCGGAGGGGAAGGCCAGACATGGGAGGGCAGTGGGGTGCTCCCCTGTGTAGGGATCCCAGCAGAACAGGCCCTGGGGAAAGCACTGGCCATTCTCACCCTGCGCAGGGCAAGACCGGGAGCCATTCAACGTCTCATGGAAGTCTTACAGAATTACTACACCCTGGTGGATCGGGTACCCGCGCTGCTCCATCACCTCACTGTCATCGACTATTCCTCAGTGCTCACAGAGGAAGATTTGGCGACCAAGCTCAATGCAGGACTGCAAGCTGTGTCAGAGGACCCCAGGCTCCTCGTTCGGGTTCTGAAGCCTGAGGAAGTCACAACTGACTCTGAAGTT------------------------------------CCTGAGGATGAAGTCCCAGAGCAAGCCCTGGTAGACTCTGTGTTCCAGGTATCAGTGTTGCCAGGTAACGTGGGCTATTTGAGGTTTGATGAGTTTGCTGACTCCTCGGTACTT---------------------------------------------------------------------------------------------ACCACAGCATATGTGGAGGAAACCCCTGAGCCTCCTCTGCATAACTTCCACTGTAGCAAGATATTGGACTTGGCTTTCCTATTGGATGGCTCATCTAAGCTGTCGGAGGCTGAGTTTGAGGTGGTGAAGGCTTTTGTCGTAGGTGTGATGGAGCGTTTACACATCTCTCAGAAACGCATCAGGGTGGCTGTGGTGGAATACCATGATGGCTCCCACTCCTACATTGAACTGAAAGATCGGAAGCGGCCCTCAGAGCTTCGTCAGATTGCCAGTTCTGTGAGATATCCTGGCAGCAAAATGGCATCC
ATAAGTGAGGTATTGAAGTTTACCCTTTTCCATGTCTTTGGCAAGGCTGACCGCCCTGAAGCATCTCGGATTGCCTTGCTTCTGACGGCCAGTGGGGAGCCCTTGCCCATGGGNAGGAATATGGTCCACTATGCCCGAAGTCTGAGCGAGAAGAAGGTCACTGTGATTCCAGTGGGCTTAGGGCCCCATGTTAACCTTAGGCAGATTCATAACATTGAGAAGGTGGCACGTGAAAACAAGGCTTTTTTGCTTAGTGGTGTGAATGAGCTAGAGCAAAGGCGGGATGACATCTTGGGCTACTTCTGTGACCTGGTTCCTGATATTCCTGCCCCTACCATCCCCTCCCAGAAGACAAAGGTTACTGTGAGTCCAGAGCTCTTGACATCCCCAACTTCTATCCCC------------ATGGTCCTGGATGTAGTGTTTGTGCTAGAAGGCTCAGACAAAATTGGTGAAGCCAACTTCAACAAGACAAAGGAGTTTATGGAGCAGGTGATTCAACGGATGGATGTGAGACAAGGCAGCATCCACATCTCCATCCTGCAGTACTCTTACACAGTGTCCGTGGAGTTCTCCTTCAATGAGACTCAGTCTAAGAGCCATATCCTGGAGAGGATACAGCAGATACACTATCAGGGTGGCAACAGAACCAACACAGGGAAAGCCCTTCAATATCTTTCTGAGAATACCTTCTCTTCCAGCCAAGGCACTCGGAAGCAAGCACCCCATCTAGTGTACATGGTAATGGGCAATCCTGCTACAGATGAGATCAAGCGCTTACCCCAGGACATTGAGCTGGTACCNATTGGT---------------------------------------------------------------------------------------??????????????????????????????????????????????????????????????????????????????????????????????
????????????????????????????????????????????????????????
	Dinomys_branickii                           ------TTGGTCCTAGCTTTCTTATTGGTTGTGTGCAAAATTATACATGCAAGACTCCCCAGTGAGAACCCAAGGAGCTGGCATCAGGCACACTAGCCCTAAACGCCTTGTACCACACCCCCACGGGACAGCAGTAATAAAACTTAAGCAATGAACGAAAGTTTGACTAAGTTATGGGTTGGTAAATCTCGTGCCAGCCACCGCGGTCATACGATTAACCCAAATTAATCGGCGTAAAGAGTGTATCAAATTTTATTTAAGTCGTAAAAAGAAAGTAATCTCACGAAAGCTAGGGCCCAAACTGGGATTAGATACCCCACTATGCCTAGCCGTAAACACAAAAATTTTCGCCAGAGAACTACTAGCAACAGCTTAAAACTCAAAGGACTTGGCGGTGCTTTATATCCACCTAGAGGAGCCTGTTCTATAATCGATAAACCCCGATCAACCTCACCATTGCTAACAGCCTATATACCGCCATCTTCAGCTAACCTAGTAAGCATAAAAACGTTAGGTCAAGGTGTAGCCTATGAAATGGGAAGAAATGGGCTACATTCTCTGAAAGGAGGATTTAGTAGTAAATTAAGAATAGAGAGCTTAATTGAACTAGGCCATGAAGCACGTACACACCGCCCGTCACCCTCCTCAAAGAGGAGATAAGTCGTAACAAGGTAAGCGTACTGGAAAGTGTGCTTGGA--------------------------------------------------------------------------------------------------------------------------------------------------------------------------------------------------------------------------------------------------------------------------------------------------------------
----------------------------------------------------------------------------------------------------------------------------------------------------------------------------------------------------------------------------------------------------------------------------------------------------------------------------------------------------------------------------------------------------------------------------------------------------------------------------------------------------------------------------------------------------------------------------------------------------------------------------------------------------------------------------------------------------------------------------------------------------------------------------------------------------------------------------------------------------------------------------------------------------------------------------------------------------------------------------------------------------------------------------------------
------------------------------------------------------------------------------------------------------------------------------------------------------------------------------------------------------------------------------------------ATGACTAACATACGAAAATCTCAGCCCCTTAACAAAATTATCAACAAATCACTTATTGACCTGCCTTCCCCATCTAACATCTCAGCATGATGGAATTTTGGCTCCTTATTAGGTGTATGCCTAATACTACAAATTATTACAGGACTATTTCTAGCAATACACTATACCGCAGATACAACTACAGCATTCTCATCAATCACCCATATCTGCCGAGATGTAAACTACGGTTGACTAATCCGATACCTTCATGCCAACGGCGCATCCATATTTTTCATCTTCCTCTATTTCCATGTAGGACGAGGAATCTACTACGGATCATACCTGCTCCTAGAAACCTGGAACATCGGAATTATCCTTCTAATTATGGTTATGGCAACAGCCTTTATAGGGGCCCTCCTTCCCTGAGGCCAAATCCCACTCTGAGGGGCGACAGCCATCTCACTCCTTTTATCA------CCTTACATTGGACCA------GTAGAATGAATCTGA-------------------------------------------------------------------------------------------------------------------------------------------------------------------------------------------------------------------------------------------------------------------------------
-----------------------------------------------------------------------------------------------------------------------------------------------------------------------------------------------------------------------------------------------------------------------------------------------------------------------------------------------------------------------------------CCAGAGAACCTTATGGGGATGCAGGTGGCCATTGAGCAGGCCATGAAGAGCTGGGAGATTCTGAGCATCTCCGACCCTCAGACATTGGCCCATGTGCTGACGGATGGGGTACAGAGCTCCTTGAATGACCCGCGCCTGGTCATTTCCTATGAGCCCAGTGCTGTGGAGGAGCTGCGGCAAGCCCCAGCACCTGCCAACCTCAGCCAGGAGGAGCTGCTGGCTGGGCTACAAAAGAACATCCACCACGAAGTCCTGGAGGGTAACGTGGGCTACCTGCGAGTGGATGACCTCCCTGGCCAGGAGGTGCTAAGCAGGCTGGGCAGCTTCCTGGTGACCCACATTTGGAAGCAGCTCATGAGCACCTCTGCCCTGGTGCTGGACCTCCGGCAGTGCCCCAGTGGCCACATCTCTGGAATCCCTTATGTCATCTCCTACCTGCACCCTGGGAACACGATCCTCCATGTGGACACCATCTACGACCGCCCCTCCAACACCACCACAGAGATCTGGACCTTGCCGCAGGTTCTAGGAGAGCGATACAGCGCTGAGAAGGACGTGATGGTCCTCACCAGCAGCCGCACTGGGGGTGTGGCTGAAGACATAGCCTACATCCTCAAGCAGATGCGCAG
GGCCATCGTAGTGGGTGAGCGCACAGAGGGG---GCCTTGGACCTTCAGAAGCTAAGGATCGGCCAGTCCAGCTTCTTCCTCACCTTGCCTGTGTCCAGGTCCCTGGGCCCCCTGGGCAGAGGCAGCCAGACATGGGAGGGCAGTGGGGTACTGCCATGTGTGGGCACACCAGCTGAGCAGGCCCTGGAGAAGGCACTGGCCATCCTCACCCTGCGCCGTGCCCTGCCAGGGGTTGTGCACCGCCTGCAGGAGGCCCTGCAGGAGTATTATACCCTGGTGGATCGAGTACCGGCCTTGCTGCACCACCTGGCCAACATGGACTACTCCACAGTGGTCTCTGAGGAGGACCTGGTCACAAAGCTGAACAGCGGCCTGCAGGCTGTATCTGAGGACCCCAGGCTCGTGGTGCGGGCTGTGGGTCCCAGAGAAATCTCTCTGGAGCCTGAAGCTGAAGCCCAGGAGCCCCCAGAGGCAGAGCCTGAGGTACCCAAGGGCGAGGCTGCCCGGAAGGCACTGGTGGATGCTGTGTTCCAGGTGTCAGTGTTGCCAGGCAATGTGGGCTACCTGCGCTTTGACAAGTTTGCAGACGACTCAGTGCTGGAGGCACTGGTACCTTATGTGTTGCACCAGGTATGGGAGCCCCAGGAGCCTGGAGGCTTGGTAGTGCCCCCTACAGAAGCCCCGGTTAGTGCTACGACCCCATACTTTGAAGACACCCCAGAGCTGCCCCTGCATGACTTCTACTGCAGCAAGCTGCTGGATCTGGTCTTCCTGCTGGATGGCTCCTCCAGGCTATCAGAGGCGGATTTTGAGGTGCTGAAGACCTTTGTGGTGAGCGTCATGGAACGGCTGCACATCTCCCAGAAGCGGATCCGGGTGGCCGTGGTGGAATACCATGACGGCTCTCATGCTTACCTTGAGCTCAAGGCCCGGAAGCGGCCCTCAGAGCTGCGGCGCATCGCCAGCCAGGTGAAGTACGTGGGCAGCCAGGTGGCCTCC
ACCAGTGAGGTCTTGAAGTATACACTCTTCCAGATCTTTGGCAAAATCGAGCGCCCTGAAGCCTCCCGCATTGTGCTTCTCCTGACTGCCAGCTCAGAGCCCAAACAGATGACCCGGAATTTGGTTCGCAGTGTCCAGGGCCTGAAGAAGAAAAAGGTCATCCTGATGCCGGTGGGCATTGGGCCACATGCCAACTTCCAGCAGATCCGCCTCATTGAGAAGCAGGCCCCTGAAAACAAGGCCTTCATGCTCAGCGGTGTGGATGAACTGGAGCAGCGGAGGGATGAGATTATCAACTACCTCTGTGACCATGCACCTGAGGCACCTGCCCCAACTCAGCGCACCCAGGTGGTACAAGTCACTGTGGGTCCAGAGCTCTCAGAGAATTTGTCCCCAGAACCCAAGAGAAAGTCCATGGTTCTGGATGTGGTATTTGTCCTGGAGGGCTCAGACAAAGTTGGAGAAGCCAACTTCAACAGGAGCAAGGAGTTCATGGCGGAGGTGATCCAGCGCATGGATGTGGGCCAGGACGGCATTCACGTCACGGTCCTGCAGTACTCGTACATGGTGACTGTGGAGTACACCTTCCGTGAGGCCCAGTCCAAGGGGGACGTGCTGCAGCACGTGCGAGAGATCCAATTCCGGGGTGGCAACCAGACCAACACTGGGCTAGCCCTGCAGTATGTGTCTGAGCACAGCTTCTCTGCCAGCCAGGGTGACCGGGAGCAAGCGCCAAACTTGGTCTACATGGTCACAGGAAATCCTGCCTCTGATGAGATCAAGCGGTTGCCTGGAGACATCCAGGTGGTACCCATTGGAGTGGGCCCTGGTGCCAATGTGCAGGAGCTGCAGAGGGTCAGCTGGCCCGGTACCCCCATCTACATC---------------------??????????????????????????????????????????????????????????????????????????????????????????????
????????????????????????????????????????????????????????
	Dolichotis_patagonum                        -------------CAGCTTTTTTATTAGTTGTCTGCAAAATTATACATGCAAGAGTCACCAGTGAGAACCCAAGGAGCAGGTATCAAGCACACTAGCTCATAACACCTTGCGCCACGCCCCCACGGGACAGCAGTAATAAATATTAAGCAATAAACGAAAGTTTGACTAAGTTATGGGTTGGTAAATTTCGTGCCAGCCACCGCGGTCATACGATTAACCCAAACTAATCGGCGTAAAAAGTGTACTAAATTTTATCTAAGTTGTAAAAAGAAAGTAGTCTCACGAAAGCTAAGACCCAAACTGGGATTAGATACCCCACTATGCTTAGCCATAAACACAAGAATCTTCGCCCGAGGACTACTAGCAATAGCTTAAAACTCAAAGGACTTGGCGGTGCTTTATACCCACCTAGAGGAGCCTGTTCTGTAATCGATAAACCCCGATATACCTCACCATTGCTAACAGCCTATATACCGCCATCTTCAGCAAACCCAGTAAGCATAAAAACGTTAGGTCAAGGTGTAGCCAATGAAGTGGAAAGAAATGGGCTACATTTTCTGAAAGGAGGATTTAGTAGTAAATTAAGAATAGAGAGCTTAATTGAACTAGGCCATGAAGCACGTACACACCGCCCGTCACCCTCCTCAAAGAGGAGACAAGTCGTAACAAGGTAAGCATACTGGAAAGTGTGCTTGGA--------------------------------------------------------------------------------------------------------------------------------------------------------------------------------------------------------------------------------------------------------------------------------------------------------------
----------------------------------------------------------------------------------------------------------------------------------------------------------------------------------------------------------------------------------------------------------------------------------------------------------------------------------------------------------------------------------------------------------------------------------------------------------------------------------------------------------------------------------------------------------------------------------------------------------------------------------------------------------------------------------------------------------------------------------------------------------------------------------------------------------------------------------------------------------------------------------------------------------------------------------------------------------------------------------------------------------------------------------------
------------------------------------------------------------------------------------------------------------------------------------------------------------------------------------------------------------------------------------------ATGACCCACATACGAAAATCACACCCACTAATCAAAATTATCAACCACTCATTCATCGACCTTCCCACCCCATCCAACATCTCAGCATGATGAAACTTTGGTTCTCTTCTAGGAATCTGCCTTGGATTACAAATTATCACAGGGCTATTCTTAGCAATACACTACACGGCAGACACAATCACAGCATTCTCATCTGTAACCCACATCTGCCGAGATGTAAACTACGGCTGACTAATCCGATATCTACATGCCAATGGAGCATCCATATTCTTTATTCTCCTCTATCTTCACATCGGACGAGGCATTTATTATGGATCATACACATTTATAGAGACCTGAAACATCGGAATCCTTCTTCTATTTGCAGTCATAGCTACTGCTTTCATAGGGTATGTGCTGCCATGAGGACAAATATCATCTTGAGGTGCTACCGTTATCACAAACCTGCTATCAGCAATTCCATATATCGGAACAACATTAGTTGAATGAATCTGAGGGGGATTCTCAGTTGACAAAGCAACCCTAACACGATTTTTTGCCTTCCACTTTATTCTTCCCTTCATCATTCCAGCTCTAGTCATAATCCACTTCTTTTTCTTACACGAAACAGGATCAAATAATCCCTCAGGGCTAAACTCTGACTCTGACAAAATCCCATTCCACCCATACTACACAATCAAAGATATTATAGGATTACTTATCATAATACTAGCCCTCATATCCCTAGTCCTCTTCTCACCCGACCTCCTTGGCGATCCGGACAACT
ACACCCCTGCCAACCCCCTAAACACTCCCCCACATATTAAACCAGAGTGATATTTCCTATTCGCATACGCCATTCTCCGCTCCATCCCCAATAAACTAGGAGGTGTTTTAGCCCTCGTACTCTCAATTTTAGTTCTAGCCCTATTTCCTATACTCCACCTATCAAAGCAACGCAGCATGACATTTCGACCCTTCAGCCAATGTCTCCTATGAATACTAACCGCTAATTTATTTATCCTCACATGAATCGGAGGCCAACCAGTAGAATACCCCTATATTACAATTGGTCAACTAGCATCAATTAACTACTTCTTCACCATCCTCATCGTTTCCCGCCTGGTTAGCCTAATAGAAAACAAAGTCCTAAAGTGA-----------------------------------------------------------------------------------------------------------------------------------------------------------------------------------------------------------------------------------------------------------------------------------------------------------------------------------------------------------------------------------------------------------------------------------------------------------------------------------------------------------------------------------------------------------------------------------------------------------------------------------------------------
----------------------------------------------------------------------------------------------------------------------------------------------------------------------------------------------------------------------------------------------------------------------------------------------------------------------------------------------------------------------------------------------------------------------------------------------------------------------------------------------------------------------------------------------------------------------------------------------------------------------------------------------------------------------------------------------------------------------------------------------------------------------------------------------------------------------------------------------------------------------------------------------------------------------------------------------------------------------------------------------------------------------------------------
------------------------------------------------------------------------------------------------------------------------------------------------------------------------------------------------------------------------------------------------------------------------------------------------------------------------------------------------------------------------------------------------------------------------------------------------------------------------------------------------------------------------------------------------------------------------------------------------------------------------------------------------------------------------------------------------------------------------------------------------------------------------------------------------------------------------------------------------------------------------------------------------------------------------------------------??????????????????????????????????????????????????????????????????????????????????????????????
????????????????????????????????????????????????????????
	Echimys_chrysurus                           ------------------------------------------------GCAAGAGTCACCTGTGAGAACCCAAGGAGCTGGTATCAAGCACACTAGCTCATAACACCTTGCGCCACACCCCCACGGGACAGCAGTAATCAAAATTAAGCAATAAACGAAAGTTTGACTAAGTTATGGGTTGGTAAATCTCGTGCCAGCCACCGCGGTCATACGAGTAACCCTAATTAATCGGCGTAAAAAGTGTATTAAATCTTATCTAAGTCGTAAAAAGAAAGTAATCTCACTAAAGCTAAGACTCAAACTGGGATTAGATACCCCACTATGCTTAGCCGTAAACACAAAAA-ATTCGCCAGAGAACTACTAGCAATAGCTTAAAACTCAAAGGACTTGGCGGTGCTTTAAACCCATCTAGAGGAGCCTGTTCTATAATCGATAATCCCCGATAAACCTCACCATAGCTAACAGTCTATATACCGCCATCTTCAGCAAACCTAGTAAGCATAAAAACGTTAGGTCAAGGTGTAACCAATGAAGTGGAAAGAAATGGGCTACATTTTCTGAAAGGAGGATTTAGTAGTAAA-TAAGAATAGAGAGCTTAATTG----------------------------------------------------------------------------------------------------------------------------------------------ACCTTGTACCTTTTATTCGGTGCTTGAGCCGGCATAGTTGGCACCGCCCTTAGCTTACTAATCCGAGCAGAACTAGGTCAGCCAGGGACCCTACTAGGGGATGATCAAATCTACAACGTCATTGTAACCGCCCATGCCTTTGTAATAATTTTCTTCATAGTCATACCAATTATAATTGGAGGGTTTGGGAATTGACTAGTTCCTTTAATAATTGGAGCCCCTGATATAGCTTTTCCACGAATAAACAATATAAG
CTTCTGACTCCTACCCCCATCATTCCTACTTCTCCTTGCCTCCTCAATAGTAGAAGCAGGAGCTGGTACAGGATGAACAGTCTATCCCCCTCTTGCCGGTAACTTAGCCCATGCGGGAGCCTCTGTTGACTTAACAATTTTCTCCTTACATTTAGCAGGAGTTTCTTCAATCCTCGGAGCTATTAATTTTATCACCACAATTATCAATATAAAACCTCCTGCAATAACACAATATCAAACTCCCTTATTTGTATGATCAGTATTAATTACAGCAGTTCTTCTCCTCTTATCACTACCTGTACTAGCAGCTGGGATTACAATACTATTAACAGACCGGAATTTAAACACAACTTTCTTTGATCCTGCTGGTGGAGGCGACCCAATCCTTTATCAACATTTATTC---------------------------------------------------------------------------------------------------------------------------------------------------------------------------------------------------------------------------------------------------------------------------------------------------------------------------------------------------------------------------------------------------------------------------------------------------------------------------------------------------------------------------------------------------------------------------------------------------------------------
------------------------------------------------------------------------------------------------------------------------------------------------------------------------------------------------------------------------------------------ATGACAAACATTCGAAAATCTCATCCTATTATCAAAATTATCAACCACTCATTTATTGATTTACCAACCCCATCCAACATTTCATCATGATGAAACTTTGGTTCCTTACTGGGTGTATGTCTCGCACTCCAAATCATTACCGGACTATTCCTCGCCATACACTACACTGCAGACACTACCACAGCTTTCTCATCAGTCACCCACATCTGTCGTGACGTAAACTATGGATGATTGATTCGCTATGCACACGCTAACGGAGCATCCATCTTCTTTATTTTCCTTTATTTTCACATTGGACGAGGTATTTACTACGGATCATACACCTTCATAGAAACTTGAAATATCGGAGTTATCTTATTATTCACAGTTATAGCAACAGCTTTCATAGGATACGTCCTTCCCTGAGGACAAATATCTTTCTGAGGGGCAACAGTTATTACAAACCTACTATCAGCTATCCCTTACATCGGCCCTACCCTGGTAGAGTGAATCTGAGGTGGATTTTCAGTAGACAAAGCTACCTTAACCCGATTCTTCGCCTTCCACTTTGTACTCCCATTTATTATTACAGCAATAGTAATAATTCACTTATTATTTCTACACGAAACAGGATCCAACAACCCATCAGGACTAAACTCCGACTCTGATAAAATCCCATTTCACCCCTACTACACAATCAAAGACATTCTAGGCCTCTTATTCATACTCTTCGCACTAATAATACTAATTCTATTCTCACCTGATCTACTAGGAGACCCAGACAACT
ACACCCCGGCCAACCCATTAAATACACCCCCACATATCAAACCAGAATGATATTTTTTATTCGCATACGCAATCCTACGATCAATCCCCAATAAACTAGGAGGTGTACTAGCACTAATATTCTCCATCTTAATCCTAATATTATTCCCTACCCTCCACATATCCAAACAACGCAGCATATCATTCCGACCTCTTAGCCAATGTTTATTATGAATTCTAGTAGCTAATCTAATTATTCTCACATGAATCGGTGGCCAACCAGTAGAACACCCATTCATCACAATTGGACAATTAGCATCAATCTCCTACTTCTGCATTATTCTAATCATCATACCCACAATTAGCTTTATAGAAAACAAATTACTCAAATGACCAGAGAACCTTATGGGGATGCAGGCAGCCATCGAGCAGGCTATGAAGAGCCGAGAGATTCTAGGCATCTCTGACCCTCAGACACTGGCGCATGTGCTGACCAACGGGGTGCAGAGCTCGTTGAATGATCCACGCCTGGTCATTTCCTATGAGCCCAGCACTGTGGAGAATCTGCGTCAAGCGCCAGCACCCACCAACCTCACCCAGGAGGAGCTGATGGCTGGGCTGCAAAAGAGCGTCCACCATGAAGTCCTGGAGGGCAATGTGGGCTACTTGCGCGTGGATGACCTCCCTGGCCAGGAGGTGCTAAGCAGGCTGAGTGGCTTCCTGGTGAGCCACGTGTGGAAGCAGCTCATGGATACCTCCGCCCTGGTGCTGGATCTCCGGCAGTGCCCCAGCGGCCATGTCTCTAGCATCCCCTATGTCATCTCCTACCTGCACCCTGGGAACACGGTCCTGCATGTGGACACCATCTACGATCGCCCCTCGAAYACCACCACGGAGATCTGGACCTTGCCGCACATCCTGGGAGAGCGGTACAGTGCTGAGAAGGACGTGGTGGTCCTCACCAGCGGCCGCACTGGGGGCGTGGCAGAGGACATCGCCTACATCCTCAAGCAGATGCGCAG
GGCCATCGTGGTGGGTGAGCGCACGGAGGGGGGCGCCCTAGACCTTCAGAAGCTGAGGATTGGCCAGTCCAACTTCTTCCTCACCGTGCCTGTGTCCAGGTCTCTGGGCCCCCTGAGCGGAGGCAGCCAGACGTGGGAGGGCAGCGGGGTGCTGCCATGTGTCATCACCCCAGCTGAGCAGGCCCTGGAGAAGGCGCTGGCCATCCTCACCCTGCGCCGTGCCCTGCCGGGGGTTGTACAGCGCCTGCAGGAGGCCCTGCAGGAGTACTACACCCTGGTGGACCGTGTGCCAGCCCTGCTGCACCACCTGTCCAGCATGGACTATTCCTCAGTGGTCTCTGAGGAGGACCTGGTCACCAAGCTCAACAGCGGCCTGCAGGCTGTATCTGAGGACCCCAGGCTCCTAGTGCGGGCTGTGGGGCCTAGGGAAACCTCTTCAGGGACCGAGGCAGAATTCCATGAGCCAGTAGAAGCAGAGCCTGAGGTTCCCAAGGATGAGGCTGCCCGGCAGGCCCTGGTAGACTCTGTGTTCCAGGTGTCTGTGCTGCCCGGCAATGTGGGCTACTTACGTTTTGACAGGTTCGCAGATGACTCC---CTAGGGGCACTGGGACCTTACGTGCTGCACCAGGTGTGGGAGCCCCAGGAATCTGCAGGTCTGGTGGTGCCCCCTACTGAGGCTCCAGTTAGTGCTACCACCCCATACCTGGAAGATGCCCCGGAGCTGCCCCTGCATGACCTCTACTGCAGCAAGCTGCTGGATCTGGTCTTCCTGCTGGACGGCTCCTCCAGGCTCTCGGAGGCCGATTTCGAGGTGCTGAAGGCCTTCGTGGTGAGCGTCATGGAGCGCCTGCACATCTCCCAGAAGCGGATCCGGGTGGCGGTGGTCGAGTACCACGACGGCTCCCATGCCTACCTCGAGCTCAAGGCCCGGAAGCGGCCCTCGGAGCTGCGGCGCATCGCCAGCCAGGTGAAGTACGTGGGCAGCCAGGTGGCCTCC
ATCAGCGAGGTCCTCAAGTACACGCTGTTCCAGATCTTCAGCAAAATTGAGCGCCCCGAGGCCTCCCGCATCGTGCTGCTCCTGACTGCTAGCTCAGAGCCCAGGCGGATGGCCCAGAATTTGCTCCGCAGTGTCCAGGGCCTGAAAAAGAAAAAGGTCATCCTGATGCCAGTGGGCATCGGGCCGCATGTCAACCGCCAGCAGATCCGACTCATTGAGAAGCAGGCCCCGGAAAACAAGGCCTTCATGCTCAGCGGTGTGAATGAGCTGGAGGAGAGGAGGGACGAGATCGTCAACTACCTCTGTGACCATGCGCCTGAGGCCCCTGCCCCGACGCAGCACCCCCCGGTGGCACAGGTCACTGTGGGGCCAAGGCTCTCAGAGAGTTTGTCCCCAGAACCCAAGAGAAAGTCCATGGTTCTGGATGTGGCATTTGTCCTGGAGGGCTCTGACAAAGTGGGAGAAGCCAACTTCAACAGGAGCAAGGAGTTCGTGGCAGAGGTGATCCAGCGCATGGCCGTGGGCCAGGACGGCGTCCACGTCACGGTGCTGCAGTACTCGTACATGGTGGCCGTGGAGTACACCTTCCGTGAGGCCCAGTCCAAGCGGGATGTGCTGCAGCATGTGCGAGAGATCCAATTCCGGGGTGGCAACCAGACGAACACCGGGCTGGCCTTGCAGTACTTGTCTGAGCACAGCTTCTCTGCCAGCCAGGGTGACCGGGAGCAGGCGCCAAACCTGGTTTACATGGTCACAGGAAATCCTGCCTCTGATGAGATTAGACGGTTGCCTGGAGACATCGAGGTGGTGCCCATTGGAGTGGGCCCTGATGCCAACATGCAGGAACTGCAGAGGGTCAGCTGGCCCAGCACACCCATCTTCATCCAGGACTTTGAGCAGCTCCCC??????????????????????????????????????????????????????????????????????????????????????????????
????????????????????????????????????????????????????????
	Erethizon_dorsatum                          ------TTGGTCCTGACTTTTTTATTAATTAGTAGCAAAATTATACATGCAAACATCCCCAGTGAGAACCCAAGGAGCAGGTATCAAGCACGCCAGCTCACGACATCTCGCGCCACGCCCTCACGGGACAGCAGTAATAAAAATTAAGCAATGAACGAAAGTTCGACTAAGTTATGGGTTGGTAAATATCGTGCCAGCCACCGCGGTTATACGATTAACCCAAATTAATCGGCGTAAA-AGTGTACTAAACTTCACCTAAGTCGTAAAAAGAAAGTAGCCTCACGAAAGCTAGGGCACAAACTGGGATTAGATACCCCACTATGCCTAACCATAAACACAAAAATTTTTGCCAGAGGACTACTAGCAACAGCTTAAAACTCAAAGGACTTGACGGTGCTT-ACACCCATCTAGAGGAGCCTGTTCTGTAATCGATAAACCCCGATTTACCTCACCGTTGCTAACAGTTTATATACCGCCATCTTTAGCAAACCCAGTAAGCATAAAGACGTTAGGTCAAGGTATAGCCTATGAAACGGGAAGCAATGGGCTACATTTTCTGAAAGGAGGATTTAGCAGTAAATTAAGAATAGAGAGCTTAATTGAACAAGGCCATGAAGCACGTACACACCGCCCGTCACCCTCCTCAAAGAGGAGATAAGTCGTAACAAGGTAAGCGTACTGGAAAGTGTGCTTGGA------------------------------------------------ACGTTATACCTTTTATTTGGCGCTTGAGCTGGAATAGTTGGCACCGCTCTTAGTCTACTAATTCGAGCAGAACTAGGCCAACCAGGAACATTACTAGGGGATGATCAAATTTATAATGTCATCGTAACAGCACACGCATTTGTGATAATCTTTTTCATGGTAATACCTATTATAATTGGAGGATTTGGAAATTGACTTGTACCTCTAATAATTGGTGCTCCAGACATAGCATTCCCACGAATAAATAACATGAG
TTTTTGACTTCTGCCTCCTTCATTCTTACTCCTGCTTGCTTCATCAATAATTGAAGCGGGAGCAGGAACCGGATGAACAGTATACCCTCCCTTAGCTGGAAATATAGCACATGCAGGCGCTTCAGTTGACCTTACAATTTTTTCCCTACACCTAGCGGGAGTATCCTCAATTCTAGGGGCTATTAATTTTATTACAACAATCATCAATATAAAACCTCCCGCAATATCACAATACCAAACTCCCCTGTTTGTATGATCCGTTCTAATTACAGCCGTACTTCTCCTCCTATCATTACCTGTCCTAGCCGCCGGAATTACTATACTACTAACTGACCGAAATCTAAACACAACCTTTTTTGATCCCGCTGGAGGTGGGGATCCTATTCTATATCAACATCTGTTC---------------------------------------------------------------------------------------------------------------------------------------------------------------------------------------------------------------------------------------------------------------------------------------------------------------------------------------------------------------------------------------------------------------------------------------------------------------------------------------------------------------------------------------------------------------------------------------------------------------------
------------------------------------------------------------------------------------------------------------------------------------------------------------------------------------------------------------------------------------------ATGACCAACATCCGCAAGTCTCACCCACTTATCAAAATCATCAACCACTCATTCATTGACCTCCCAACCCCCTCTAACATCTCATCATGATGAAATTTTGGATCCTTATTAGGTGTTTGCCTACTATTACAAATCGTTACAGGCCTATTTCTAGCTATACATTACACCGCGGATACAAGCACAGCATTCTCATCAATCACCCATATTTGTCGAGATGTAAATTACGGATGATTAATTCGATACCTCCATGCTAATGGAGCATCCATATTTTTTATCCTCTTATATCTACACGTAGGACGAGGAATTTACTATGGCTCCTATACATATACAGAAACCTGAAATATTGGTATCCTCCTACTATTTACGGTTATAGCCACAGCCTTCATAGGATACGTCCTTCCTTGAGGACAAATATCATTCTGAGGAGCAACTGTTATCACCAACCTCTTATCCGCAATCCCCTATATCGGTACAACCTTAGTTGAATGAATCTGAGGAGGCTACTCAGTAGACAAAGCAACCTTAACTCGATTCTTCGCCTTTCACTTTATTATGCCATTTATTATCACGGCTCTAGTCATAGTTCACCTTTTATTCCTTCACGAAACAGGGTCAAATAACCCCTCAGGTTTAAACTCTGACTCAGACAAAATTCCATTTCACCCGTATTACTCAATTAAAGATATCCTGGGACTTATCCTTATATTATTAACTCTTCTGACCCTAACCCTGTTCTCACCAGACCTCTTAGGAGATCCTGACAACT
ACACTCCAGCAAATCCCTTAAACACACCACCTCATATTAAACCAGAATGGTATTTCCTATTCGCATATGCCATCCTCCGTTCAATCCCCAACAAACTAGGGGGAGTACTAGCCCTAGTACTCTCAATCCTTATCCTAGCCCTAATGCCATTCCTACACTCCTCAAAACAACGAAACATATCATTTCGCCCCATCAGCCAATTCTTATTATGAACATTAGCGGCAAACTTACTTATCCTAACATGAATTGGCGGTCAACCAGTTGAATACCCATTTATCCTAACTGGCCAACTAGCCTCCATTACTTATTTCTTCATCATCTTAATCCTCATACCCCTAACAAGCATAATAGAAAACAAACTTCTCAAATGACCGGAGAACCTTATGGGGATGCAGGTGGCCATCGAGCAGGCCATGAAGAGCCAGGAGATCCTGGGCATCTCTGACCCTCAGACACTGGCCCGTGTGCTGACAGACGGGGTACAGAGCTACTTGAATGACCCACGCCTGGTCATTTCCTATGAGCCCAGCACCGTGGAGGAGCTGCGGCAAGCCCCGGCACCCACCAACCTCAGCCAGGAGGAGCTGCTGGCTGGGCTGCAGAAGAGCATCCGCCATGAGGTCCTGGAGGGCAACGTGGGCTACCTGCGCGTGGACGACCTCCCCAGCCAGGAGGTGCTAAGCAGGCTGGGTACCCTCCTGATGACCAATGTGTGGAAGCAGCTCATGGGCACCTCCGCCCTGGTGCTGGATCTCCGGCAGTGCCCCAGCGGCCACGTCTCTGGCATCCCCTACATCATCTCCTACTTGCACCCCGGGAATACAGTCCTGCACGTGGACACCATCTACAATCGCCCATCCAACACCACCACGGAGATCTGGACCTTGCCGCAGGTCCTGGGAGAGCGATACAGCACCGAGAAGGATGTGGTGGTCCTCACCAGCAGCCGCACAGGGGGCGTGGCCGAGGACATTGCCTACATCCTCAAGCAGATGCGCAG
GGCCATCGTGGTGGGAGAGCGCACAGAGGGGGGCGCCCTGGACCTTCAGAAGCTGAGGATCGGCCAGTCCAACTTCTTCCTCACTGTGCCTGTGTCCAGGTCGCTGGGCCCTCTGGGCGGAGGCAGCCAGACTTGGGAGGGCAGCGGGGTGCTACCATGTGTGGGCACGCCAGCTGAGCATGCCCTGGAGAAGGCACTGGCCATTCTCACCCTGCGCCGCGCCCTGCCAGGGGTCACGCGCCGCCTGCAGGAGGCCCTGCGGGAGTACTACGCGCTGGTGGACTGCGTGCCAGCCCTGCTGCACCGCCTGGCCAGCATGGACTACTCCACAGTGGTCTCGGAGGAGGACCTGGTCGCCAAGCTCAACAGCGCACTGCAGGCTGTATCTGAGGACCCCAGGCTCCTAGTGAGGGCTGTGGGGCCCAGAGAAACCTCTTTGGGGCCTGAGGCTGAAGCCCATGAGCCCCCAGAGGCAGAGCCTGAGGTGCCCAAGGATGAGGCTGCCCGGCAGGCACTGGTGGACGCTGTGTTCCAGGTGTCGGTGTTGCCGGGCAATGTGGGCTACCTGCGCTTTGACAGGTTCGCAGACGACTCAGTGCTGGGGGCACTGGGGCCTTATGTGCTGCAC---GTGTGGGAGCCCCAGAAGCCTGGAGGCTTGGTGGTGCCCCCTACGGAGGCCCCAGTTAGTGCTACCACCCCATACCTGGAAGACATCCCGGAGCTGCCCCTGCATGACTTCTACTGCAGCAAGCTACTGGATCTGGTGTTCTTGCTGGATGGCTCCTCCAGGCTGTCGGAGGCGGATTTCGAGGTGGTGAAGACCTTCGTGGTGAGCGTGATGGAGCGGCTGCACATCTCCCAGAAGCGGATCCGGGTGGCCGTGGTGGAGTACCACGACGGCTCCCATGCTTACCTTGAGCTCAAAGCCCGGAAGCGGCCCTCGGAGCTGCGGCGCATCGCCAGCCAGGTGAAGTATGTGGGCAGCCAGGTGGCCTCC
ACCAGTGAGGTCTTGAAGTACACGCTCTTCCAAATCTTTAGCAAAATCGAGCGCCCTGAAGCCTCCCGCATTGTGCTGCTCCTGACTGCCAGCTCAGAGCCCAAACAGATGGGCCGGAATTTGGTCCGCAGTGTCCAGGGCCTGAAGAAGAAAAAGGTTATCCTGATGCCGGTGGGCATTGGGCCACATGCCAACCTCCAGCAGATCCGCTTCATTGAGAAGCAGGCCCCTGAAAACAAGGCCTTCGTGCTCAGCGGTGTGGATGAGCTGGAGCAGCGGAGGGACGAGATTATAAACTACCTCTGTGACCATGCGCTCGAGGTCCCCGCCCCGACTCAGCGCACCAAGGTGGCACAGGTCACTGTGCGTCCAGGGCTCTCAGAGATTTTGTCCCCAGAACCCAAGAGAATGTCCATGGTTCTGGATGTGGTGTTCGTCCTGGAGGGCTCAGACAAAGTTGGAGAGGCCAACTTCAACAGGAGCAAGGAATTCATGGCAGAGGTGATCCAGCGCATGGATGTGGGCCAGGAAGGCATTCACGTCACGGTCCTGCAGTACTCATACATGGTGACTGTGGAGTACACCTTCCGTGAGGCCCAGTCCAAGGGGGATGTGCTGCAG---GTGCAAGAGATCCAATTCCGGGGTGGCAACCAGACCAACACCGGGCTGGCCCTGCAGTACGTGTCCGAGCACAGCTTCTCTGCCAGCCAGGGCAACCGGGAGCAGGCGCCAAACCTGGTTTACATGGTTACAGGAAATCCTGCCTCTGATGAGATCAAGCGGTTGCCTGGAGATATACAGGTGGTGCCCATTGGAGTGGGCCCTGGTGCCAATGTTCAGGAGCTTCAGAGGGTCAGCTGGCCCAGCAACCCCATCTTCATCCAGGACTTCGAGATGCTCCCC??????????????????????????????????????????????????????????????????????????????????????????????
????????????????????????????????????????????????????????
	Fukomys_damarensis                          AAATGCTTGGTCCTGGCTTTTTTATTAGTTTAGCGCAAAATTATACATGCAAGTCTCCCCAGTGAGAACCCAAGGAGCGGGTATCAAGTACACTAGCTCAAGACACCTTGCGCCACACCCCCACGGGACAGCAGTAATTAATATTAAGCAATGAACGAAAGTTTGACTTAATTATGGGTTGGTAAATATCGTGCCAGCCACCGCGGTTATACGATTAACCCAAATTAATCGGCGTAAAGGGTGTATTAAATTCTATCTAGGTCGTAAAAAGAAAGTAATCTCACGACAGCTATGGTTCAAACTGGGATTAGATACCCCACTATGCTTAGCCGTAAACACAAAATATTTCGCCAGAGAACTACTAGCAACAGCTTAAAACTCAAAGGACTTGACGGTGCTTTAAACCCATCTAGAGGAGCCTGTTCTATAATCGATAAACCCCGTTAAACCTCACCATGGCTACCAGTCTATATACCGCCATCTTCAGCGAACCTAGTAAGCTTAAAAACGTTAGGTCAAGGTGTAACCAATGAAATGGGAAGAAATGGGCTACATTTTCTGAAAGGTGGATTTAGTAGTAAAACAAGAATAGAGAGCTTGTTTGAACATGGCCATGAAGCACGCACACACCGCCCGTCACCCTCCTTAAAAAGGAGACAAGTCGTAACAAGGTAAGCATACTGGAAAGTGTGCTTGGAATGTTCATTAACCGCTGACTATTTTCCACAAATCATAAAGATATTGGTACATTGTACCTGCTATTTGGGGCATGAGCAGGAATAACTGGAACAGCCCTAAGCATTCTAATCCGTACTGAACTAGGGCAACCCGGTACTCTATTGGGGGATGATCAGATCTACAACGTCATCGTCACCGCACATGCATTCATTATAATCTTCTTCATAGTTATGCCCATCATAATCGGAGGATTCGGAAACTGATTGGTCCCACTAATAATTGGAGCCCCTGACATAGCATTCCCACGAATAAACAACATGAG
CTTCTGACTTCTACCCCCCTCCTTCCTTCTGCTCCTAGCCTCATCAATAGTAGAAGCCGGCGCCGGGACAGGTTGGACGGTCTACCCTCCTCTAGCAGGTAACCTAGCACACGCAGGGGCCTCTGTAGACCTAACAATCTTTTCACTACACCTGGCAGGCGTATCCTCAATCCTCGGAGCAATTAACTTCATCACTACAATCATCAACATAAAACCACCGGCAATATCCCAATACCAAACACCATTATTCGTTTGATCCGTACTAATCACAGCAGTACTTCTCCTGTTATCCCTACCAGTCCTAGCCGCAGGAATTACAATACTACTTACCGACCGAAATCTAAACACCACTTTTTTCGACCCCGCTGGAGGAGGAGACCCAATTCTATATCAACATCTATTCTGATTCTTCGGCCACCCAGAAGTGTATATCCTAATCCTCCCAGGATTCGGAATGATTTCACATATTGTTACCTATTACTCGGGAAAAAAAGAGCCATTCGGTTACATAGGAATAGTATGAGCCATAATATCCATTGGCTTCCTGGGCTTCATCGTCTGAGCCCATCACATATTCACAGTAGGAATAGACGTAGACACCCGAGCATACTTTACATCCGCAACAATAATCATTGCAATCCCCACAGGAGTAAAAGTATTCAGCTGACTAGCAACCCTGCACGGAGGAAACATCAAATGATCTCCGGCAATACTATGAGCCTTGGGGTTCATCTTCCTGTTCACCGTAGGAGGTCTAACTGGAATTGTCCTAGCAAACTCCTCCCTAGACATTGTCCTACACGACACATACTACGTAGTCGCACACTTCCATTATGTCTTATCCATAGGAGCCGTATTCGCCATTATAGCTGGCTTTGTTCACTGATTCCCCCTATTCTCAGGGTACACTCTAGACCCCACATGAGCTAAAATCCAATTCTCCGTAATATTTATTGGGGTAAATATAACATTCTTTCCACAACACTTCCTAGGCCTATCA
GGCATGCCCCGACGATACTCCGACTACCCGGACGCCTATACAATATGGAATACACTGTCCTCTATAGGATCTCTTATTTCCCTGACAGCAGTAATAATGATAGTCTTCATAATCTGAGAAGCTTTCGCCTCAAAACGAGAAGTACTCATAACCGAAATAACCTCCACCAACTTAGAATGAATTCACGGCTGTCCTCCACCCTTCCACACATTTGAAGAACCCACATACATCAAAATGACCAACATCCGAAAATCCCACCCCTTAATCAAAATTATCAACCACTCGTTCATCGACCTGCCCACACCCTCCAGCATCTCCTACTGATGGAACTTCGGATCACTCCTAGGAGCCTGCCTAATCCTACAAATTATCACAGGTCTATTCCTATCCATGCACTACACTGCAGACACAGCCACCGCATTCTCATCAGTAGCCCACATCTGCCGAGATGTAAACTACGGATGATTAATCCGATACTTACACGCCAATGGTGCCTCCATATTTTTCATCTGCCTGTATCTTCACGTAGGTCGAGGAATATACTACGGATCTTACATATTCATAGAAACCTGAAACATCGGAATCATTCTTCTCCTATCAGTTATAGCAACTGCTTTCATAGGATATGTGCTACCATGAGGACAAATATCATTCTGAGGTGCGACAGTCATCACAAACCTATTCTCAGCAATCCCTTACATCGGCCCAACACTAGTAGAATGAATCTGAGGCGGATTCGCAGTAGACAAAGCCACTCTGACCCGATTCTTCGCCTTCCACTTCATCCTACCGTTCATCATCACAGCACTTACGATAGTACACCTGCTATTCCTACACGAAACTGGATCAAACAACCCATCAGGCATCAACTCAGACTCGGACAAAATCCCATTCCACCCCTACTACTCATTTAAAGACTTCATAGGATTGCAGATCATACTACTCATTCTACTAACACTAACACTATTCCACCCAGACCTACTAGGAGACCCCGATAACT
ACACACCAGCAAACCCCATGAGCACGCCACCACACATCAAACCAGAATGATATTTCCTGTTTGCATACGCCATCCTACGCTCTATTCCCAACAAACTAGGAGGAGTACTAGCCTTGGTTATATCAATCCTGATCCTAGTCGCCCTACCACTCCTACACACATCCAAACAACGCAGCATAATATTCCGACCTATCAGCCAATGTTTATTCTGAACGTTCATCTCCACCCTCCTCACCCTAACATGAATCGGCAGCCAACCAGTAGAATACCCTTACATCATCATCGGCCAATTAGCATCAATCCTATACTTCCTCATCATCCTTGTTCTAATACCCTTAGCAGGGTTAGTAGAAAATAAAATAATAAAATGACCAGAGAACCTCATGGGGATGCAGTCAGCCATTGAGCAGACCATGAAGAGCAGGGAGATTCTGGGCATATCTGATCCACAGATGCTGGCCAAAGTGCTGACGGATGGGGTACAGAGCTCCTTGAATGACCCCCACCTAGTCATCTCCTATGAGCCCAGCACCGTGGAGGCACCACAGCAAGCCCCAGCACCCACCAACCTT------GAGGAACTGCTGGCTAGGCTGCAGAAGAGCATCCTCCATGAGGTCCTGGAGGACAACGTGGACTACCTGCGTGTGGATGACGTCCCCGGCCAGGAGGTGCTAAGCAAACTGTATGGCTTCTTGGTGACCCATGTGTGGAAGCAGCTCATGGGTACCTCCGCCCTGGTGCTGGATCTCCAGCAGTGCTCCGGTGGCCATGTCTCTGGCATCCCCTATATCATCTCCTACCTGCACCCCAAGAATACGGTCCTGCACGTGGACACCATCTATGACTGCCCTTCCAATACCACCACAGAGATCTGGACCTTACCACAGATCATGGGAGAGAGGTACAGTGCCGAGAAGGATGTGGTGGTCCTCACCAGCGGCCACACTGGGAGTGTAGCCGAGGACATTGCCTATATCCTCAAGCAGATGCGCAG
GGCCATTGTGGTGGGTGAGAGAGTGGAAGGGGGTGTCCTGGACCTTCAGAAGCTGAGGATTGGCCAGTCCAACTTCTTCCTCACTGTGCCTGTGTCCAGGTCCCTGGGGCCCCTAGGTGGAGGAAGCCAGACATGGGAGGGCAGCAGGGTGCTGCCATGTGTGGGCACGCCAGTGGAGCAGGCTCTTGAGAAAGCGCTGGCCATCCTCACCCTGCACTGCGCCCTGCCAGGGGTTGTGCACCGCCTGCAGGAGGCCCTGCAGGAGTACTACACGCTGGTGGACCATGTGCCAGCCCTGCTGCACGGCCTGACCAACACGGACTACTCCACAGTGATCTCCAAGGAAGAGCTGGTCACCAAGCTAAACGCTGGCCTGCAGGTGGTGTCCGAGGACCCCAGGCTTCTGGTGTGGGCTGTGAGGCCCAGAGAAACCTCTTTAGGGACTGAGGCTGAAACCCATGAGTCCTCAGAGGCAGAGCCCAAGGTCCCCGAGCACAAGGCTGCCCTGCAGGCACTGATGGATGCTATGTTCCAGGTGTCAGTGTTGCCGGGTAATGTGGGCTACCTGCGCTTTGACAGGGTCGCAGATGACTCTGTGCTGGGAGTCCTAGGGCCCTACATGCTACACCAGGTGTGG------CAGGAGCCCGGAGGCCTGGCAGTGCCCCCGACAGAGGCCCCAGTGAGTGCTACCACCCCATACGTGGAGGACACCCCGGAGCCGCCCCTGCATGACTTCTACTGCAGCAAGCTGCTGGACTTGGTCTTCCTGCTGGATGGCTCCTCCAGGCTGTCGGAGGTGGAGTTTGAGGCACTGAAGGCCTTCGTGGTGAGCATGATGGAGCGGCTGCACATCTCGCAGAAGCGGATCCGGGTGGCCGTGGTGGAGTACCACGACGGCTCCCATGCTTACCTCGAGCTCGGGGCCCGGAAGCGGCCGTCAGAGCTGCGTCGCATCACCAGCCAGGTGAAGTACGCAGGCAGCCAGGTGGCCTCC
ACCAGCGAGGTGCTGAAGTACACGCTCTTCCAGATCTTTGGCAAAATCGAGCGCCCTGAAGCCTCCCGTGTTGTGCTGCTCCTGACTGCCAGCTCAGAGCCCAGACAGATGACCCGGAATTTGGTCCGCTACGTTCAGGGCCTGAAAAAGAAAAAGGTCATCGTGGTGCCCGTGGGCATCGGGCCGCATGTCAACCTCCAGCAGATCCGCCTCATCGAGAAGCAGGCCCCCGAGAACAAGGCCTTCGTGCTTAGCAGCGTGGATGAGCTGCAGCAGCGGAGGGACGAGATCATCAGCTACCTCTGTGAGCACGCGGTGGAGGCTCCTGGCCCGGCTCCGCACACCCAGGTGGCGCAGGTCACCGTGGGGCCAGGTCTCCTGGAGGTTTTGTCCCCGGGACCCAAGAGGAAGTCCATGGTTCTGGATGTGGTATTTGTCCTGGAGGGCTCGGACAGCGTTGGGGAGGCCAACTTCAACAGGAGCAAGGAGTTTGTGGCAGAGGTGATTCGGCGTATGGACGTGGGCCAGGACGGCATCCACGTCACAGTCCTGCAGTATTCATACACGGTGGCTGCGGAGTACACCTTCCGTGAGGCCCAGTCCAAGGGAAACGTGCTGCAGCGCATGGGAGAGATCCAGTTCCGGGGTGGCAACCAGACCAACACTGGTCGGGCCCTGCAGTTCGCGTCCCAGCACAGCTTCTCCGCCAGCCAGGGTGACCGGGAGCAGGCGCCCAACCTGGTTTACATGGTCACAGGAAGTCCTGCCTCTGATGAGATCAAGCGGTTGCCCGGGGACATCCAGGTGGTGCCTATTGGAGTGGGCCCAGGTGCCAATGCGCAGGAGCTGCAGTGGGTCAGCTGGCCCGGCAGCCCCATCTTTGTCCAGGACTTTGAGACGCTCCCC??????????????????????????????????????????????????????????????????????????????????????????????
????????????????????????????????????????????????????????
	Galago_senegalensis                         AAAGGTTTGGTCCCAGCCTTCTTATTAGTTATCAGTAGGCCTACACATGCAAGTTACCCCAGTGAGAACCCAAGGTGCAGGCATCAAGCACACTAGCTCATAACGCCTTGCGCCACACCCCCACGGGTCAGCAGTGATAAACATTAAGCAATAAACGAAAGTTTGACTAAGCTATGGGTTGGTAAATCTCGTGCCAGCCACCGCGGTCATACGATTAACCCAAACTAATCGGCGTAAAGTGTGTGTTAAGCCTTAATTAAGCCGTAAAAAGAAAGCAACTTCACGATAGTTAAGACCCAAACTGGGATTAGATACCCCACTATGCTTAACCGTAAACACAAAGCTATTCGCCAGAGTACTACAAGCAACAGCTTAAAACTCAAAGGACTTGGCGGTGCTTTATATCCCTCTAGAGGAGCCTGTTCTATAATCGATAAACCCCGATAAACCTCACCATTGCTAACAACTTATATACCGCCATCCTCAGCAAACCCAGTAAGCACTAAAACGTTAGGTCAAGGTGTAGTCTATGAGGTGGGAAGAAATGGGCTACATTTTCTGAAAGGCGGATTTAGCAGTAAATTAAGAATAGAGAGCTTAATTGAATAGGGCAATGAAGCACGCACACACCGCCCGTCACCCTCCTCAAAGAGGAGACAAGTCGTAACAAGGTAAGCATACTGGAAAGTGTGCTTGGAATGTTCGTAAACCGCTGGCTATATTCAACAAACCATAAAGATATTGGCACTCTGTATTTAATTTTTGGTGCTTGAGCAGGAATGGTAGGAACTGCCCTTAGCCTATTAATTCGAGCAGAACTAGGTCAACCTGGCACTCTACTAGGAGATGATCAAATTTATAATGTCATCGTCACGGCCCACGCATTCGTCATAATTTTTTTTATAGTTATACCTATTATAATTGGAGGCTTCGGAAACTGACTAGTACCATTAATGATTGGCGCCCCAGACATGGCATTTCCCCGGATAAACAACATGAG
TTTCTGACTACTCCCGCCATCATTCCTCCTTCTTCTAGCCTCTTCAATAGTAGAAGCTGGCGCTGGGACCGGATGAACCGTGTACCCTCCTCTAGCAGGTAACTTAGCCCACGCAGGAGCCTCAGTAGATCTTACAATCTTCTCTCTTCACCTAGCAGGAGTATCCTCAATCCTAGGAGCTATCAACTTTATTACAACTATCATTAACATAAAACCCCCTGCTATATCCCAATACCAAACTCCTTTGTTTGTTTGATCCGTAATTATTACAGCGGTCTTGCTATTACTATCCCTACCCGTTCTAGCAGCAGGAATTACTATACTCCTCACAGACCGCAACTTAAATACAACTTTCTTTGACCCTGCCGGAGGAGGAGACCCAATCCTCTACCAACATCTATTCTGATTCTTTGGACATCCAGAAGTATATATCCTTATTCTCCCAGGATTCGGGATAATTTCCCACATCGTATCCTATTACTCCGGCAAAAAAGAACCATTTGGGTACATAGGAATAGTCTGGGCAATAATATCTATTGGCTTTCTAGGCTTTATCGTCTGGGCCCACCATATATTTACTGTAGGCATAGATGTTGATACCCGAGCATATTTCACATCCGCTACAATAATCATTGCTATTCCTACAGGGGTAAAAGTATTTAGCTGACTAGCTACCTTGCACGGGGGAAATATTAATTGATCACCAGCTATACTATGAGCTCTTGGGTTTATTTTCCTATTTACAGTTGGAGGCCTCACAGGAATTGTCTTATCAAACTCCTCGTTAGACATTGTCCTCCACGATACATATTATGTAGTAGCACATTTTCATTATGTTTTATCTATAGGGGCAGTATTTGCAATCATGGGAGGATTTGTCCATTGGTTCCCACTATTCTCTGGATTCACCTTAGATCCAACCTGAGCCAAAATTCACTTCGCAATTATATTCGCAGGAGTTAACTTGACATTCTTCCCTCAACATTTCTTAGGCCTCTCA
GGTATGCCTCGTCGTTACTCTGACTACCCAGACGCATATACTATATGAAACACTATTTCATCAATTGGATCATTTATCTCCCTTACCGCAGTAATATTAATAATCTTTATAGTCTGAGAAGCCTTCGCATCCAAGCGAGAAGTCTTGATAGTAGACCTTACAACCACAAACCTAGAATGACTCCATGGGTGTCCCCCTCCCTATCATACATTCGAAGAGCCTACCTATGTAAAAATGACCAACATTCGAAAACAACATCCACTAGCAAAAATAATTAACCACTCTTTCATTGACCTCCCCGCACCATCAAACATCTCATCCTGATGAAACTTCGGATCCCTTCTAGGCCTCTGCCTCATAATCCAAATCACTACCGGCCTATTCCTAGCCATACATTATACATCAGACACCTCCACGGCATTCTCCTCAGTCACACACATTTGCCGAGACGTCAACTACGGCTGAATTATCCGCTACCTCCACGCCAACGGAGCATCCATATTCTTTATTTGCCTATTCATACACATTGGCCGAGGACTCTATTATGGATCCTTCACTTTTCTAGAGACCTGAAACATTGGCATCATCCTACTATTCACAGTAATAGCCACAGCTTTCATGGGTTATGTTCTTCCGTGAGGACAAATATCATTCTGAGGCGCTACCGTAATCACTAATCTCCTCTCAGCAATTCCCTATATAGGAACTGGCCTAGTAGAATGAATCTGAGGAGGGTTCTCAGTAGACAAAGCTACTCTTACCCGATTTTTCGCTTTTCACTTCATCCTGCCTTTCATCATCGCGGCCCTAGCCATAATTCATCTTCTTTTCTTACATGAAACAGGATCAAATAACCCTTCGGGAATCTCATCAGACTCCGACAAAATCCCCTTCCACCCCTACTACACAATTAAAGACCTACTAGGAGTAATCCTCTTACTATTATCCCTATTCTCTCTAGTACTATTCTCCCCTGACCTGCTGGGAGACCCAGACAACT
ATACCCCTGCCAACCCCCTAAACACCCCACCACATATTAAACCAGAATGATACTTCTTATTTGCCTACGCCATCCTTCGATCAATCCCCAACAAACTAGGAGGAGTATTGGCCCTCGTATCCTCAATCCTCATCCTAGCCCTAATTCCATACCTCCACACAGCCAAACAACGAAGCATAATATTCCGCCCACTTAGCCAATGCCTATACTGAATACTTGTAGCCGACCTATTTACCCTTACATGAATTGGAGGCCAACCCGTAGAAAACCCCTTCATCACTATCGGACAAACGGCCTCCATCATCTATTTCCTCATTGTCCTAATCCTAATACCCCTAACAAACCTGTTAGAAAACAAACTCCTCAAATGA---GAGAACCTGGTGGGGATGCAGGAGGCCATCGAGCAGGCCATCAAGAGCCGTGAGATTCTGGGCATCTCGGACCCTCAGACACTGGCCCAGGTGCTGACAGCTGGAGTGCAGAGCTCCCTAAATGACCCTCGGCTGGTCATCTCCTATGAGCCCAGCACCCTCGAGGCTCCCCGGCAGGCCCCAGCACTCACCAACCTCACACAGGAGGAACTGCTTGCCTGGCTGCAGAGGGGCCTCCGCTATGAGGTTCTGGAGGGCAATGTGGGCTACTTGCGAGTAGACGACATCCCAGGCCAAGAGGTGCTGAGCAAGCTGGGGGCTTTCCTGGTGGCCCACGTCTGGGGGAAGCTCATGGGCACCTCCGCCCTGGTGCTGGATCTGCGGCACTGTACCGGGGGCCAGGTATCCGGCATTCCCTACGTCATCTCCTACCTGCATCCGGGGAACACGATCCTACACGTGGACACCATCTATGACCGCCCCTCCAACAAGACCACAGAGATCTGGACCTTGCCTCAGGTCCTGGGAGAGAGGTATGGTGCCGACAAGGACGTGGTGGTCCTGACCAGTGGCCGCACTGGGGGCGTGGCCGAGGACATCGCCTACATCCTTAAGCAGATGCGCAG
GGCCATCGTGGTGGGTGAGCGGACCGTGGGGGGTGCCCTGGACCTCCAGAAGCTGAGGATAGGCCAATCCAACTTCTTCCTCACCGTGCCCGTATCCAGGTCCCTGGGGCCCCTGGGTGGAGGCAGCCAGACGTGGGAGGGCAGCGGGGTGCTGCCCTGTGTGGGGACCCCGGCAGAGCAGGCCCTGGAGAAAGCTCTGTCCATTCTCACTCTGCGCCGTGCCCTGCCCGGGGTTGTGCGCTGCCTGCAGGAGGCACTGCAGGACTACTACACACTGGTGGACCGTGTGCCGGCCCTGCTGCACCACCTGGCCAGCATGGACTTCTCCACAGTGGTCTCCGAGGAGGATCTGGTCACCAAGCTCAATGCGGGCCTACAATCTGTGTCCGAAGACCCCAGACTTCTAGTGCGGGCTGTTAGACCCAGAGAAACCCCTCCTGGGCCCGAGGTTGGAACTGAAGAGGCCCCGGGGGTGACCCCAGAGGTGCCTGAGGATGAGGCTGTCCGGCAAGCCCTGGTGGACTCCGTGTTCCAAGTGTCAGTGCTGCCAGGCAACGTGGGCTACCTGCGCTTTGACAGCTTTGCTGACGCCTCGGTGCTGAGGGGGCTGGGCCCTTACATCCTGCGCCAGGTGTGGGAACCTCAGCAACCAGGAGTTCTGGAGGTGCCCCCCACGGATGCCCCTGTGGGCACAACCACCCCATATGTGGAGGACACCCCAGAGCCGCCCATGCACAACTTCTTCTGCAGCCGGCTGCTGGATTTGGTCTTCCTGCTTGATGGCTCCTCCAAGCTGTCGGAGGCTGAGTTTGGGGTGCTGAAGGCTTTCGTGGTGGGCATGATGGAGCGGCTGTACATCTCCCAGAAGCGGGTGCGGGTGGCTGTGGTGGAGTTCCACGATGGCTCTCATTCCTACATTGGGCTCAAGGACCGGAAGCGGCCATCAGAGCTGCGGCGCATTGCTAGCCAGGTGAAGTACGTGGGCAGCCAGGTGGCCTCC
ACCAGCGAGGTCTTGAAGTACACGCTATTCCAAATCTTCAGCAAGATTGACCGCCCTGAAGCCTCCCGCATCACCCTGCTGCTGACGGCCAGCCAGGAGCCTCCACGGATGGCCCGGAACTTGGTCCGCTACGTCCAGGGCCTGAAGAAGAAGAAGGTCATCGTGATCCCTGTGGGCATCGGGCCCCATGCCAGCGTCAGGCAGATCCGCCTCATTGAGAAGCAGGCCCCAGAGAACAAGGCGTTTGTACTCAGCAGCGTGGATGAGCTGGAGCAGTGGAGGGACGAGATTATCAGCTACCTCTGTGACCTTGCCCCTGAAGCCTTGCCCTCAACATCTACTCCCCACATGGCACAAGTCACAGTGGGTCCCGGGCTCCCCGGGATTTCACCATCTGGACCCAAGAGAAACTCCATGGTTCTGGATGTGGCGTTTGTCCTGGAAGGCTCAGACAAAATCGGAGAAGCTAACTTCAACAGGAGCAAGGAGTTCATGGTGGAGGTGATTCAGCGGATGGACGTGGGCCAGGATGCCATCCACGTTGCAGTGCTTCAGTACTCATACGTGGTGGCCTTGGAGTACCCCTTCAGCGAGGCACAGTCCAAGGGGGACATCCTACAGCGGGTGCGTGAGATCCGCTACCAGGGCGGCAACAGGACCAACACTGGGCTGGCTCTGCAGTACCTCTCCGAGCACAGCTTCTCTGCCACCCAGGGGGACCGGGAGCAGGCGCCCAACCTGGTCTACATGGTCACGGGAAATCCTGCCTCCGATGAGATCAGGCGCTTGCCAGGAGACATCCAGGTGGTGCCCATTGGAGTGGGCCCTCATGCCAATGTGCAGGAGCTGGAGAGGATTGGATGGCCCAACGCTCCCATC---------------------------??????????????????????????????????????????????????????????????????????????????????????????????
????????????????????????????????????????????????????????
	Galea_musteloides                           -------------TAGCCTTTTTATTAGTTATTTGTAAACTTATACATGCAAGTATCACCGGTGAGAACCCAAGGAGTTGGTATTAAGCACGCCAGCTCATAACACCTTGCGCCACACCCCCACGGGACAGCAGTAATAAAAATTAAGCAATAAACGAAAGTTTGACTAAGTTATGGGTTGGTTAATCTCGTGCCAGCCACCGCGGTCATACGATTAACCCATATTAATCGGCGTAAA-AGTGTGTTAAATTTTGTCTAAGCTGTAAAAAGAAAGTAACCTCACGAAAGCTAAGACCCAAACTGGGATTAGATACCCCACTATGCTTAGCCGTAAACACAAGAGTTTCCGCCCGAGAACTACTAGCAATAGCTTAAAACTCAAAGGACTTGGCGGTGCTTTATACCCACCTAGAGGAGCCTGTTCTATAATCGATAAACCCCGATACACCTTACCATTGCTAACAGCCTATATACCGCCATCTTCAGCAAACCCAGTAAGCTTAAAAACGTTAGGTCAAGGTGTAGCTAATGGAATGGAAAGAAATGGGCTACATTTTCTGAAAGGAGGATTTAGTAGTAAACTAAGAATAGAGAGCTTAGTTGAACTAGGCCATGAAGCACGTACACACCGCCCGTCACCCTCCTCAAAGAGGAGACAAGTCGTAACAAGGTAAGCATACTGGAAAGTGTGCTTGGA--------------------------------------------------------------------------------------------------------------------------------------------------------------------------------------------------------------------------------------------------------------------------------------------------------------
----------------------------------------------------------------------------------------------------------------------------------------------------------------------------------------------------------------------------------------------------------------------------------------------------------------------------------------------------------------------------------------------------------------------------------------------------------------------------------------------------------------------------------------------------------------------------------------------------------------------------------------------------------------------------------------------------------------------------------------------------------------------------------------------------------------------------------------------------------------------------------------------------------------------------------------------------------------------------------------------------------------------------------------
------------------------------------------------------------------------------------------------------------------------------------------------------------------------------------------------------------------------------------------ATGACCCACATACGAAAATCTCATCCACTCATCAAAATTATTAATCACTCATTCATTGACCTACCAACCCCATCAAATATTTCAGCATGATGAAATTTTGGGTCTTTATTAGGTACATGTTTAGGTTTACAAATCATCACAGGATTATTTCTAGCTATACACTATACAGCAGATACACTCACAGCATTTTCATCAGTCACCCATATCTGCCGAGATGTAAATTATGGCTGATTAATCCGCTACCTCCATGCCAACGGCGCATCAATATTCTTTATTTTCCTTTATATTCACATCGGACGAGGAATCTACTATGGATCCTACACATTCATAGAAACATGAAACATCGGAATCATTCTTCTATTCACCGTAATAGCTACAGCTTTCATAGGCTACGTATTACCATGAGGACAAATATCATTTTGAGGCGCCACCGTTATCACAAACCTGCTATCAGCAATTCCATATATCGGAACAACATTAGTTGAATGAATCTGAGGTGGCTTCTCAGTTGACAAAGCAACCCTAACACGATTTTTTGCCTTCCACTTTATTCTTCCTTTCATCATTTCAGCTTTAGTAATAGTACACCTACTATTCCTTCACGAAACAGGATCAAACAACCCATCAGGGCTAAACTCCGACTCAGATAAAATGCCATTCCACCCCTACTACTCAACTAAAGATATTCTAGGCCTAATCCTCATAATATTAGTACTTCTATCGCTAGTCCTATTTACCCCTGACCTCCTAGGAGACCCAGACAACT
ATACCCCAGCCAACCCTTTAAACACACCACCACACATTAAACCTGAATGATATTTCCTATTTGCATATGCAATTCTACGATCCATTCCCAATAAATTAGGAGGAGTTCTAGCCCTAGTATTATCAATCCTAATTCTAGCTTTATTCCCAATACTACACACAGCCAAACAACGTAGTATAATATTCCGCCCTATCAGCCAATGCCTTCTATGACTCCTAGTAGCAAACCTAGTTATCCTTACATGAATTGGAGGCCAACCAGTTGAACAGCCCTACATTACAATTGGACAACTAGCATCAATCTCTTATTTCTCCATTATCCTAATTCGTTTCCCGCTAGCAAGTCAATTAGAAAACAAA-----------------------------------------------------------------------------------------------------------------------------------------------------------------------------------------------------------------------------------------------------------------------------------------------------------------------------------------------------------------------------------------------------------------------------------------------------------------------------------------------------------------------------------------------------------------------------------------------------------------------------------------------------------------
-------------------------------------------------------------------------------------------------------------------------------------------------------------------------------------------------------------------------------------------------------------------------------------------------------------------------------------------------------------------------------------------------------------------------------------------------------------------------------------------------------------------------------------------------------------------------------------------------------------------------------------------------------------------------------------------------------------------------ACCCCATACCTGGAAGACGTTCCGGAGCTGCCCCTGCATGACCTGTACTGCAGCAAGCTGCTGGATCTGGTCTTTCTGCTGGATGGCTCCTCCAAGCTGTCGGAGGCGGATTTTGAGGTGCTGAAGACCTTTGTGGTGAGTGTGATGGAGCGGCTGCGTATCTCCCAGAAGTGGATCCGGGTGGCTGTGGTGCAGTACCACTACGGCTCCCGTGCTTACCTTGAACTCAAAGCCCGGAAGCGGCCTTCAGAGCTACGGCGCATTGCCAGCCAGGTGAAGTACGTTGGCAGCCCGGAGGCATCC
ACCACTGAGGTCTTGAAGTACACACTCTACCAGATCTTTGGCAAAATTGATCGCCCTGAAGCCTCCCGCATTGTGCTACTCCTGACCGCTAGTTCACAGCCCAAATGGAAGACCCGAAATTTCATCAACAATGTTAAAAACCTGAAGAAGAAAAAGGTTATCCTGATACCAGTGGGCATTGGGCCGCATGTCAACCTCCCACAGATCCAGTTCATTGAGAAGCAGGCCCCAGAAAACAAGGCCTTCTTGCTTAGTGGTGTGGATGAGCTGGAGCAGCGGAGGGATGAAATTATCAACTACCTCTGTGACCATGCACCTGAGCCCCCTGCCCCGACTCAGCACCCCCAGGTGGCACAGGTCACTGTGGGTCCAGGGCTCTCGGAGATTTTGTCTCCAGGACCGGAGAGAAAGTCCATGGTTCTGGATGTGGTATTTGTCCTGGAGGGCTCAGACAAAGTTGGAGAAGCCAACTTCAACAGGAGCAAGGAGTTCATGGCAGAGGTGATCCAGCGCATGGATGTGAGCCAGGACGGCATTCACGTCACAGTCCTGCAATACTCGTACATGGTGAGCGTGGAGTACACTTTCCGTCAGGCCCAGTCCAAGGGGGATGTGCTGCAGCACGTGCGAGAGATCCAGTTCCGGGGTGGCAACCAGACCAACACTGGGCTGGCCCTGCAGTATGTGTCCGAGCACAGCTTCTCTGCWGATCARGGTGATCGGGAGCARGCGCCAAACCTGGTTTACATGGTCACAGGAAATCCCGCCTCTGATGAGATCAAGCGATTGCCTGAAGATATCCAGGTGGTGCCCATTGGAATAGGCCCTGGTGCCAATGTGCAGGAGCTGCAGAGGGTCAGCTGGCCCAGCACCCCCATCTTCATCCAAGACTTCGAGAGGCTTCCG??????????????????????????????????????????????????????????????????????????????????????????????
????????????????????????????????????????????????????????
	Geomys_breviceps                            AGAGGTTTGGTCCTGGCCTTTGCGTTAGCTGTTAGTATACTTACACATGCAAATATCCCCAGTGAGTTCCCAAGGAGCAGGTATAAAGCACACTAGCTAAAAACATCAAGTACCACACCCCCACGGGACAGCAGTGATAAAAATTAAGCAATGAACGAAAGTTTGACTAAGTAATGGGTTGGTAAATCTCGTGCCAGCCACCGCGGTCATACGATTAACCCTAGTTAACCGGCGTAAAGAGTGCACTAAAGTCTAATTAAGCTGTAGAAAGAAGGTAATTTCACTAAAGCTATAGAACAAACTGGGATTAGATACCCCACTATGTGTAGCCGTAAACACAAATCTATTCGCCTGAGGACTACAAGCAACTGCTAGAAACTCAAAGGACTTGGCGGTGCTTTATACCCACCTAGAGGAGCCTGTTCCATAATCGATAAACCCCGATCTACCTTACCATTGCTAACAGCCTATATACCGCCATCCTCAGCTAACCCAGTAGGCATAAAAAAGTTAGGTCAAGGTGTAGCCAATGAAGTGGAGTGAAATGGGCTACATTTTCTGAAAGGAGGATTTAGAAGTAAGTTAAAAATAGAGTGTTTAACTGAACAGAGCAATGA------------------------------------------------------------------------------------------------------------------------------------------------TTTGGTGCTTGAGCCGGAATAGTAGGCACTGGGTTAAGTATTCTAATTCGAGCAGAGCTTGGTCAACCAGGTTCCCTACTAGGTGATGATCAGATTTACAATGTAGTAGTCACAGCCCATGCCTTTGTTATAATTTTCTTCATAGTTATACCTATCATGATTGGTGGGTTTGGTAACTGATTAGTCCCCCTGATAATTGGAGCCCCTGACATAGCATTTCCTCGCATAAATAACATGAG
CTTCTGACTACTTCCCCCCTCCTTTCTTCTATTACTTGCCTCTTCTATAGTTGAAGCAGGAGCCGGGACCGGTTGAACAGTATACCCACCATTAGCTGGCAACCTAGCCCACGCAGGAGCTTCTGTAGATCTGACTATCTTCTCACTCCATCTGGCAGGAGTCTCATCAATTCTTGGAGCCATTAATTTTATCACTACCATTATCAATATAAAACCCCCAGCAATTACACAATACCAAACCCCACTGTTTGTTTGATCCGTTATAATTACTGCTGTGCTTTTACTACTCTCACTGCCAGTTTTAGCAGCAGGTATTACTATATTACTCACTGACCGTAATCTTAACACAACTTTTTTCGATCCAGCCGGTGGAGGAGACCCAATTCTTTATCAACACCTATTCTGATTTTTCGGGCACCCTGAAGTTTATATCTTAATTCTACCAGGATTTGGAATAATTTCACATATTGTTACTTATTATTCCGGAAAAAAAGAGCCTTTTGGTTATATAGGCATGGTTTGAGCTATAATATCAATTGGGTTTTTAGGATTTATCGTGTGAGCCCACCATATATTCACAGTAGGTATGGACGTAGACACACGAGCCTACTTTACATCTGCTACTATAATTATCGCCATTCCAACTGGAGTGAAAGTATTTAGCTGACTAGCCACTTTACACGGAGGTAATATTAAATGATCCCCTGCTATATTGTGAGCGCTAGGTTTTATTTTCCTTTTCACTATCGGCGGATTAACTGGAATCGTCCTATCCAACTCCTCACTAGACATTGTACTACACGACACTTATTATGTAGTAGCACACTTTCATTATGTTTTATCAATAGGGGCTGTATTTGCCATTATAGGAGGCTTCGTTCATTGATTTCCATTATTCACAGGCTATACCTTAAACGATACTTGAGCTAAAATCCACTTCACAATTATATTCGTTGGAGTAAATATGACATTTTTCCCTCAACATTTCTTAGGACTTGCA
GGTATACCACGACGATATTCAGACTATCCAGACGCTTACACTACATGAAATACTATTTCATCAATAGGTTCATTCATCTCCCTAACAGCCGTTATCCTAATAATTTATATAATCTGAGAAGCATTGGCCTCAAAACGACTAGTTAAATCAGTACCACTAACATCTACCAACTTAGAGTGAATACACGGATGCCCTCCACCATTTCACACATTCGAAGAACCC------------ATGGCAGTTATACGAAAATCACACCCCTTAATAAAAATTGTCAACCACGCATTCATCGACCTACCAACTCCCCCTAATATTTCTGGCTGATGAAATTTTGGCTCCCTATTGGGTCTGTGCTTAATTCTTCAAATCCTAACAGGCTTATTTCTAGCAATACACTACACATCGGACACTCTCACAGCTTTCTCATCAGTAGCACATATTTGTCGAGACGTAAACTATGGCTGACTCATCCGATATATGCACGCCAACGGAGCTTCTCTATTCTTCATCTGTCTATATATCCACATCGGACGAGGTATTTACTACGGATCTTATCTATACACAGAAACATGAAATATCGGCATCCTACTGCTATTCCTAACCATAGCCACTGCTTTCGTAGGCTACGTATTACCATGGGGACAGATATCATTTTGAGGAGCTACCGTTATTACCAACCTACTCTCAGCTATTCCCTACATCGGACAAGACCTAGTAGAATGAATCTGAGGTGGGTTCTCTGTAGACAAAGCTACACTAACACGCTTTTTCGCATTTCACTTCATCTTGCCATTTATTATTGCAGCTCTAGCAATAGTCCATCTTCTATTTCTACACGAAACAGGATCCAATAACCCACTAGGAATCCCATCAGACAGCGGAAAAGTGCCGTTTCACCCCTATTACACAACCAAAGACTTTCTAGGAGTCATTATACTACTCATACTATTTATAACCTTAGTATTATTTTTTCCAGACAAACTAGGAGACCCTGACAACT
ATATACCCGCAAACCCACTCAACACCCCACCACATATCAAACCAGAGTGATATTTCCTATTCGCATATGCTATCCTACGGTCAATTCCCAACAAACTAGGAGGAGTAGTAGCCCTAGCACTATCTATCCTAGTCCTAGCCCTACTCCCCTACCTCCACACATCAAAACAACGAAGCCTAGCATTCCGACCATTAAGTCAAATTCTATTCTGAATGCTAGTATCGGATATATTACTACTAACTTGAATTGGAGGGCAACCAGTAGAGCCACCATTCATTATCATTGGACAAGTAGCATCCATCCTATATTTCTTAATTCTTTTGTTGTTAATACCAGTAGCGGGGTTAATTGAAAATAAACTACTTAAATGACCAGAGAACCTGATGGGCATGCAGGCAGCCATACAGCAAGCCATGAAGAGTCAGGAGATCCTGGGTATCTCGGACCCCCAGATGCTGGCCCACGTGCTGACAGCTGGAGTACAGAGCTCGCTGAATGACCCACGCCTGGTTATCTCTTATGAACCCAGCACCCTGGAGGCCCCCCGGCAAACTGCGGCACTCAGTAACTTTAGCCAAGAGGAATTGCTAAAGTGGCTGCAGGACAAGATCCATCATGAGGTCCTAGAGGGTAATGTGGGCTACCTGAGGGTGGATGACCTTCCCGGCCACGAGGTGCTAAGCAAGCTCGGGGATTTCCTGGTGGCCCACGTGTGGAGTCAACTCATGAGCACCTCCGCCCTTGTGCTGGATCTCCGACACTGCACCAGCGGCCAAGTCTCCGGAATCCCCTATGTCATTTCCTACCTGCACCCTGAGAACACTGTCTTGCATGTCGATACCATCTATGATCGCCCTTCCAACACCACCACTGAGATCTGGACCTTGCCCAAGGTCCTGGGAGACAGATACAGCGCGGAGAAGGACGTGGTGGTTCTCACCAGTGGTCGCATGGGAGGTGTGGCCGAGGACCTCGCCTACATCCTCAAGCAGATGCGCAG
GGCCGTCGTGGTGGGGGAGCGGACTGAGGGGGGAGCCCTGGACCTCCAGAAGCTAAGGATAGGCCAGTCTGACTTCTTTCTCACTGTCCCTGTATCCAGATCTCTGGGGCCCCTGGGTGGAGGCAGCCAGACGTGGGAAGGCAGCGGGGTACTGCCCTGTGTGGGGACACCGGCTGAGCAGGCCCTGGAGAAGGCTCTGGCCATGCTCACCCTGCGTCGTGCCCTGCCCGGGGTCCTCCAGCACCTGCAGGAGGCCCTGCAGGACTATTACACCCTGGTGGACCGCGTGCCCGCCCTGGTGCATAACCTGGCTGGCATGGATTACTCGGCGGTGGTGTCTGAGGAGGATCTGGTCACCAAGCTCAATGCCGGCTTGCAAGCTGTATCTGAAGACCCGCGTCTCCTGGTGCGAGCCGTTGGGCCCAGAGACACCTCTTCAGGGCCAGAGGCTGGAGCTGAAGAGCCCCCCGTGACAGGCCCCGAAGTGCCCCAAGATGAGGCTGCCCGGAGAGCCCTGGTCGACTCTGTGTTCCAGGTGTCCGTGCTGCCAGGCAACGTGGGCTACCTGCGTTTTGACAAGTTCGTGGACGCCTCGGTGCTGGACGCGCTGGGCTCTTACGTGCTGCGCCAGGTGTGGGGTCCCCGGGAACCCGGAGGCCTGGCGGTGCCCCCCACCGAGGCCCCGGCCAGCCCGACCACCCCGTACCCGGAGGACACGCCCGAGCCCCCCCTGCACGACTTCTCCTGCAGCAAGCTCCTGGACCTGGTGTTCCTGCTGGACGGCTCGTCGCGGCTGTCGGAGGCCGAGTTCCAGGACCTCAAGGCCTTCGTGGTGGGGATGATGGAGCGGCTTCACATCTCCCAGAAGCGGATCCGCGTGGCCGTGGTCGAGTACCACGACGGCTCCCACGCCTACGTCGAGCTCAAGTCCCGCAGGCGGCCGTCGGAGCTGCGACGGGTGGTCAGCCAGGTGAAATACGTGGGCAGCCACGTGGCGTCC
GTCAGCGAGGTGTTGAAATATACCCTCTTCCAGATCTTCGGCAAGGTGGATCGTCCCGAGGCCTCCCGGGTGGCGCTGCTGCTGACGGCCAGCCAGGAGCCACCCCGCCTGGCCCGGAACTTGGTCCGCTACGTCCAAGGCCTGAAGAAGAAGAAGGTGGTCGTGATTCCCGTGGGCATCGGGCCCCACACCAGCCTCCRGCAGATTCGCCTCATCGAGAGACAGGCGCCCGAGAACAGGGCCTTCGTGCTGAGCGGGGTGGGAGAGCTGCAGCAGCTCAGGGACGAGATGGTCAGCTACCTGTGTGACCTGGCCCCCGAGCCCCCCGCTCCCACCCTGGCTCCCCCCCAGGCCCAGGTCACTGCAGGCCCCGAGGGCCCCGGGACCCCCTCGCTGAGACCCAGCCGGAGGCCGCTGGTCCTGGATGTGGCGTTTGTCCTCGAGGGYTCGGACCGAGTCGGGGAGGAGAACTTCAACAAGAGCAAGGAGTTTGTGGAGGAGCTGGTGGGGAGCCTGGACGTGGGTCCCCACGGCGTCCACGTGTCCGTGCTGCAGTACGCGGACACGGTGACGGCCGAGTACTCGTTCAGCCAGAGCCAGGCCAGGGACGCCGTTCTGCAGCAGCTGCGACACATGCCCTACCGCGGTGGCCCCAGGACCAACACCGGCCTGGCGCTGCAGCACCTGGCCAGCCACAGCTTCTCCCCCGGCCACGGGGCCCGCGCCCAGGCCCCCAGCCTGGTCTACATGGTCACCGGGAGCCCCGCTTCCGACCAGATCCGCCGGCTGCCGGGGGACATCCGGGTTGTGCCCATCGGCGTGGGCCCCCACGCAGACACGCCCGAGCTGGAGAGGATCGCCTCTCCCTACGCCCCCATCCTCATCCGAGACTTCCAGACGCTGCCA??????????????????????????????????????????????????????????????????????????????????????????????
????????????????????????????????????????????????????????
	Gerbilliscus_guineae_gambianus              AAAGGTTTGGTCCTGGCCTTATAGTTAATTGAAGGTGAGATTACACATGCAAATTTCCCCTGTGCGAACCCAAGGAGAAGGTATCAAGCACATTAGCTTTTAACGCCTAGCGCCACTCCCCCACGGGACAGCAGTGATAAAAATTTAGCAATAAACGAA-GT-TGACTAAGCTACGAGTTGGTAAATTTCGTGCCAGCCACCGCGGTCATACGATTAACTCAAACTAACCGGCGTAAAACGTGTATTGAAACCCAACTAATGCGTAGAAGGAAAGTAATTCCACGATAGCTAAGACCCAAACTGGGATTAGATACCCCACTATGCTTAGCCCTAAACACAAAATTATTTGCCAGAGAACTACGAGCCACCGCTTAAAACTCAAAGGACTTGGCGGCGCTTTATATCCGTCTAGAGGAGCCTGTTCTATAATCGATAAACCCCGTTCCACCTTACCATTGCTTTCAGCTTATATACCGCCATCTTCAGTAAACCCAGTAAACGTGAAGACGTTAGGTCAAGGTGTAGCCTATGAGTTGGAAAGCAATGGGCTACATTTTCTGAAAGGAGGATTTAGTAGTAAATTAAGAATAGAGTGCTTAATTGAATAAAGCTCTGAAGCGCGCACACACCGCCCGTCACCCTCTTCAAAGAGGAGGTAAGTCGTAACATGGTAAGCATACTGGAAAGTGTGCTTGGA--------------------------------------------------------------------------------------------------------------------------------------------------------------------------------------------------------------------------------------------------------------------------------------------------------------
----------------------------------------------------------------------------------------------------------------------------------------------------------------------------------------------------------------------------------------------------------------------------------------------------------------------------------------------------------------------------------------------------------------------------------------------------------------------------------------------------------------------------------------------------------------------------------------------------------------------------------------------------------------------------------------------------------------------------------------------------------------------------------------------------------------------------------------------------------------------------------------------------------------------------------------------------------------------------------------------------------------------------------------
------------------------------------------------------------------------------------------------------------------------------------------------------------------------------------------------------------------------------------------ATGACAATCATACGAAAATCTCACCCACTACTTAAAATTATTAATCACTCATTTATTGACCTACCTACTCCCCCCAACATTTCATCATGATGAAATTTTGGCTCACTTCTGGGCCTTTGCTTAATTATTCAAATCACCACAGGACTATTTTTAGCAATACATTATACAGCCGATACAACAACGGCATTTTCATCCGTATCACATATCTGCCGAGATGTTAACTATGGCTGATTAATTCGATACATACACGCAAATGGGGCCTCTATATTCTTTATCTGCCTTTTCATCCACATTGGACGAGGAATCTACTACGGCTCCTATCTCTACATAGAAACATGAAACATTGGAGTAATTCTATTATTCGCCGTAATAGCTACCGCATTCATAGGTTATGTTCTCCCATGAGGACAGATATCCTTCTGAGGAGCTACCGTAATTACAAATTTGCTCTCAGCTATTCCTTACGTAGGAACAACAATTGTAGAATGAATTTGAGGGGGGTTCTCTGTAGATAAAGCTACCCTAACACGTTTTTTTGCATTCCACTTTATCTTACCCTTTATTATTGCAGCCCTAGCAGTAGTCCATCTTCTGTTTCTTCATGAAACAGGTTCAAACAACCCCATGGGAATTAACTCAAACGCAGACAAAATCCCCTTCCACCCATATTATACAATTAAAGACTTCCTAGGAGCAATCTTATTACTATTACTATTAATACTTATAGTCCTATCTTCACCTGACCTTTTAGGAGACCCAGACAACT
ATATACCAGCTAACCCATTAAATACTCCTCCTCATATTAAACCAGAATGATACTTTTTATTTGCTTACGCTATTCTACGCTCTATTCCTAACAAACTAGGAGGAGTCTTAGCCCTAATTCTCTCTATTCTGGTCCTTATGATTTTACCCCTAATTCACACATCAAAACAACGAAGCCTAATATTCCGACCAATCTCACAATTTATATTCTGAATTCTAGTAGCCAACCTCCTAATTCTCACATGAATCGGAGGACAACCTGTAGAACATCCATTTGTCATCATTGGCCAACTAGCCTCAATCAGTTATTTCTCCATTATTCTCGTCTTCCTACCAATTGCGGGAATTATTGAAGACCATATATTAAAATGA---------CTCATGGGAATGCAAGCAGCCATTGAGCAAGCCATGAAGAGCCATGAGATTCTGAGCATCTCAGACCCTCAGACGCTGGCCCATGTGCTGACGGCTGGAGTGCAGAGTTCCTTGAATGACCCTCGTCTCCTCATCTCCTATGAGCCCAGTGCCCTGGAGGCTCCGCAGCAAGCACCAGCACATGCCAACCTCAGCCGAGAAGAACTGCTGGCWCAGATGCAGAGCAACATCCGCCACGAGGTTCTTGAGAGCAACGTGGGTTACCTACGAGTGGATGACCTCCCAGGCCAAGAGGTACTGAGYGAGCTGGGGGAGTTCTTGGTGACCCATATATGGAAGCAGCTCATGGCTACCTCGTCTTTGGTGCTAGATCTCCGGCACTGTACAGGTGGTCATGTCTCCGGGATCCCTTACGTCATCTCCTACTTATACCCTGGGAACACCGTCATGCATGTGGACACCATCTATGACCGCCCCTCCAATACCACCACTGAGATCTGGACCTTGCCCAAGGTCCTAGGGGAGAGATACAGTGCTGACAAGGATGTGGTCGTCCTGACCAGTGGACATACTGGGGGAGTGGCCGAGGACATCGCCTACATCCTCAAGCAGATGCGCAG
GGCCATCGTGGTGGGTGAGCGGACAGARGGTGGTGCCCTGGACCTCCAGAAGCTGAGGATAGGCCAGTCTGACTTCTTCCTCACAGTGCCTGTGTCCAGGTCCCTGGGACCCCTGGGTGGAGGTGGCCAGACATGGGAAGGCAGTGGAGTGCTGCCCTGCGTGGGGACACCTGCAGAGCAGGCCCTGGAAAAGGCCCTGGCCATCCTCACCCTGCGTCGTGCCCTGCCAGGAGTTGTCCTTCGACTTCAGGAAGCCCTGCAGGACTATTACACGCTGGTGGACCGAGTGCCAGGCCTGCTGCACCACCTGGCTAGCATGGACTACTCAGCCGTGGTCTCCGAAGAGGACCTGGTGGCAAAGCTCAATGCTGGCTTGCAGGCTGTGTCGGAGGACCCCAGGCTCCTGGTGAGAGCCACTGGACCCAGAGAAACCTCCTTGAGGCCTGAGACTGGGCCTCAAGATTCCCCAGAAGCCACCCCTGAGGTGCCCAAGGAAGAAGCCGCACGGAGGGCTCTAGTGGGGTCTGTGTTTCAGGTCTCCGTGCTGCCAGGCAATGTGGGCTACCTGCGCTTCGACAGATTTGCAGATGCCTCTGTGCTGAGGACACTGGGCCCTTACGTGCTGCAGCAGGTGTGGGAA------------------------------------------CCAGTTGACTCTACCACTTCATATGTTGAAGATACTCCGGAGCCACCCCTAGACAGCTTCTACTGCAACAGGCTGCTGGATCTTGTCTTCCTTCTGGATGGCTCCTCCAGGCTTTCCGAGGCCGAGTTTGAAGTGCTCAAGGCGTTTGTGGTGGGCATGATGGAGACACTGCACATCTCTCAGAAGCGCATCCGTGTGGCAGTGGTGGAGTACCATGATGGCTCCCACTCCTACATTGAGCTCAAGGCCCGGAAGCGACCCTCAGAGCTTCGGCGCATTGCCAGCCAGGTCAAGTATGCAGGCAGCCAGGTGGCCTCT
ACCAGCGAGGTTTTGAAGTACACAATGTTCCAGATCTTTGGCAAGGTGGATCGCCCAGAAGCCTCCCGCATTGCCCTGCTCCTGACTGCTAGCCAGGAGCCCCCTCGGACGGCCAAGTTTTTGCCCCGCTACGCCCAGGGCCTGAAGAAGAAGAAGGTCATTGTGGTCCCTGTGGGCATTGGG------GCCAGC------CAGATCCGCCTCATTGAGAAGCAGGCCCCTGAAAACAAGGCCTTTCTGCTCAGTGGGGTGGATGAGCTGGAGCAGAGAAGAGATGAGATAATCAGTTACATCTGTGACCTTGCCCCCGAGCCCCCGGCCCCTACTCAGCCTCCCCAGGTAGCACAGGTCACCGTGGCTCCAGGGATCTCTGGGGCTTCATCACCAGGGCCAAAGAGGAAGTCCATGGTTCTGGGTGTGGTGTTTGTCCTGGAGGGGTCAGACGAAGTTGGTGAAGCCAACTTCAATAAGATCAAAGAGTTCCTGGAGGAGGCAATACGGCGCATGGATGTGGCCCATGATGGCATCCACATCACAGTGCTGCAGTATTCGTATACGGTAACTGTGGAGTACACCTTCAACGATGCCCAGTCCAAGGAGGATGTGCTGCGGCACGTGCGAGAGATCCGCTACCGCGGCGGCAACAGGACCTACACCGGGCAGGCCCTGCAGTACCTCTCTGAACACAGCTTCTCTCCCATGCAGGGGGACCGGGAACAGGCACCTAACCTGGTCTACCTGGTCACGGGGAACCCTGCCTCTGATGAGATCAAGAGGTTGCCTGGAGACATCCAGGTGGTACCCATTGGGGTGGGCCCTCAT---------------------------------------------------------------------------??????????????????????????????????????????????????????????????????????????????????????????????
????????????????????????????????????????????????????????
	Gerbillus_nanus_dasyurus                    AAAGGTTTGGTCCTAGCCTTGTAGTTATTTCCAGGTAAGCTTACACATGCAAATATCCCCTGTGCCTATCCAAGGGAAAAGTATCAAGCACATTAGCTCATGACACTTAGCGCCACACCCCCACGGGACAGCAGTGATAAAAATTTAGCAATAAACGAAAGTTTGACTAAGCTATGAGTTGGTAAATTTCGTGCCAGCCACCGCGGTCATACGATTAACTCAAATTAACCGGCGTAAAACGTGTATTGAAACCCAACAAATGCGTAGAAGGAAGGTAATTCCACGATAGCTAAGATCCAAACTGGGATTAGATACCCCACTATGCTTAGCCCTAAACACAAAATTATTTGCCAGAGAACTACTAGCTAATGCTTAAAACTCAAAGGACTTGGCGGTGCTTTATATCCATCTAGAGGAGCCTGTTCTATAATCGATAAACCCCGTTCCACCTTACCATTGCTTTCAGCCTATATACCGCCATCTTAAGTAAACCCAGTAAGCGTGAGGACGTTAGGTCAAGGTGTAGCCTATGAGTTGGAAAGTAATGGGCTACATTTTCTGAAAGGAGGATTTAGTAGTAAATCAAGAATAGAGTGCTTGATTGAATTGAGCCATGAAGCACGTACACACCGCCCGTCACCCTCTTCGAAGAAGAGGTAAGTCGTAACAAGGTAAGCGTACTGGAAAGTGTGCTTGGA------------------------------------------------------------------GGGGCCTGAGCAGGAATAGTAGGCACAGCCCTAAGTATTCTTATTCGAACAGAGCTAGGCCAACCAGGTGCCCTATTAGGAGACGACCAAATCTATAATGTTATCGTTACTGCCCACGCCTTCGTCATAATTTTCTTTATAGTCATACCTATAATAATTGGAGGTTTCGGGAACTGATTAGTTCCCTTAATAATTGGTGCCCCCGATATGGCCTTCCCACGAATAAATAATATAAG
CTTTTGACTACTCCCCCCCTCATTTCTTCTCCTTCTAGCATCATCTATAGTGGAGGCGGGAGCCGGAACAGGCTGAACAGTCTATCCACCCCTAGCCGGAAACTTAGCCCATGCAGGAGCATCAGTGGATCTTACAATTTTCTCTCTTCACTTGGCCGGAGTCTCATCAATCCTAGGAGCAATTAATTTCATTACCACCATTATCAACATAAAACCACCAGCCATAACACAATATCAAACCCCATTATTCGTGTGATCAGTACTGATTACAGCAGTTCTTTTACTTCTCTCACTCCCAGTCCTAGCTGCAGGCATTACTATACTTTTAACTGACCGAAATCTTAATACAACCTTCTTTGACCCTGCCGGAGGAGGCGATCCAATCCTTTACCAACACTTATTCTGATTTTTTGGTCAC------------------------------------------------------------------------------------------------------------------------------------------------------------------------------------------------------------------------------------------------------------------------------------------------------------------------------------------------------------------------------------------------------------------------------------------------------------------------------------------------------------------------------------------------------------------------------------------------------
------------------------------------------------------------------------------------------------------------------------------------------------------------------------------------------------------------------------------------------ATGACAAACTTCCGAAAAACTCACCCTCTACTAAAAATAGTAAACCATTCATTCATTGATCTCCCCACTCCCCCCAACATCTCATCCTGATGAAACTTCGGCTCACTCCTAGGAATCTGCTTAGTTATTCAAATCACCACAGGACTTTTCCTAGCTATACATTACACAGCAGACACAACAACAGCATTCTCATCAGTCTCACACATTTGCCGAGACGTAAATTACGGATGACTAATCCGCTATATACACGCAAACGGAGCCTCAATATTTTTTATCTGTTTATTTATCCACATCGGACGAGGGATTTATTATGGATCCTATATCTTTCAAGAAACATGAAACATCGGTGTAATTCTCTTATTCGCTGTAATAGCCACTGCATTTATAGGCTATGTTCTACCATGAGGACAAATATCTTTCTGAGGAGCTACAGTAATCACTAATCTCCTCTCAGCAATCCCATACATTGGCCCAACAATTGTAGAATGAATTTGAGGGGGTTTCTCAGTAGACAAAGCCACCCTAACACGATTCTTCGCATTCCACTTTATTCTCCCATTCATCATTGCAGCTCTTGTACTAGTCCATCTCTTGTTCCTACACGAGACCGGATCTAATAATCCCCTGGGAATCAACTCAAACGCAGACAAAATCCCTTTTCACCCCTACTATACAGTAAAAGACTTCCTAGGGGTTATTATCTTTATTTTATTCTTCACAATAATAGTCCTATTTTTCCCAGACTTACTTGGAGATCCAGACAACT
ACACACCCGCCAATCCACTTAACACCCCTCCTCACATTAAACCCGAATGATACTTTCTATTTGCCTACGCCATCCTACGCTCAATTCCCAACAAACTAGGAGGAGTCCTAGCCCTAGTACTTTCAATCCTCATCCTAGCCCTCCTACCACTTATTCATACATCAAAACAACGAAGCCTAATATTCCGACCGATCTCACAAATACTATACTGAATTTTAATCGCTAACCTACTTATCCTAACATGAATTGGAGGTCAACCAGTAGAACACCCATTTATCATCATTGGCCAACTAGCTTCAATCAGCTACTTCTCTATTATCCTCATCCTACTTCCAATTGCAGGAATTATCGAAGACAAAATATTGAAATGACCCGAGAACCTCATGGGAATGCAAGCAGCCATTGAGCAAGCCATGAAGAGCCATGAGATTCTGAGCATCTCAGACCCTCAGACGCTGGCCCACGTGCTGACGGCTGGAGTGCAGAGTTCCCTGAACGACCCTCGTCTCCTCATCTCCTATGAGCCCAGTGCGCTGGAGGCTCCCCAGCAAGCACCAGCACTCACCAACCTCAGCCGAGAAGAACTGCTGGCACAGATGCAGAGGAACATCCACCACGAGGTTCTTGAGGGCAACGTGGGTTACCTACGAGTGGATGATCTCCCAGGCCAAGAGGTACTGAGTGAGCTGGGGGAGTTCTTGGTGACCCATATATGGAAGCAGCTCATGGCTACCTCTTCTTTGGTGCTAGATCTCAGGCACTGTACAGGTGGTCATGTCTCCGGGATCCCTTACGTCATCTCCTACTTGAACCCTGGGAACACTGTCATGCACGTGGATACCATCTATGACCGCCCCTCCAATACCACCACTGAGATCTGGACCTTGCCCAAGGTCCTAGGGGAGAGATACAGCGCCGACAAGGACGTGGTAGTCCTGACCAGTGGACGTACGGGCGGAGTGGCTGAGGACATCGCCTACATCCTCAAGCAGATGCGCAG
GGCCATCGTGGTGGGTGAGCGGACGGAGGGTGGTGCCCTGGACCTCCAGAAGCTGAGAATAGGCCAGTCTAACTTCTTCCTCACAGTGCCCGTGTCCAGGTCCCTGGGACCCCTGGGTGGAGGTGGCCAGACATGGGAAGGCAGTGGAGTGCTCCCCTGCGTGGGGACGCCTGCAGAGCAGGCCCTGGAAAAGGCCCTGGCCATCCTCACCCTGCGTCGCGCCCTGCCGGGGGTCGTCCTCCGGCTTCAGGAAGCCCTGCAGGACTATTACACGCTGGTGGACCGCGTGCCAGGCCTGCTGCACCACCTCGCTGGCATGGACTACTCAGCCGTGGTCTCTGAAGAGGACCTGGTGACCAAGCTCAACGCTGGCTTGCAGGCCGTGTCGGAGGACCCCAGGCTCCTGGTGAGAGCCACTGGACCCAGAGAAACCTCCTCTAGGCCTGAGGCTGGGCCTAATGATTCCCCAGCGGCCACCCCTGAGGTGCCCGAGGAAGAAGATGCACGGAGGGCCCTAGTGGGCTCTGTGTTTCAGGTATCTGTGCTGCCAGGCAATGTGGGCTACCTGCGCTTTGACAGATTTGCAGACGCCTCAGTGCTGAGGACCCTGGGCCCTTACGTGCTGCAGCAGGTGTGGGAACCCCGAGAGCCTGGAGGCCTGCTGGTACCCCCGACAGATGGCCCGGTCAGCTCTACCACCCCATATGTTGAAGATACCCCTGAGCCACCCCTGGACAGCTTCTCCTGCGACAAGCTACTGGATCTTGTCTTTCTTCTGGATGGCTCCTCCAAGCTCTCCGAGGCCGAGTTTGAAGCGCTCAAGGCGTTTGTGGTGGGCGTGATGGAGAAGCTCCGCATCTCTCAGAAGCGCATCCGTGTGGCAGTGGTAGAGTACCACGAAGGCACTCACTCCTACATTGAGCTCAAGGCCCGGAAGCGACCCTCAGAGCTCCGGCGCATGGCCAGCCAGGTTAAGTATGCGGGTGGCCAGGTGGCCTCT
ACCAGCGAGGTTTTGAAGTACACGCTGTTCCAGATCTTTGGCAAAGTGGACCGCCCAGAAGCCTCCCGCATTGCCCTGCTCCTGACTGCTAGCCAGGAGCCCCCTCGGACGGCCAGGCATTTGGTCCGCTATGCCCAGGGCCTGAGGAAGAAGAAGGTCATTGTGATCCCTGTGGGCATTGGGCCACATGCCAGCCTTAAGCAGATCCGTCTCATTGAAAAGCAGGCCCCCGAAAACAAGGCCTTTCTCCTCAGTGGGGTGGACGAGCTGCAGCAGAGAAGGGATGAGATAATCAGTTACTTCTGTGACCTTGCCCCTGAGCCCCCGGCCCCTACTCAGCCTCCCCAGGTAGCACAGGTCACCGTGGGTCCGGGGACCTCTGGGGTTTCATCACCAGGACCAAAGAGGAAGTCCATGGTTCTGGATGTGGTGTTTGTCCTGGAGGGGTCAGACGAAGTTGGGGAAGCCAACTTCAATAAGAGCAAAGAGTTCCTGGAGGAGACAATACAGCGCATGGATGTGGCCCAGCATGGCATCCATGTCACGGTACTGCAGTATTCATACACGGTAACTRCGGAGTACACCTTCAACGAGGCCCAGTCCAAGGAGGATGTGCTGCAGCACGTGCGGGAGATCCGCTACCGTGGCGGCAACAGGACCAACACTGGGCAGGCCCTGCAGTACGTTTCCGAGCACAGCTTCTCTCTCAGCCAGGGCGACCGGGAACAGGCACCTAACCTGGTCTACCTGGTCACGGGGAACCCTGCCTCTGACGAGATCAAGAGGTTGCCTGGAGACATCCAGGTGGTACCCATCGGGGTGGGCCCCCATGCCAACGGGCAGGAACTGGAGAGAATCGGCAGGCCCATC------------------------------------??????????????????????????????????????????????????????????????????????????????????????????????
????????????????????????????????????????????????????????
	Glis_glis                                   AAAGGTTTGGTCCCAGCCTTCTTATTAGTTTATAGCAAGATTACACATGCAAGCATCTCCTGTGAGAACCCAAGGAGCAGGTATCAAGCACACTAGCTCAAAACACCTTGCACCACACCCCCACGGGTCAGCAGTGATTAAAATTAAAATATAAACGAAAGTTTGACTAAGCTATGGGTTGGTAAATTTCGTGCCAGCCACCGCGGTCATACGATTAACCCAAATTAATCGGCGTAAAGGGTGTGTTAAATTCTGTCTAAGCTGTAAAAAGAAAGTCACCTCACGATAGCTAAGACCCAAACTGGGATTAGATACCCCACTATGCTTAGCCCTAAACACGCAACCGTTCGCCAGAGTACTACAAGCCACAGCTCAAAACTCAAAGGACTTGGCGGTGCTTTATATCCCTCTAGAGGAGCCTGTTCTATAATCGATAAACCCCGATAAACCTCACCATTGCTACCAGCTTATATACCGCCATCTTCAGCAAACCTAGTAAGCCTAAAAACGTTAGGTCAAGGTGTAGCCTATGAAGTGGAAAGAAATGGGCTACATTTCCTGAAAGGCGGATTTAGTAGTAAGCTAAGAATAGAGAGCCTAGCTGAATAGGGCCATGAAGCACGCACACACCGCCCGTCACCCTCCTCAAAGAGGAGATAAGTCGTAACATGGTAAGCATACTGGAAAGTGTGCTTGGAATGTTCATTAACCGTTGATTCTTTTCAACAAATCACAAAGACATTGGCACGCTATATCTACTATTTGGTGCTTGAGCCGGAATAGTTGGTACAGCCTTAAGTCTCTTAATCCGTGCTGAACTAGGCCAACCCGGAGCACTACTGGGTGATGATCAAATCTATAACGTTATTGTCACAGCCCATGCATTTGTCATAATTTTCTTTATAGTTATACCAATTATGATTGGAGGATTTGGAAACTGATTAGTTCCTTTAATAATTGGAGCCCCTGATATAGCGTTCCCACGAATAAATAATATAAG
CCTCTGACTCCTTCCACCTTCCTTTCTTCTTCTCTCAGCCTCCTCTATAGTAGAAGCAGGGGCAGGTACAGGTTGAACTGTATATCCCCCTCTTGCAGGAAATTTAGCTCACGCAGGAGCCTCTGTTGACTTAACATTTTTTTCACTTCATCTAGCAGGGAGCGCCTCAATTTTAGGTGCCATTAATTTTATCACAACAATTATTAATATAAAACCTCCTGCAATATCTCAATATCAAACTCCATTATTCGTATGGTCAGTATTAATTACTGCTGTCTTAATTATTCTATCTCTTCCAGTACTAGCAGCAGGTATTACTATATTACTAACAGACCGTAATCTCAATACTACCTTTCTTTACCCTGCTGGAGGAGGAGACCCTATTTTATACCAACACCTATTCTGATTCTTTGGTCACCCCGAAGTATATATTCTACTTTTTACCTGGTTTGGAATTATTTCACATCGGACCACCTATTATTCAGGAAAAAAAGAACCCTTCGGATATATAGGCATGGTAGGAGCCATAATATCCATTGGATTCCTAGGATTTATTGTATGAGCTCACCATATATTTACCGTAGGATTAGATGTAGATACTCGAGCATATTTTACATCAGCTACTATAATTATTGCTATTCCTACAGGAGTAAAAGTCTTTAGCTGACTAGCAACTCTCCATGGAGGTAATATTGTCTGATCCCCCGCTATACTATGAGCCTTAGGATTTATTTTCCTATTTACTGTTGGAGGATTAACCGGAATTGTCCTAGCAAATTCTTCCCTAGATATTGTACTTCACGATACATACTATGTATTGGCCCAATTCCACTATGTATTATTTACAGGAGCAGTATTCGCCAATATAGTTGGCTTCGCCCACTGATTCCCACTTTTTTTAGGCTATACCTCAAATGACGCGTGAGCAAAAATCCACTTTGCAGTTATATTTGTTGGAATAAATCTGACATTCTTCCCTCAAGATTTTCTTGGTTTATCA
GGTATACCTCGACGATACTCAGACTACCCAGACGCTTATACAACATGAAATACTGTATCTTCAATAGGATCCTTTATCTCTCTTACAGCTGTAATAATCATAATGTTTATGGTATGAGAAGCTTTCGCCTCAAAACGAGAAGTACTAACAGTTGAACTTCCATCCACAAATTTAGAGTGATTGCATGGATGTCCTCCACCATATCACACATTTGAAGAGCCTACTTATGTTAAGATGACAATTATTCGAAAATCCCACCCTCTCATCAAAATTATTAATCATTCATTCATTGATCTACCAACCCCTTCAAATATTTCAGCTTGATGAATTTTTGGATCCCTTCTAGGAGCCTGCTTAGGAATTCAAATCCTAACAGGCCTATTTCTAGCTATACACTATACATCAGATACAATAACAGCATTCTCATCCGTTACACATATCTGCCGAGACGTAAACTACGGCTGATTGATTCGCTATATACACGCAAATGGAGCCTCCATATTCTTTATTTGCTTATTTCTCCATGTAGGTCGAGGAATATATTATGGATCCTACATATTTATCGAAACCTGAAATATCGGCATTATTCTCCTGTTTACTGTTATAGCAACTGCATTCATAGGTTACGTCCTCCCATGAGGACAAATATCCTTTTGAGGAGCTACCGTAATTACTAATCTTTTATCTGCCATCCCCTACATCGGTACTACCTTAGTAGAATGAATTTGAGGCGGCTTCTCCGTAGACAAAGCTACTCTAACCCGATTTTTTGCATTTCACTTTATTCTACCCTTCATTATTGCAGCCCTAGTAATAGTCCACCTTCTATTCCTTCACGAAACAGGATCGAATAACCCATCAGGATTAAACTCAGACACAGACAAAATCCCATTCCACCCTTATTACACAATTAAAGATATTCTAGGCCTACTCCTACTCATTTTTCTCCTCATAACCCTAGTCTTATTCTCCCCAGACTTATTAGGAGACCCCGATAACT
ACACCCCCGCCAACCCACTAAGTACCCCTCCCCATATTAAACCAGAATGGTATTTTTTATTTGCATATGCCATCTTACGCTCTATCCCCAACAAACTAGGAGGAGTCCTAGCCCTAGTATTTTCAATTTTAATCTTAGCCATTCTTCCTGTACTTCAATTCTCAAAACAACGGAGCATGATATTCCGCCCCCTCAGCCAATGTCCATTTTGAATCCTCACAGCCGACTTATTCACCCTCACATGAATTGGAGGACAACCAGTTGAACACCCCTTTATCATTATTGGCCAATTGGCCTCAATTCTATATTTCTCAATCATTCTCTTCTTTCTACCCACATTTAGCTTACTAGAAAATAAGCTCTTAAAATGACCAGAGAATCTGATGGGGATGCAGGCAGCCATCGAGCAGGCCATGAAGAGTCGTGAGATTCTGAGCATCTCGGACCCCCAGACGCTGGCCCACGTGCTGACAGCTGGCCTGCAGAGCTCCTTGAACGACCCGCGCCTGATCATCTCCTACGAGCCCAGCACTCTGGAGCCTCCCCGGCAAGCCCTGGCAGCCACCAACCTCACAAAAGAGGAGCTGCTTGCCCGGCTGCAGAAGAACATCCACCACGAGGTCCTGGAGGGCAACGTGGGCTACCTGCGGGTGGACGACCTCCCGGGCCAGGAGGTGCTGAGCAAGCTGGGGGGCTTCTTGGTGGCCCACGTGTGGAGGCAGCTCATGGGCACCTCTGCCTTGGTGCTTGATCTCCGGTACTGCACTGGCGGCCATGTCTCTGGTATCCCTTATGTCATCTCCTACCTGCACCAGGGCAACACTGTCCTGCACGTGGACACCATCTATAACCGCCCCTCCAATACCACCACGGAGATCTGGACTTTGCCCCAGGTCCTGGGAGAGAGGTACAGCGCCGACAAGGACGTGGTGGTCCTCACGAGCGGCCGCACTGGGGGCGTGGCAGAGGACATTGCTTACATCCTCAAGCAGATGCGAAG
GGCCATCGTGGTGGGCGAGCGGACCGAGGGGGGCGCCCTGGACCTCCAGAAGCTGAGGATAGGCCAGTCCAACTTCTTCCTCACCGTGCCCGTGTCCAGGTCCCTGGGGCCTCTGGGCGGAGGCAGCCAGACATGGGAGGGTAGTGGTGTGCTCCCCTGTGTGGGGACGCCAGCCGAGCAGGCCCTGGAGAAAGCACTGGCCATCCTCACCTTGCGCCGTGCCCTGCCAGGGGTTGTCCACCACCTGCAGGAGGCCCTGCAGGACTACTACACGCTGGTGGACCGCGTGCCGGCCCTGCTCCACCATCTGGCCAGCATGGACTACACCTCGGTGGTCTCTGAAGAGGATCTGGTCACTAGCCTCAATGCTGGCCTACAGGCTGTGTCTGAGGACCCCAGGCTCCTGGTGCGGGCTGTTGGTCCCAGAGAAATCCCTTCTGGACCCGAGGCTGAAGCTCATGACCCCCCCATGGTGGCCCCTGAGATCCCCAAGGACGAGGCTGGCCGGCGGGCCCTTGTGGACTCTGTGTTTCAGGTATCAGTGCTGCCAGGCAACGTGGGCTACCTGCGTTTTGACCAATTTGCAGACACCTCTGTGGTGGGGACCCTGGGCCCCTATGTGCTGCGCCAAGTGTGGGAACCTCAGGAGCCTGGAGGTCTGGTGGTGCCCCCCACAGATGCCCCGGTCAGGCCCACCACCCCGTACGTGGAGGACACCCCAGAGCCGCCCCTGCACGAGTTCTACTGCAGCAAGCTGCTGGATCTGGTCTTCCTGCTGGACGGCTCCTCCAGGCTGTCGGAGGCCGAGTTTGAAACGCTGAAGGCCTTCGTGGTGGGCATGATGGAGCGGCTGCACATCTCCCAGAAGCGGATCCGTGTGGCTGTGGTGGAGTACCACGATGGCTCCCACGCCTACATCGAGCTCAAGGCCCGGAAGCGGCCCTCGGAGCTGCGGCGCATTGCCAGCCAGGTCAGGTATGCGGGCAGTGAGGTCGCCTCC
ACCAGTGAGGTCTTGAAGTACACGTTGTTCCAGATCTTTGGCAAAGTTGACCGGCCCGAGGCCTCCCGCATCGTGCTGCTCCTGACCGCCAGCCAGGAGCCCCCACGCATGTCCCGGAACCTGGTCCGCTATGTCCAGGGACTGAAGAAGAAGAAGGTCATCGTGATTCCAGTGGGCATCGGGCCACACGCCAGCCTCAAGCAGATCCGCCTCATCGAGAAGCAGGCCCCCAAGAACAAGGCCTTCGTGCTCAGCGGTGTGGACGAGCTGGAGCAGCGGAGGGACGAGATCATCAGCTACCTCTGTGACCTTGCCCCGGAGGCGCCTGCCCCCACTCAGCACCCCGAAGTGGCACAAGTCACCACGGGTCCAGGGCTCTTGGGAATTTCATCAGCGGGACCCAAGAGGAAATCCATGGTTCTGGATGTGGCGTTCGTCCTGGAGGGCTCGGACCAAGTGGGTGAGGTCAACTTCAACAGGAGCAGGGAGTTCCTGGAGGAAGTGATCCAGCGCATGGACGTGGGCCAGGACGGCATCCACATCGCCGTGCTGCAGTACGCCTACACGGTGACCGTAGAGTACACTTTCAGTGAGACACAGTCAAAGGACAACATCCTGCAGCAGGTGCGGCAGATCCACTACCAGGGTGGCAACAGGACCAACACCGGTTTGGCCCTGCAGTACCTCTCTGAGCACAGCTTCTCCGTCAGCCAGGGGGACCGGGAGCAGGTGCCTAACCTGGTCTACATGGTCACTGGAAATCCCGCCTCTGATGAGATCAAGCGGTTGCCTGGAGACATCCAGGTGGTGCCGATTGGGGTGGGCCCACATGCCAGCACACAGGAGCTGGAGAGGATCGGGTGGCCCAACACCCCCATCTTCATCCAG------------------??????????????????????????????????????????????????????????????????????????????????????????????
????????????????????????????????????????????????????????
	Gorilla_gorilla                             ATAGGTTTGGTCCTAGCCTTTCTATTAACTCTTAGTAGGATTACACATGCAAGCATCCCCCAGTGAGTCCCAAGGAACAAGCATCAAGTACGCCAGCTCAAAACGCTTAGCGCCACACCCCCACGGGACAGCAGTGATAAACCTTTAGCAATAAACGAAAGTTTAACTAAGCCATGGGTTGGTCAATTTCGTGCCAGCCACCGCGGTCACACGATTAACCCAAGCCAATCGGCGTAAAGAGTGTGCTAAAATTCACCTGAGTTGTAAAAAGAAAGTGGCTTCACAATAGCTAGGACCCAAACTGGGATTAGATACCCCACTATGCCTAGCCCTAAACACAAGACTGCTCGCCAGAACACTACGAGCCACAGCTTAAAACTCAAAGGACCTGGCGGTGCTTCACATCCTTCTAGAGGAGCCTGTTCTGTAATCGATAAACCCCGATCAACCTCACCATTGCT--CAGCCTATATACCGCCATCTTCAGCAAACCCAGTAAGCATAAAGACGTTAGGTCAAGGTGTAGCCCATGAGGTGGCAAGAAATGGGCTACATTTTCTGAAAGGTGGATTTAGCAGTAAACTAAGAGTAGAGTGCTTAGTTGAACAGGGCCCTGAAGCGCGTACACACCGCCCGTCACCCTCCTCAAAGAGGAGATAAGTCGTAACATGGTAAGTGTACTGGAAAGTGCACTTGGAATGTTCACCGACCGCTGATTATTCTCTACAAACCATAAAGATATTGGAACACTATATCTACTATTCGGCGCATGAGCTGGAGTCCTAGGCACAGCCCTAAGTCTCCTTATTCGAGCAGAACTTGGTCAACCAGGCAACCTTCTAGGTAACGATCACATCTATAATGTTATCGTCACAGCCCATGCGTTCGTAATAATTTTCTTCATAGTAATGCCTATCATAATCGGAGGCTTTGGCAACTGGCTAGTACCCTTAATAATTGGTGCCCCCGACATGGCATTCCCCCGCATAAACAACATAAG
CTTCTGACTCCTTCCCCCTTCTTTCCTACTTCTGCTCGCATCCGCTATAGTAGAAGCCGGCGCAGGGACTGGTTGGACAGTCTACCCTCCCTTAGCAGGAAATTATTCCCACCCCGGAGCTTCTGTAGACCTAACCATTTTTTCCCTACACCTAGCAGGCATCTCCTCTATTCTAGGGGCCATCAACTTCATTACAACAATCATCAATATAAAACCCCCCGCCATAACCCAATACCAAACACCCCTTTTCGTCTGATCCGTCCTAATCACAGCAGTCTTACTTCTTCTATCTCTCCCAGTACTAGCTGCTGGAATTACCATATTATTAACAGACCGTAACCTCAACACCACCTTTTTCGACCCAGCCGGAGGAGGAGATCCTATCCTATACCAACACTTATTCTGATTTTTTGGACACCCCGAAGTTTACATTCTAATCCTACCAGGCTTCGGAATAATCTCCCACATTGTAACTTATTACTCCGGAAAAAAAGAACCATTCGGATATATAGGTATAGTCTGAGCTATAATATCAATTGGTTTCCTGGGATTTATTGTGTGAGCCCACCACATATTTACAGTAGGAATAGACGTAGATACACGAGCCTACTTCACCTCCGCTACCATAATCATCGCTATCCCCACCGGCGTCAAAGTATTCAGCTGACTCGCTACACTCCATGGAAGTAATACCAAATGATCTGCCGCAATGCTCTGAGCCCTAGGGTTCATTTTTCTCTTCACTGTAGGCGGCCTAACCGGCATCGTACTAGCAAACTCGTCATTAGATATCGTGCTGCACGACACATATTACGTCGTAGCTCACTTCCACTATGTCCTATCTATAGGAGCTGTGTTCGCCATCATAGGGGGCTTTATTCACTGATTTCCCCTATTCTCAGGCTACACTCTAGATCAAACCTACGCCAAAATCCACTTTGCCATCATATTCATTGGCGTTAATCTAACCTTCTTCCCACAACACTTTCTTGGCCTATCT
GGAATACCCCGACGTTACTCGGACTACCCCGATGCATATACTACATGAAATATCCTGTCATCCGTGGGCTCATTCATTTCCCTAACAGCAGTAATATTAATAATTTTTATAATCTGAGAAGCCTTCGCCTCAAAACGAAAAGTCCTAATAATCGAAGAACCCTCCACAAATCTGGAGTGACTGTATGGATGCCCTCCACCCTATCATACATTTGAAGAGCCTGTATATATAAAGATGACCCCTATACGCAAAACTAACCCACTAGCAAAACTAATTAACCACTCATTCATTGACCTCCCTACCCCGTCCAACATCTCCACATGATGAAACTTCGGCTCACTCCTTGGTGCCTGCTTAATCCTTCAAATCACCACAGGGCTATTCCTAGCCATACACTACTCACCTGATGCCTCAACCGCCTTCTCATCAATCGCCCACATCACCCGAGATGTAAACTATGGCTGAACCATCCGCTACCTCCACGCTAACGGCGCCTCAATATTCTTCATTTGCCTCTTTCTACACATCGGCCGGGGCCTATACTACGGCTCATTTCTCCACCAAGAAACCTGAAACATCGGCATCATCCTCCTACTCACAACCATAGCAACAGCCTTCATAGGCTATGTCCTCCCATGAGGCCAAATATCCTTCTGAGGGGCCACAGTAATCACAAACTTGCTATCCGCCATCCCGTACATCGGAACAGATCTAGTCCAATGAGTTTGAGGTGGTTACTCAGTAGATAGCCCTACCCTTACACGATTCTTTACCTTCCACTTTATCCTACCCTTCATTATCACAGCCCTAACAACCCTCCATCTCCTATTTCTACACGAAACAGGATCAAACAACCCTCTAGGCATCCCCTCCCACTCTGACAAAATCACCTTCCACCCCTACTACACAATCAAAGACATCCTAGGCCTATTCTTCTTTCTCCTGACCTTGATAACATTAACACTATTCTCACCAGACCTCCTAGGAGACCCAGACAACT
ACACTTTAGCCAACCCCCTAAACACCCCACCCCACATCAAACCCGAATGATATTTCCTATTTGCCTACGCAATTCTCCGATCTGTCCCCAATAAACTAGGAGGCGTCTTAGCTCTATTACTATCCATTCTCATCCTAACAATAATTCCTATTCTCCACATATCCAAACAACAAAGCATAATATTCCGCCCATTAAGCCAACTACTCTACTGATTCCTAATCGCAAACCTCTTCACCCTAACCTGAATCGGAGGACAACCAGTAAGCTACCCCTTCATTACCATTGGGCAAGTAGCATCCGTACTATACTTCACGACAATCCTATTCCTGATACCAATCACATCCCTGATCGAAAACAAAATACTCAAATGA---GAGAACCTGCTGGGCATGCAGGAAGCCATCCAGCAGGCCATCAAGAGCCATGAGATTCTGAGCATCTCAGACCCGCAGACGCTGGCCAGTGTGCTGACAGCCGGGGTGCAGAGCTCCCTGAACGACCCTCGCCTGGTCATCTCCTATGAGCCCAGCACCCCC---CCTCCCCCACAAGTCCCAGCACTCACCAGCCTCTCAGAAGAGGAACTGCTTGCCTGGCTGCAAAGGGGCCTCCGCCATGAGGTTCTGGAGGGTAATGTGGGCTACCTGCGGGTGGACAGCGTCCCGGGCCAGGAGGTGCTGAGCATGATGGGGGAGTTCCTGGTGGCCCACGTGTGGGGGAATCTCATGGGCACCTCCGCCTTAGTGCTGGATCTCCGGCACTGCACAGGAGGCCAGGTCTCTGGCATTCCCTACATCATCTCCTACCTWCACCCAGGGAACACCATCCTGCACGTGGACACTATCTACAACCGCCCCTCCAACACCACCACGGAGATCTGGACCTTGCCCCAGGTCCTGGGAGAAAGGTACGGTGCTGACAAGGATGTGGTGGTCCTCACCAGCAGCCAGACCAGGGGCGTGGCCGAGGACATCGCGCACATCCTTAAGCAGATGCGCAG
GGCCATAGTGGTGGGCGAGCGGACTGGGGGAGGGGCCCTGGACCTCCGGAAGCTGAGGATAGGCGAGTCTGACTTCTTCTTCACGGTGCCCGTGTCCAGGTCCCTGGGACCCCTTGGTGGAGGCAGCCAGACGTGGGAGGGCAGCGGGGTGCTGCCCTGTGTGGGGACTCCGGCCGAGCAGGCCCTGGAGAAAGCCCTGGCCATCCTCACTCTGCGCAGCGCCCTTCCAGGGGTAGTCCACTGCCTCCAGGAGGTCCTGAAGGACTACTACACGCTGGTGGACCGTGTGCCCACCCTGCTGCAGCACCTGGCCAGCATGGACTTCTCCACGGTGGTCTCCGAGGAAGATCTGGTCACCAAGCTCAATGCGGGCCTGCAGGCTGCGTCTGAGGATCCCAGGCTCCTGGTGCGAGCCATCGGGCCCACAGAAACTCCTTCTGGG---GACGCTGCAGCCGAAGACTCACCAGGGGTGGCCCCAGAGTTGCCTGAGGACGAGGCTATCCGGCAAGCACTGGTGGACTCTGTGTTCCAGGTGTCGGTGCTGCCGGGCAATGTGGGCTACCTGCGCTTCGAYAGTTTTGCTGACGCCTCCGTCCTGGGTGTGTTGGCCCCATATGTCCTGCGCCAGGTGTGGGAGCCGCAGGAGCCGGGAGGCCTGGTGGGGCCTCCCACAGATGCCCCGGTGAGCCCCACCACTCTGTATGTGGAGGACATCTTRGAACCGCCGTTGCACGATTTCTACTGCAGCAGGCTMCTGGACCTG---TTCCTGCTGGATGGCTCCTCCAGGCTGTCCGAGGCTGAGTTTGAAGTGCTGAAGGCCTTTGTGGTGGACATGATGGAGCGGCTGCGCATCTCCCAGAAGTGGGTMCGCGTGGCCGTGGTGGAGTACCACGACGGCTCCCACGCCTACATYGGGCTCAAGGACCGGAAGCGACCGTCAGAGCTGCGGCGCATTGCCAGCCAGGTGAAGTATGCGGGCAGCCAGGTGGCCTCC
ACCAGYGAGGTCTTGAAATACACACTGTTCCAAATC---AGCAAGATCGACCGCCCTGAAGCCTCCCGCATC---CTGCTCCTGATGGCCAGCCAGGAGCCCCARCGGATGTCCCGGAACTTTGTC---TACGTCCAGGGCCTGAAGAAGAAGAAGGTCATCGTGATCCCRGTGGGCATTGGGCCCCRTGCCAACCTCAAGCAGATCCGCCTCATTGAGAAGCAGGCCCCTGAGAACAAGGCCTTCGTGCTGAGYGGTGTGGATGAGCTGGAGCAGCAAAGGGACGAGATYGTTAGCTACCTCTGTGACCTTGCCCCTGAAGCCCCTCCTCCTACTCTGCCCCCCCACATGGCACAAGTCACTGTGGGCCCGGGGCTCTTGGGG---TCGACCCTGGGGCCCAAGAGGAACTCCATGGTTCTGGATGTGGCATTTGTCCTGGAAGGATCGGACAAAATTGGTGAAGCCGACTTCAACAGGAGCAAGGAGTTCATGGAGGAGGTGATTCAGCGGATGGATGTGGGCCAGGACAGCATCCAYGTCACGGTGCTGCAGTACTCCTACATGGTGACCGTGGAGTACCCCTTCAGCGAGGCACAGTCCAAAGGGGACATCCTGCAGCGGGTGCAAGAGATCCGCTAC---GGTGGCAACAGGACCAACACTGGGGTGGCCCTG---TAC---TCYGACCACAGCTTCTTGGTCAGCCAGGGTGACCGGGAGCAGGTGCCCAACCTGGTC---ATGGTCACCAGAAATCCTGCCTCTGATAAGATCAAGAGGTTGCCTGGAGACATCCAGGTGGTGCCCATTGGAGTGGGCCCTAATGCCAACATGCAGGAGCTGGAGAGGATCGGCTGGCCCAATGCCCCCATC---------------------------??????????????????????????????????????????????????????????????????????????????????????????????
????????????????????????????????????????????????????????
	Graphiurus_murinus_kelleni                  AAAGGTTTGGTCCTGGCCTTCTTATTAATTTATAGCAAATTTACACATGCAAGCATCTCCTGTGAGAACCCAAGGAGCAGGTATCAAGCACACTAGCTCAAAACACCTTGCGCCACACCCCCACGGGACAGCAGTGATCAAAATTAATACATAAACGAAAGTTTGACTAAGTTATGGGTTGGTAAATTTCGTGCCAGCCACCGCGGTCATACGATTAACCCAAATTAATCGGCGTAAAGAGTGTGTTAAACTCTAACTAAGCTGTAGAAAGAAGGTAACCTCACGATAGCTAAGACCCAAACTGGGATTAGATACCCCACTATGCTTAGCCTTAAACACACAAAAATTCGCCAGAGAACTATAGGCAACAGC-AAAAACTCAAAGGACTTGGCGGTGCTTTACATCCCTCTAGAGGAGCCTGTTCTATAATCGATAAACCCCGATAAACCTCACCATTG-TCACAGCTTATATACCGCCATCTTCAGCAAACC-AGTAAGCTTAAAAACGTTAGGTCAAGGTGTAGCTTATGAAGTGGAAAGAAATGGGCTACATTTCCTGAAAGGAGGATTTAGTAGTAAGCTAAGAATAGAGAGCTTAGCTGAATAGGGCCATGAAGCACGCACACACCGCCCGTCACCCTCCTCAAAGAGGAGATAAGTCGTAACATGGTAAGCATACTGGAAAGTGTGCTTGGAATGTTCACTAATCGTTGACTATTCTCAACTAATCATAAAGATATTGGTACACTCTATCTACTTTTTGGTGCCTGAGCCGGAATAGTAGGTACTGCCTTAAGTCTGCTAATCCGTGCTGAATTAGGTCAACCTGGAGCTCTTTTAGGAGATGACCAAATTTATAACGTAATTGTTACTGCTCATGCTTTCGTAATAATCTTTTTCATAGTAATACCTATTATAATTGGCGGGTTTGGAAACTGACTAGTACCACTTATAATTGGCGCCCCCGACATAGCATTTCCTCGAATAAATAATATGAG
CTTTTGACTACTACCTCCCTCCTTCCTTCTCCTTCTGGCCTCATCAATAGTTGAAGCTGGTGCAGGAACAGGATGAACAGTATATCCCCCACTGGCAGGAAATTTAGCCCATGCTGGAGCCTCTGTTGATTTAACAATCTTTTCCCTTCACCTAGCGGGTGTTTCTTCAATTCTAGGCGCAATTAATTTTATTACAACAATCATTAATATAAAACCCCCTGCAATATCTCAATATCAAACCCCTTTATTCGTATGATCTGTACTTATTACTGCTGTATTACTCCTCTTATCTCTGCCAGTCCTAGCGGCAGGGATTACAATATTATTGACAGACCGCAACCTTAACACAACTTTCTTTGATCCAGCCGGAGGAGGAGACCCAATCTTATATCAACACTTATTCTGATTCTTTGGTCATCCTGAAGTTTACATCTTAATTCTCCCCGGTTTTGGGATTATTTCTCATATTGTAACCTACTATTCAGGAAAAAAAGAGCCTTTTGGATATATAGGTATAGTATGAGCTATGATATCCATTGGTTTCCTAGGGTTTATTGTATGAGCCCACCACATATTTACTGTAGGACTAGATGTAGACACCCGAGCATATTTCACATCCGCTACTATAATCATTGCTATTCCTACAGGAGTAAAAGTATTCAGCTGACTAGCTACTCTTCACGGAGGAAATATTATTTGATCCCCCGCAATACTTTGAGCCTTAGGTTTTATCTTCCTATTTACTGTAGGGGGTCTAACAGGAATTGTTCTAGCCAACTCTTCTCTTGATATTGTCTTACACGACACATACTATGTAGTAGCCCATTTCCACTACGTTCTGTCAATAGGAGCCGTCTTCGCTATCATAGGAGGTTTCATTCACTGATTCCCACTATTCTCAGGCTATACTTTAGATTCTACCTGAGCAAAGATTCATTTCTCAGTAATATTTGTTGGAGTTAACCTAACTTTTTTCCCCCAACATTTTTTAGGCTTATCC
GGTATACCACGACGATATTCAGATTACCCCGATGCTTACACTATATGAAACACTGTCTCCTCAATAGGGTCATTCATCTCTTTAATTGCCGTAATAATTATAATTTTTATAGTATGAGAAGCATTCGCCTCAAAACGAGAAGTACTAACAGTAGAATTACCTTCTACTAACTTAGAATGACTTCACGGATGTCCTCCACCATACCATACATTTGAAGAACCCACTTATGTTAAAATGACAAACATTCGCAAATCCCACCCATTAATCAAGATCCTTAACCACTCCTTCATTGATCTTCCAGCCCCATCTAACATTTCAGCTTGATGAAACTTTGGGTCCCTACTAGGTGCCTGCTTAGGCATTCAAATCCTTACCGGTCTATTCCTAGCTATACATTACACAGCAGACACAGCTACAGCATTTTCATCTGTCACACACATCTGCCGAGACGTCAACTACGGCTGACTAATCCGCTATATACACGCTAACGGTGCCTCCATATTTTTTATCTGCTTATTCCTGCACGTAGGACGAGGACTATATTACGGATCCTATATATATATTGAAACCTGAAACATCGGCATTATTCTTCTGTTTACAATCATGGCAACTGCCTTCATAGGATATGTACTCCCATGGGGACAGATGTCTTTCTGAGGAGCTACAGTAATTACAAACTTACTATCTGCTATTCCCTACATTGGCACCACCTTAGTAGAATGAATCTGAGGAGGATTCTCAGTTGACAAAGCTACTTTAACCCGATTCTTCGCATTCCACTTTATTCTACCTTTCATTATTGCAGCATTAGTCATAGTACATTTACTATTTCTCCACGAGACCGGATCCAGTAACCCGTCCGGAATTAATTCAGATGCCGATAAAATTCCCTTCCACCCTTACTACACAATCAAGGACATTCTAGGTCTACTACTACTAATCTTTCTTCTTATATCTCTAGTCTTATTTTCTCCAGACCTTCTAGGAGACCCGGACAACT
ATACTCCTGCTAATCCCCTCAGTACCCCACCACACATTAAGCCAGAGTGATATTTCTTATTTGCTTATGCTATTCTACGCTCAATCCCAAATAAACTAGGAGGCGTACTAGCCCTAATCCTTTCTATTCTTATTCTAGCTATCTTCCCACTTCTACAATTATCTAAGCAACGAAGCATAATATTCCGCCCACTTAGCCAATGCTTATTCTGAATCCTTACAGCAGACTTGCTCACCCTCACATGAATCGGAGGTCAACCAGTTGAACACCCATTTATTATCATTGGACAATTGGCATCCATCCTATACTTCTCAATTATCCTAATCTTCCTTCCTATATTCAGCCTACTAGAAAATAAACTCCTTAAATGA---------------------------GCCATCGAGCAAGCCATGAAAAGTCATGAGATTCTGAGCATCTCAGACCCTCAGACGCTGGCCCATGTGCTGACAGCTGGCCTGCAGAGCTCCTTGAACGACCCGCGCCTGATCATCTCCTACGAGCCCAGCACCCTGGAGCCTCCCCGGCAAGTCCTGGCAGCCACCAACTTCACAAAGGAGGAGCTGCTCACCCGGCTGCAGAAGAACATCCACCACGAGGTCCTGGAGGGCAACGTAGGCTACCTGCGGGTGGACGACCTCCCAGGTCAGGAGGTGCTGAGCAAGCTGGGGGGCTTCTTGGTGGCCCATGTATGGAGGCAGCTCATGGGTACCTCTGCCTTGGTGCTTGACCTCCGGTACTGCACTGGGGGCCATGTCTCTGGTATCCCTTACGTCATCTCCTACTTACACCCGGGCAACACTGTCCTGCACGTGGACACTATCTATGACCGCCCCTCCAATACCACCACAGAGATCTGGACCTTGCCCCAGGTCCTGGGAGAGAGGTACAGTGCCGACAAGGACGTGGTGGTCCTCACGAGTGGCCACACTGGGGGCGTGGCTGAGGACATTGCCTATATCCTCAAGCAGATGCGAAG
GGCCATTGTGGTGGGTGAGCGGACCGAGGGGGGTGCCCTGGACCTCCAGAAGCTGAGGATAGGCCAGTCCAACTTCTTCCTCACTGTGCCTGTGTCCAGGTCCCTGGGGCCCCTGGGCGGAGGCAGCCAGACATGGGAGGGCAGTGGTGTGCTCCCCTGTGTGGGGACACCAGCCGAGCAGGCCCTGGAGAAAGCCCTGGCCATCCTCACCTTGCGCCGCGCCCTGCCGGGGGTTGTCCACCGCCTGCAGGAGGCCCTACAGAACTACTACACACTCGTGGACCGCGTGCCAGCCCTACTGCACCACCTGGCCAGCATGGACTACACCTCAGTGGTCTCCGAAGAGGATCTGGTCACTAGCCTCAATGCTGGCCTACAGGCTGTGTCCGAGGACCCCAGGCTCCTGGTGAGGGCCGTCGGGCCCAGAGAAACCCCTTCTGCACCGGAGGCCGAAGCAGACGATCCCCCCGTGGAGGCCCCTGAGATTCCTAAGGATGAGGCCGGCCGGCAGGCCCTGGTGGACTCTGTGTTTCAGGTGTCGGTGCTGCCGGGCAATGTGGGCTACCTGCGCTTTGACCGATTTGCAGACTCCTCTGTGCTGGGGGCC------------------------------------CAGGAGCCTGGAGGCCTGGTGGTACCCCCCACAGATGCCCCAGTCAGCCCCACCACCCCGTATGTGGAGGACACCCCAGAGCCACCCCTGCACGAGTTCTACTGCAGCAAGCTGCTGGACTTGGTCTTCCTGCTGGACGGCTCCTCTAGGCTGTCGGAGGCCGAGTTTGAAGTGCTGAAGGCCTTCGTGGTGGGCACGATGGAGCGGCTGCACATCTCCCAGAAACGGATCCGCGTGGCTGTGGTGGAGTACCACGACGGCTCCCACGCCTACATCGAGCTCAAGGCCCGGAAGCGGCCCTCGGAGCTTCGGCGCATCGCCAGCCAGGTCAAGTACGCGGGCAGCGAGGTGGCCTCC
ATCAGTGAGGTCTTGAAGTATACGCTATTCCAGATCTTTGGCAAAGTCGACCGCCCTGAGGCCTCCCGAGTTGTGCTGCTCCTGGCCGCCAGCCAGGAGCCCCGGCGCATGGTCCGGGACCAGGTTCGCTACGCCCAGGGACTAAAGAAGAAGAAGGTCGTCGTGATCCCAGTAGGCATCCGGCCACACGTCAGCCTCAAGCAGATCCGCCTCATCGAGAAGCAGGCCCCCGAAAACAAGGTCTTTGAGCTCAACAGTGTGGATGAGCTGGAGCAGCGGAGGGACGAGATCATCAGCTACCTCTGTGACCTTGCCCGGGAGGTGCCCGCCCCCACTCAGCACCCCGAGGTGGCCCAAGTCACTGCGAGTCCAGGGCTCCTGGGGGTCTCGTCGGTGGCACCCAAGAGGAACTCCATAGTTCTGGATGTGGTGTTCGTCCTGGAGGGGTCAGACAAAGTGGGCGAGGCCAACTTCAACAGGAGCAGGGAGTTCCTGGAGGAGGTGATCCAGCGCATGGACGTGAGCCAGGGCGGCATCCACGTCGCCGTGCTGCAGTACTCCTACATGGTGACCGTGGAGTACACCTTCATCAAGGCCCAGTCCAAAGACGACATCCTGCAGCAGGTGCGGGAGATCCGATACCAGGGCGGCAACAGGACCAACACTGGGCTGGCCCTGCAGTACCTCTCGGAGCACAGCTTCTCTGCCAGTCAGGGGGACCGGGCGCAGGCGCCCAACCTGGTCTACATGGTCACCGGAAATCCTGCCTCTGATGAGATCAGGCGGTTGCCCGGAGACATCCAGGTGGTGCCCATTGGCGTGGGCCCACACGCCAACCCGCAGGAGTTGGAGAGGATTGGGTGGCCCAACACCCCCATC---------------------------??????????????????????????????????????????????????????????????????????????????????????????????
????????????????????????????????????????????????????????
	Heterocephalus_glaber                       AAATGCTTGGTCCTGGCTTTTTTATTAGTTTAGCGCAAAATTATACATGCAAGTCTCCCCAGTGAGAACCCAAGGAGCGGGTATCAAGTACACTAGCTCAAGACACCTTGCGCCACACCCCCACGGGACAGCAGTAATTAATATTAAGCAATGAACGAAAGTTTGACTTAATTATGGGTTGGTAAATATCGTGCCAGCCACCGCGGTTATACGATTAACCCAAATTAATCGGCGTAAAGAGTGTATTAAATTCTATCTAGGTCGTAAAAAGAAAGTAATCTCACGACAGCTATGGTTCAAACTGGGATTAGATACCCCACTATGCTTAGCCGTAAACACAAAATATTTCGCCAGAGAACTACTAGCAACAGCTTAAAACTCAAAGGACTTGACGGTGCTTTAAACCCATCTAGAGGAGCCTGTTCTATAATCGATAAACCCCGTTAAACCTCACCATGGCTACCAGTCTATATACCGCCATCTTCAGCGAACCTAGTAAGCTTAAAAACGTTAGGTCAAGGTGTAACCAATGAAATGGGAAGAAATGGGCTACATTTTCTGAAAGGTGGATTTAGTAGTAAAACAAGAATAGAGAGCTTGTTTGAACGTGGCCATGAAGCACGCACACACCGCCCGTCACCCTCCTTAAAAAGGAGACAAGTCGTAACAAGGTAAGCATACTGGAAAGTGTGCTTGGAATGTTCATTAACCGCTGACTATTTTCCACAAATCATAAAGATATTGGTACGTTGTACCTGCTATTTGGGGCATGAGCAGGAATAACTGGAACAGCCCTAAGCATTCTAATCCGTACTGAACTAGGGCAACCCGGTACTCTATTGGGGGATGACCAGATCTACAACGTCATCGTCACCGCACATGCATTCATTATAATCTTCTTCATAGTTATACCCATCATAATCGGAGGATTCGGAAACTGATTGGTCCCACTAATAATTGGAGCCCCTGACATAGCATTCCCACGAATAAACAACATGAG
CTTCTGACTTCTACCCCCCTCTTTCCTCCTGCTCCTAGCCTCATCAATAGTAGAAGCCGGCGCCGGGACAGGATGGACGGTCTACCCTCCTCTAGCAGGTAACCTAGCACACGCAGGGGCCTCTGTAGACCTAACAATCTTTTCACTACACCTAGCAGGTGTATCCTCAATCCTCGGGGCAATTAACTTCATCACTACAATCATCAACATAAAACCACCGGCAATATCCCAATACCAAACACCATTATTCGTCTGATCCGTACTAATCACAGCAGTACTTCTCCTGTTATCCCTACCAGTCCTAGCCGCAGGAATTACAATACTACTTACCGACCGAAATCTAAACACCACTTTTTTCGACCCCGCTGGAGGAGGAGACCCAATTCTATATCAACATCTATTCTGATTCTTCGGCCACCCAGAAGTGTATATCCTAATCCTCCCAGGATTCGGAATGATTTCACATATTGTTACCTATTACTCGGGAAAAAAAGAGCCATTCGGTTACATAGGAATAGTATGAGCCATAATATCCATTGGCTTCCTGGGCTTCATCGTCTGAGCCCACCACATATTCACAGTAGGAATAGACGTAGACACCCGAGCATACTTTACATCCGCAACAATAATCATTGCAATCCCCACAGGAGTAAAAGTATTCAGCTGACTAGCAACCCTGCACGGAGGAGACATCAAATGATCTCCAGCAATACTATGAGCCTTGGGGTTCATCTTCCTGTTCACCGTAGGAGGTCTAACTGGAATTGTCCTAGCAAACTCCTCCCTAGACATTGTCCTACACGACACGTACTACGTAGTCGCACACTTCCATTATGTCTTATCCATAGGAGCCGTATTCGCCATTATAGCTGGCTTTGTTCACTGATTCCCCCTATTCTCAGGGTACACTCTCGACCCCACATGAGCTAAAATCCAATTCTTCGTAATATTTATTGGAGTAAATATAACATTCTTTCCACAACACTTCCTAGGCCTATCA
GGCATGCCCCGACGATACTCCGACTACCCGGACGCCTATACAATATGAAACACACTGTCCTCTATAGGATCTCTTATTTCCCTGACAGCAGTAATAATGATAGTCTTCATAATCTGAGAAGCTTTCGCCTCGAAACGAGAGGTACTCATAACCGAAATAACCTCCACCAACTTAGAATGAATTCACGGCTGTCCTCCACCCTTCCACACATTTGAAGAACCCACATACATCAAAATGACCAACATCCGAAAATCCCACCCCTTAATCAAAATTATCAACCACTCGTTCATCGACCTGCCCACACCCTCCAGCATCTCCTACTGATGGAACTTCGGATCACTCCTAGGAGCCTGCCTAATCCTACAAATTATCACAGGTCTATTCCTATCCATACACTACACTGCAGACACAGCCACCGCATTCTCATCAGTAGCCCACATCTGCCGAGATGTAAACTACGGATGATTAATCCGATACTTACACGCCAATGGTGCCTCCATATTTTTCATCTGCCTGTATCTTCACGTAGGTCGAGGAATGTACTACGGATCTTACATATTCATAGAAACCTGAAACATCGGAATCATTCTTCTCCTATCAGTTATAGCAACTGCTTTCATAGGATATGTACTACCATGAGGACAAATATCATTCTGAGGTGCCACAGTCATCACAAACCTATTCTCAGCAATCCCTTACATTGGCCCAACACTAGTGGAATGAATCTGAGGAGGATTCGCAGTAGACAAAGCCACTCTGACCCGATTCTTCGCCTTCCACTTCATCCTACCATTCATCATCACAGCACTTACAATAGTACACCTGCTATTCCTACACGAAACTGGGTCAAACAACCCATCGGGCATCAACTCAGACTCGGACAAAATCCCATTCCACCCCTACTACTCATTTAAAGACTTCATAGGATTGCAGATCATACTACTCATTCTACTAACACTAACACTATTCCACCCAGACCTACTAGGAGACCCTGATAACT
ACACACCAGCAAACCCCATGAGCACGCCACCACACATCAAACCAGAATGATACTTCCTGTTTGCATACGCCATCCTACGCTCTATTCCCAACAAACTAGGAGGAGTACTAGCCTTGGTTATATCAATCCTGATCCTAGTCGCCCTACCATTCCTACACACATCCAAACAACGCAGCATAATATTCCGACCTATCAGCCAATGTTTATTCTGAACGTTCATCTCCACCCTCCTCACCCTAACATGAATCGGCAGCCAACCAGTAGAATACCCTTACATCATCATCGGCCAATTAGCATCAATCCTATACTTCCTCATCATCCTTATTCTAATACCCCTAGCAGGGTTAGTAGAAAACAAAATAATAAAA---CCAGAGAACCTCATGGGAATGCAGGCAGCCATTGAGCAGGCCATGAAGAGCAGGGAGATCCTGGACATCTCTGATCCTCAGATGCTGGCCCGAGTGCTGATGGATGGGGTACAGAGCTCCTTGAATGACCCCCACCTAGTCATCTCCTATGAGCCCAGTGCTGTGGAGGCACCACCACAAGCCCCGGCACCCACCAACCTTAGCCAGGAGGGGTTTCTGGCCAGGCTACAGAAGAGCATCCACCATGAGGTCCTGGAGGGCAACATGGGCTTCCTGCGTGTGGATGACCTTCCAAGCCAGGAGGTGCTAAGCAAGCTGGGTGGCTTCCTGATGACCCACGTGTGGAAGCAGCTCATGGGTACCTCCGCCCTGCTGCTGGATCTCCGGCAGTGCCCCGGCGGCCATGTATCCGGCATCCCCTATATCATCTCCTACCTGCACCCCGGGAACACGGTCCTGCATGTGGACACCATCTATGACCGCCCCTCCAACACCACCACAGAGATCTGGACCTTGCCACAGATCCTGGGAGAGAGATACAGAGCC---AAG---------GTCCTCACCAGCGGCCACACCGGGGCTGTGGCTGAGGACATTGCCTACATCCTCAAGCAGATGCGCAG
GGCCATTGTGGTGGGTGAGCGAACAGAGGGGGGCGCCCTGGACCTTCAGAAGCTGCGGATCGGCCAGTCTAACTTCTTCCTCACCATGCCTGTGTCCAGGTCGCTGGGGTCCCTGAGTGGAGGCAGCCAGACATGGGAGGGCAGCGGCGTGCTGCCCTGTGTGGCCACACCAGCCAAGCAGGCTCTGGAGAAGGCGCTGGCCATCCTCACCCTGTGCCGTGCCCTACCAGGGGTTGTGCGCCGCCTGCAGGAGGCCCTCCAAGAGTACTACACGCTGGTGGATCGCGTGCCAGCCCTGTTGCACTGCCTGGCCAGCATGGACTACTCCACAGTGGTCTCCGAGGAGGACCTGGTCACTAAGCTCAATGCTGGCCTGCAGGCCATGTCTGAGGACCCCAAACTTCTGGTTCGGGCTGTGGAGCCCAGAGAAACCTCTTCAGAGACCGAGGCTGAAGCCCATGAGCCCCTGGAGGCAGAGCCTGAGGTGCCTAAGGACGAGGCTGCACGGAGGGCACTGGTGGGCGCTATGTTCCACGTATCAGTATTGCCGGGCAATGTGGGCGACCTGTGCTTTGACAGGTTTACAGACATCTCAGTGCTGGAGCTGCTGGGGCCCTATGTACTGCACCAGGTTTGGGACCCCCAGGAGCCTGGAGGCCTGGTGGTGCCCCCTACGGAGGCCTCAGTGAGCACTACCACCCCATACGTGGAAGATACTCCAGAGCCGCCCCTGCATGACTTCTACTGCAGCAAGCTGCTGGATCTGGTCTTTCTGCTGGACGGCTCCTCCAGGCTGTCGGAGGCCGAGTTTGAGACGCTGAAGGCCTTTGTGGTGAGCACGATGGAGCGGCTGCACATCTCCCAGAAGCGGATCCGCGTGGCCGTGGTGGAGTACCACGATGGCTCCCATGCTTACCTTGAGCTCAGGGCGAGGAAGCGGCCCTCGGAGCTGCGGCGAATTGCCAGCCAGGTGAAGTACGCAGGCAGCCAGGTGGCCTCC
ACCAGTGAGGTCTTGAAGTACACGCTCTTCCAGATCTTTGGCAAAATCGATCGCCCGGAAGCCTCCCGCATTGTGTTGCTCCTGACTGCCAGCTCAGAGCCCAGACAAATGGCCCGGAATTTGGTCCGCTATGTCCAGGGCCTGAAGAAGAAAAAGGTCATCGTGATTCCCGTGGGCATTGGGCCGCATGCCAGCCTCCAGCAGATCCGCCTCATTGAGAAGCAGGCCCCCGAGAACAAGGCCTTTGTGCTCAGCAGTGTGGACGAGCTGGAGCAGTGGAGGGATGAGATTATCAACTACCTCTGTGACCACGCGCCTGAGGCCCCTGGCCCGACTCAGCGCACCCAGGTAGCGCAGGTCACTGTGGGTCCAGGGCTCTTGGAGGTTTTGTCCCCAGGACCCAAGAGAAAGCCCATGGTTCTGGATGTGGTATTTGTCCTGGAGGGCTCAGACAAAATTGGAGAGGCCAACTTCAACCAGAGCAAGGAGTTCATGGCGGAGGTGATCCAGCGCATGGATGTGGGCCAGGACAGCATCCACATCACGGTCCTGCAGTACTCGTACACGGTGACCGTGGAGTACACCTTCCGCAAAGCCCAGTCCAAGGGCAACGTGCTGCAGCATGTGCAAGAGATCCAGTTCCGGGGTGGCAACAAGACCAACACTGGGCTGGCCCTGCAGTACGTGTCTGAGCACAGCTTCTCTGCCAGCCAAGGCGACCGGGAGCAGGCACCCAACCTGGTTTACATGGTCACAGGAAACCCTGCCTCCGATGAGATCAAGCGGTTGCCCGGGGACATCCAGGTGGTGCCCATCGGAGTGGGCCCCGGTGCCAATGTGCAGGAGCTGCAAGAGATCAGTTGGCCCAGCAACCCCATCTTTATCCAGGACTTTGAGACGCTGCCC??????????????????????????????????????????????????????????????????????????????????????????????
????????????????????????????????????????????????????????
	Heteromys_gaumeri                           AAAGGTTTGGTCCTGGCCTTATCATTTGCTGTCAGTAAAATTACACATGCGAATATCCCCAGTGAGTCCTCAGGAAGCGGGAGTTAAGTACACTAGCTAAAAATACCCAGTACCACGCCCCCACGGGTCAGCAGTGATAGAAATTAAGAAATGAGCGAAAGCTTGACTTAGTTATGGCTTGGTAAATTTCGTGCCAGCCACCGCGGTCATACGAACGGCCCGAGTAAATCGGCGTAAAGAGTGCGTTATAATTTAGCTATGCTGTAAAAATAAAGTAACCCCACTAAAGCTATGACCCAAACTGGGATTAGATACCCCACTATGCATAGCCATAAACACAAATAAATTCGCCAGAGAACTACGAGCCATCGCTTAAAACTCAAAGGACTTGGCGGTGCTTTATATCCATCCAGAGGAGCCTGTTCTGTAATCGATAAACCCCGATATACCTTACCATTGCTAACAGTCTGTATACCGCCATCTTCAGCAAACCCAGTAAGCTTAAAAAAGTTAGGTCAAGGTGCAGCCTATGAAATGGAACGCAATGGGCTACATTTTCTGAAAGGAGGATTTAGCAGTAAACTAAAGATAGAGTATTTAGTTGAATAGAGCAATGAAGCACGCACACACCGCCCGTCACCCTCCTCAAAGAGGAGACAAGTCGTAACAAGGTAAGTGTACCGGAAAGTGCACTTGGAATGTTCATCAATCGCTGACTCTTCTCAACCAACCATAAAGATATTGGCACTTTGTACATAATCTTTGGTGCTTGAGCAGGAATAGTAGGAACTGGCCTAAGCATCTTAATCCGAGCTGAACTAGGCCAGCCTGGATCTCTATTAGGAGATGACCAAATTTACAACGTAATTGTAACCGCACATGCTTTTGTAATAATTTTCTTTATAGTTATGCCTATTATGATTGGAGGATTTGGTAATTGACTAGTTCCTTTAATAATTGGAGCCCCTGATATAGCATTTCCCCGAATAAACAATATAAG
TTTCTGACTCCTTCCCCCTTCTTTTCTTCTACTTCTAGCTTCTTCAATAGTTGAAGCAGGAGCAGGAACAGGCTGAACTGTCTATCCCCCCCTTGCCGGAAATCTAGCCCATGCAGGAGCATCCGTTGATTTAGCTATTTTTTCCCTACATCTAGCTGGGGTGTCTTCAATCTTAGGGGCCATCAACTTTATCACCACAATCATTAATATAAAACCCCCTGCTATAACTCAATATCAAACACCACTATTTGTATGATCTGTTTTAATTACTGCTGTATTGTTACTCCTATCATTACCAGTTTTAGCTGCTGGAATTACTATACTCCTAACAGATCGTAATCTAAACACAACTTTTTTTGATCCTGCAGGAGGTGGGGATCCTATTCTGTATCAACACTTATTTTGATTCTTTGGTCACCCAGAAGTTTATATTCTTATTTTACCTGGCTTTGGTATAATTTCTCATATTGTCACCTACTACTCAGGGAAAAAAGAACCATTTGGATATATAGGTATAGTATGAGCTATAATGTCAATTGGCTTTTTAGGCTTTATTGTATGAGCCCATCATATATTCACAGTAGGTATAGATGTAGACACACGAGCTTACTTTACATCAGCTACTATAATTATTGCTATTCCCACAGGTGTAAAAGTATTCAGTTGACTGGCCACACTTCATGGCGGAAATATTAAATGATCCCCAGCCATGATATGAGCTCTAGGATTCATTTTTCTATTTACTGTAGGAGGCTTAACTGGCATCGTTTTATCAAATTCATCACTTGACATCGTTCTACATGATACTTATTATGTAGTAGCTCATTTCCACTATGTTCTTTCTATAGGAGCAGTATTTGCAATTATAGGAGGCTTTATCCATTGATTTCCATTATTCACAGGTTATACCTTAAGTGATGTATGAGCAAAAACCCATTTTATCGTTATATTTGTAGGAGTTAACATAACTTTCTTCCCTCAACATTTCTTAGGCCTAGCT
GGAATACCACGACGATATTCAGACTACCCAGATGCCTATACAACATGAAATACTATTTCCTCCATAGGTTCATTTATCTCACTTGTTGCTGTTATTATTATAATTTATATGATTTGAGAAGCTTTTGCTTCCAAACGAGAGGTAAAATTAGTAGAAATAACTTCAACTAATCTAGAATGAATCCACGGCTGCCCACCACCATTCCATACATTTGAAGAACCAGCATTTGTTAGTATGAAAATTATACGAAAAACTCACCCTTTAGCAAAAATAGTCAACCACGCTTTCATTGATCTTCCTACACCAATAAACATCTCAGGGTGATGAAACTTCGGATCTCTAATTGGCATATGCCTTATTATTCAAATTGCTACAGGCCTATTCCTAGCAATACACTACACAGCCGACACCTTAACTGCCTTTTCTTCAGTTACCCATATCTGCCGAGACGTAAATTATGGCTGATTAATTCGAAATATACATGCTAATGGGGCATCTTTATTCTTTATTTGTTTATACCTTCATATTGGCCGAGGAATTTATTATGGATCTTATCTTTATAAGGAAACATGAAATATTGGCATTCTTCTCCTATTTACTGTTATAGCTACTGCATTCATAGGTTATGTCCTCCCCTGAGGACAAATATCATTCTGAGGTGCAACTGTAATTACAAATCTTCTTTCCGCTATTCCATATAGTGGTCCAGACTTAGTAGAATGAATTTGAGGTGGCTTCTCAGTAGATAAAGCAACCCTAACCCGTTTCTTCGCTTTTCACTTTATTCTCCCATTCATTGTAGCAGCACTAGCATTAGTTCATCTTCTATTTTTACATGAGACAGGTTCTAACAACCCATTAGGTATTCCATCAAACTGTGACAAAATTCCCTTTCACCCATATTACACTTTTAAGGATCTATTAGGGGTTATTATACTCCTAGGCTTGTATCTCTCTATTGTTTTATTCTTTCCAGATTTACTCGGAGATCCGGACAATT
ACACGCCTGCCAATCCACTTAATACCCCTCCACACATCAAACCTGAATGATACTTTTTATTTGCATACGCCATCCTACGATCCATTCCTAATAAGCTAGGAGGAGTAATCGCTCTAGTTCTATCTATTTTAGTCCTAGCTCTATTCCCATTTCTCCACACATCTAATCAACGTAGTCTAACATTCCGACCAATCAGTCAGTTCATTTTCTGAATACTAGTGTCAGATCTCTTTATCCTAACCTGAATTGGAGGTCAACCTGTAGAACCCCCATTTATCCTAATTGGACAAATTGCCTCTATTCTCTATTTTTTTATTATTCTTATTTTATTCCCAGTTGCAGGGCTAATCGAAAACAAAATTCTAAAATGACCAGAGAACCTGATGGGGATGCAGGCGGCCATTCAGCAAGCCATGAAGAGTGGCGAGATTCTGGGCATCTCTGACCCTCAGACCCTGGCCCATGTGCTGACAGCTGGAGTGCAGAGTGCTCTGAATGACCCACGCCTGGTGATCTCCTATGAGCCCAGCACCCTCGAGGCTCCCCAGCAAACGGYAGCACTCAGCAACTTCACCCAAGAGCAACTACTAAGGTGGCTGCAGGAGAAGATCCAGCACGAGGTCCTGGAGGGGAATGTGGGCTACCTGAGGGTGGATGAGCTCCCAGGCCAGAAGGTCCTAAGCCAGCTGGGGGATTTCCTGGTGGCCCACGTGTGGAGGCCACTCATGGACACCTCGGCCTTGGTGCTAGACCTCCGGCATTGCACCCGCGGCCACGTCTCCGGAATCCCCTATGTCATTTCCTACCTGCACCCGGGGAACACAGTGCTGCATGTCGACACCATCTACGATCGTCCCTCCAACACCACCACCGAGATCTGGACCCTRCCCAAGGTCCTGGGAGAGAGATACAGTGCCGAGAAGGATGTGGTGGTCCTGACCAGCGGCCGCACCGGAGGCGTGGCGGAGGACATCGCCTCCATCCTCAAGCAGATGCGCAG
AGCCATCGTGGTGGGGGAGCGCACCGAGGGGGGAGCTCTGGACCTGCAGAAGCTACGGATAGGCCAATCCGCTTTCTTCCTAACCGTCCCTGTGTCCAGATCTCTGGGGCCCCTGGGGGGAGGCAGCCAGACGTGGGAGGGCAGCGGGGTGTTGCCCTGCGTGGGGACCCCCGCCGAGCAGGCTCTGGAGAAGGCCCTGGCCATCCTCGCCCTGCGCCGCGCCCTGCCGGGGGTCGTGCGGCGCCTGCAGGAGGCCCTGCGGGACTCGTACACGCTGGTGGACCGCGTGCCGGCGCTGCTGCACCACCTGGCCAGCACGGACTACTCCGCCGTGGTCTCCGAGGAGGATCTGGTCACTAAGCTCAACGCCGGCCTGCAGGCTGTGTCTGAGGACCCTCGTCTCCTGGTGCGGGCTATTGGGCCCCGAGAAACGTCTCCAGAGCCGGAGGCTGGAGCAGAAGACGCCCCCGTGAGAGGCCCTGAGGTGCCCGGCGAAGAGGCTGCCCGGCGCGCCCTGATCGACTCGGTGTTCCAGGTCTCCGTGCTGCCGGGCAACGTGGGCTACCTGCGCTTTGACCAGTTCGCCGATGCCTCGGTGCTGGGGGCGCTGGGGCCCTACGTGCTGCGCCAGGTGTGGGCTCCG---------------------------------------------------------------------------------------------------------------------------------------------------------------------------------------------------------------------------------------------------------------------------------------------------------------------------------------------------------------------
------------------------------------------------------------------------------------------------------------------------------------------------------------------------------------------------------------------------------------------------------------------------------------------------------------------------------------------------------------------------------------------------------------------------------------------------------------------------------------------------------------------------------------------------------------------------------------------------------------------------------------------------------------------------------------------------------------------------------------------------------------------------------------------------------------------------------------------------------------------------------------------------------------------------------------------??????????????????????????????????????????????????????????????????????????????????????????????
????????????????????????????????????????????????????????
	Hydrochoerus_hydrochaeris                   ACAGGTTTGGTCCTGGCCTTTTTATTAGTTGCTTACAGAATTATACATGCAAGAGTCACCCGGTGAAACCCAAGGAGCGGGTATCAGGCGCACTAGCCCATAACACCTTGCGCCACACCCCTACGGGACAGCAGTAACAAAAATTAAGCAATAAACGAAAGTTTGACTAAGTCATGGGTTGGTAAATTTCGTGCCAGCCACCGCGGTCATACGATTAACCCAAACTAATCGGCGTAAAAAATGTATTAAACTCTATCTAAGTTGTAAAAAGAAAGTAATCTCATGAAAGCTAAGGCTCAAACTGGGATTAGATGCCCCACTATGCTTAGCCATAAACACAAGAACTTTCGCCCGAGAACTACTAGCAACAGCTTAAAACTCAAAGGACTTGGCGGTGCTTTATATCCACCTAGAGGAGCCTGTTCTATAATCGATAAACCCCGATACACCTCACCATTGCTAACAGCCTATATACCGCCATCTTCAGCAAACCCAGTAAGCATAAAAACGTTAGGTCAAGGTGTAGCTAATGAAGTGGGAAGAAATGGGCTACATTTTCTGAAAGGAGGATTTAGTAGTAAATTAAGAATAGAGAGCTTAATTGAACTAGGCAATGAAGCACGTACACACCGCCCGTCACCCTCCTCAAAGAGGAGACAAGTCGTAACAAGGTAAGCATACTGGAAAGTGTGCTTGGA---------------------------------------------------------CTTCTATTCGGTGCTTGAGCTGGAATAGTAGGCACTGCTCTCAGCTTATTAATTCGAGCAGAACTAGGCCAACCAGGGACATTACTGGGAGACGATCAGATCTACAATGTAATCGTCACTGCTCACGCCTTCGTAATAATYTTCTTCATAGTCATACCTATTATAATTGGTGGCTTCGGAAACTGGCTAGTACCTTTAATAATTGGTGCCCCTGATATAGCTTTCCCTCGAATAAACAACATAAG
CTTCTGACTACTCCCTCCATCCTTCCTACTTCTTCTGTCATCTTCAATAGTTGAAGCTGGGGCGGGGACTGGATGAACTGTCTACCCGCCTTTAGCTGGAAACCTCGCACACGCTGGGGCTTCAGTTGACCTAACTATCTTTTCTCTACACTTAGCAGGGGTCTCCTCTATCCTAGGGGCAATCAACTTTATTACAACCATTATCAATATAAAACCCCCTGCAATAACACAATATCAAACCCCCTTATTTGTCTGATCTGTTTTAATTACTGCCATTCTTCTACTTCTATCTTTACCTGTCTTAGCTGCAGGAATTACTATACTACTTACAGATCGAAACCTAAACACGACTTTCTTTGACCCNGCTGGCGGAGGGGACCCTGTCCTATATCAACAC---------------------------------------------------------------------------------------------------------------------------------------------------------------------------------------------------------------------------------------------------------------------------------------------------------------------------------------------------------------------------------------------------------------------------------------------------------------------------------------------------------------------------------------------------------------------------------------------------------------------------
------------------------------------------------------------------------------------------------------------------------------------------------------------------------------------------------------------------------------------------ATGACCCACCTACGAAAATCACACCCACTAATCAAAATCATCAACCACTCATTCATTGATCTTCCAGCCCCATCCAACATCTCAGCATGATGAAATTTCGGCTCACTATTAGGAATCTGCCTCGGATTCCAAATCGTCACAGGTCTATTCCTAGCAATACACTACACCGCAGACACCACCACAGCATTTTCATCTGTCACCCACATTTGCCGAGATGTCAACTACGGCTGGCTCATCCGATACCTACACGCAAACGGAGCATCCATATTCTTTATTCTTCTCTATCTCCACATTGGTCGAGGAATCTACTATGGATCTTATACATTTACAGAAACCTGAAATATCGGAATCCTACTCCTATTTACAGTTATAGCCACCGCGTTCATAGGTTACGTATTACCCTGAGGACAAATATCCTTCTGAGGTGCTACAGTAATTACCAACCTCCTATCAGCTATCCCTTACATCGGAACAACCCTTGTTGAATGGATTTGAGGGGGTTTCTCAGTTGACAAAGCTACCCTTACACGCTTCTTCGCCTTCCACTTCATCCTTCCTTTCATCATCACAGCTCTTGTCATAGTCCATCTCTTATTCCTCCATGAGACAGGATCAAACAACCCCTCAGGCCTTAACTCAAATTCCGACAAAATCCCATTCCACCCCTACTACACAATCAAAGACATCCTAGGACTGCTACTCATAATACTAGCACTCACAAGCCTAGTCCTCTTCACACCAGACCTCCTTGGTGACCCAGACAACT
ACACCCCAGCTAACCCATTAAACACTCCCCCACATATCAAACCAGAATGATACTTCCTATTTGCTTACGCAATCCTCCGCTCCATTCCTAACAAACTAGGGGGTGTATTAGCCCTTGTACTCTCTATCCTAATCTTAGCCTTATTTCCAATACTCCACCTATCCAAGCAACGCAGTATAATATTTCGCCCCCTCAGCCAATGTCTCCTTTGATTACTAGTAGCAAACCTCATTATCCTCACATGAATTGGAGGACAACCAGTTGAACACCCCTATATCACAATCGGCCAACTAGCATCCATCTCCTATTTCCTTATTATTCTTATCCTTTTCCCACTAGCAAACATAGCAGAAAACAAAATCCTAAAATGA---GAGAACCTTATGGGGATGCAGGCAGTCATCGAGCAGGCCATGAAGAGCCAGGAGATCCTGGGTGTCTCCGACCCTCATACGCTGGCCCATGTGCTGACAGACGGGGTGCAGAGCTCCTTGAATGACCCGCGCCTGGTCATTTCCTACGAGCCCAGCACCGTGGAGGAGCTGAAACAAATCCCGGCACCCAGCAACCTCAGCCAGGAGGAGCTGCTGGCCGGGCTGCAGGACAGCATCCGCCACGAGGTCCTGGAGGACAATGTGGGCTACCTGCGCGTGGACCACCTCCCGAGCCAAGAGGTGCTCAGCAGGCTGGGCAGCTTCCTGGTGACCCAGGTATGGAAGCAGCTCGTGGGTACCTCCGCCCTGGTGCTGGATCTCCGGCAGTGTGCCAGCGGCCGTGTATCTGGTATCCCCTATGTCATCTCCTATCTGCACCCCGGGAACACAGTCCTGCACGTGGACACCATCTACGACCGTCCCTCCAACACCACCACGGAGATCTGGACCTTGCCTGAGGTCCTGGGGGAGCGCTACAGTGCCGAGAAGGACGTGGTGGTCCTCACCAGTGGCCGCACTGGGGGCGTGGCCGAGGACATCGCCTACATCCTCAAGCAGATACGTAG
GGCCATCGTGGTGGGCGAGCGCACGGAGGGGGGTGCCCTGGACCTCCAGAAGCTGAGGATCGGCCAGTCCGACTTCTTCCTCACCGTGCCGGTGTCCAGGTCGCTGGGCCCCCTGGGCGGAGGCAGCCAG---TGGGAGGGAAGTGGGGTGCTGCCGTGCGTGGTCACACCGGCTGAGCAGGCCCTGGAGAAAGCACTGGCCATCCTCACCCTGCGCCGTGCCCTGCCAGGGGTCGTGGGCCACCTGCGGGAGGCCCTGCAGGACTACTACACACTGGTGGACCGCGTGCCGGCCCTGCTGAACCACCTGGCCAGCATGGACTACTCCCTGGTGGTATCTGAGGAAGACCTGGTCAACAAGCTCAACAGCGGCCTGCAGGCTGTCTCTGAGGACCCCAGGCTCCTGGTGCGGGCTGTGGGGCCCCAAGAAATCTCTTTGGGGTGTGAGGCTGAAATCCATGAGCCCCTTGAGGCAGAGCCCGAGGTGCCCAAGGACGAGGCTGCCCAGCAGGCGCTGGTGGACGCCATGTTCCAGGTGTCGGTGTTGCCGGGCAACGTGGGCTACCTGCGCTTCGACAGGTTCGCCGACGATGCCGCGCTGGAGGCGCTGGGGCCGTACGTGCTGCAGCAGGTGTGGGAGCCCCAGCAGCCTGGAGGCCTGGTGGTGCCCCCTACAGAGGTCCCAGTTAGTGCAACCACCCCATACCTGGAAGACATCTCGGAGCCGCCCCTGCATGACTTGTACTGCAGCAAGCTGCTGGATCTGGTCTTCCTGCTGGATGGCTCCTCCAAGCTCTCAGAGGCGGATTTCGAGGTGCTGAAGACCTTTGTGGTGAGCGTGATGGAGCGGCTGCACATCTCCCAGAAGCGGATCCGGGTGGCCGTGGTGGAGTACCACGACGGCTCCCATGCTTACATTGAGCTCAAAGCCCGGAAGCGGCCCTCAGAGCTGCGGCGCATCACCAGCCAGGTGAAGTACGTGGGCAGCCAGCTGGCATCC
ACCAGCGAGGTCTTGAAGTACACACTCTTCCAGATCTTTGGTAAAATCGATCGCCCTGAAGCCTCCCGCATTGTGCTACTCCTGACCGCCAGTTCAGAGCCCAAACAGATGGCCCGGAATTTGCTCCGCAGTGTTCAGGGCCTGAAGAAGAAAAAGGTTATCCTCATGCCGGTGGGCATTGGGCCGCATGTTAACCTCCAACAGATCCGCCTCATTGAGAAGCAGGCCCCAGAAAACAAGGCCTTCTTGCTTAGCGGTGTGGATGAGCTGGAGCAGTGGAGGGATGAGATTATCAACTACCTCTGTGACCATGCGCCTGAGGCCCCTGCCCCGACTCAGCACACCCAGGTGGCACAGGTCACTGTGGGTCCAGGACTCTCGGAGATTTTGTCCCCAGGACCAGAGCAAAAGTCCATGGTTCTGGATGTGGTGTTTGTCCTGGAGGGCTCAGACAGAGTTGGAGAAGCCAACTTCAACAGGAGCAAGGAGTTCATGGCAGAGGTGATCCAGCGCATGGACGTGAGCCAGGAGGGCATTCACGTCATGGTCCTGCAATACTCATACATGGTGACTGTGGAGTACACCTTCCGTGAAGCCCAGTCCAAGGGGGATGTGCTGAAGCACGTGCGAGAGATCCAGTTCCGGGGTGGCAACCAGACCAACACTGGGCTGGCCCTGCAGTTCGTGTCCGAGCACAGCTTCTCTGTAGGCCAGGGTGACCGGGAGGAGGCGCCAAACCTGGTTTACATGGTCACAGGAAATCCTGCCTCTGATGAGATCAAGCGATTGCCTGGAGATATCCAGGTGGTGCCCATTGGAGTGGGCCCTGGTGCCAATGTGCAGGAGCTGCAGAGGGTCAGCTGGCCCAGCACCCCCATCTTCATCAAGGACTTTGAG---------??????????????????????????????????????????????????????????????????????????????????????????????
????????????????????????????????????????????????????????
	Hystrix_brachyurus_africaeaustralis         --AGGTTTGGTCCTAGCCTTTCCATTAATTACTAGCAAAATTACACATGCGAGGATCCCCGGTGAGAACCCAAGGAGTAGGTATCAAGCACACTAGCTCACTACACCTTGCGCCACATCCCCACGGAACAGCAGTGATAAGAATTAAGCAATAAACGAAAGTTTGACTTAGTTATGAGTTGGTAAATTTCGTGCCAGCCACCGCGGTCATACGATTAACTCAAATTAATCGGCGTAAAGCGTGTATTAAGTTCTATCTAGGTCGTAAAAAGAAAGCAATCTCACGATACCTAAGACTCAAACTGGGATTAGATACCCCACTATGCTTAGGCGTAAACACAAAATTATTCGCCAGAGAACTACTAGCAACAGCTTAAAACTCAAAGGACTTGGCGGTGCTTCACAACCATCTAGAGGAGCCTGTTCTATAATCGATAATCCCCGATAAACCTCACCATTGCTAACAGCTTATATACCGCCATCTCCAGCAAACCCAGTAAGCGTAAATACGTTAGGTCAAGGTGTAGCCCATGGAGTGGGAAGAAATGGGCTACATTTTCTGAAAGGAGGATTTAGTAGTAAATTAAGAGTAGAGCGCTTAATTGAATAAGGCCATGAAGCACGTACACACCGCCCGTCACCCTCCTCAAAGAGGAGACAAGTCGTAACAAGGTAAGCATACTGGAAAGTGTGCTTGGA--------------------------------------------------------------------------------------------------------------------------------------------------------------------------------------------------------------------------------------------------------------------------------------------------------------
----------------------------------------------------------------------------------------------------------------------------------------------------------------------------------------------------------------------------------------------------------------------------------------------------------------------------------------------------------------------------------------------------------------------------------------------------------------------------------------------------------------------------------------------------------------------------------------------------------------------------------------------------------------------------------------------------------------------------------------------------------------------------------------------------------------------------------------------------------------------------------------------------------------------------------------------------------------------------------------------------------------------------------------
------------------------------------------------------------------------------------------------------------------------------------------------------------------------------------------------------------------------------------------ATGACAAACATCCGAAAATCCCATCCTCTTCTCAAAATTATTAACCACTCATTCATTGACCTTCCCACCCCATCTAACATCTCAACATGATGAAACTTCGGCTCACTTTTAGGAGCCTGCTTAATTATCCAAATCCTTACAGGTCTATTCCTAGCAATACATTACACTGCCTACACAACTACAGCATTTTCATCAGTAGCCCATATTTGCCGAGACGTCAATTACGGATGACTAATTCGTTACCTCCACGCTAACGGAGCTTCAATATTCTTTATCTGTCTATACCTCCACGTAGGCCGAGGGTTATACTATGGATCCTACATATTTACAGAAACTTGAAATATCGGAATTCTCTTACTGTTTACAGTAATGGCTACTGCCTTCATAGGATACGTCCTCCCATGAGGACAAATATCTTTTTGAGGGGCTACTGTCATTACCAATTTATTATCAGCAATCCCCTATATTGGCACAACACTAGTTGAGTGAATCTGAGGGGGGTTTTCAGTAGATAAAGCAACTTTAACACGATTCTTTGCTTTCCACTTCAGCCTGCCATTCATCATCACAGCCCTAGTACTAGTTCATCTACTATTTTTACACGAAACAGGGTCAAACAACCCATCAGGCATTGACTCAAACTCAGACAAAATTCCATTCCACCCCTATTACACAATTAAAGATATTCTAGGCCTCCTATTAATACTAACAGCCCTACTAATCCTAGTACTATTTTCCCCAGACCTTTTAGGAGACCCGGATAACT
ATACTCCAGCAAACCCCTTAAATACTCCTCCCCATATTAAACCAGAATGATATTTCCTATTCGCTTACGCTATCCTACGCTCAATCCCTAATAAACTCGGAGGAGTATTAGCCCTTATCTTCTCTATCCTAATCCTAGCAATCATTCCCCTTCTTCATACATCAAAACAACGAAGCATACTATTTCGCCCTTTCAGCCAATGCTTATTCTGAATCCTAGCTGCCAACCTACTTATCCTTACATGAATTGGAGGCCAACCAGTTGAACACCCATACATTACCATTGGTCAACTAGCATCCATCTCCTACTTCTCTATTCTACTAATTATTATACCCCTAACTAGCATTATAGAAAACAAACTACTTAAATGA---GAGAACCTCATAGGGATGCAAGCGGTCATCGAGCAGGCCATGAAGAGCCAGGASATCCTGGGCATCTCCGATCCTCAGACACTGGCCCGTGTGCTGACGGACGGGGTGCAGAGCTCCCTGAATGACCCGCGCCTGGTCATCTCCTATGAGCCCAGCACCCTGGAGGCCCCCCRGCCAGCACCAGCACCCACTARCCTCAGCCAGGAGGAGCTGCTGGCCRGACTGCAGAAGAGTATCCGCCACAAGGTCCTGGAGGGCAACGTGGGCTACCTGCGTGTGGACGACCTCCCGGGCCAGGAGGTGCTGAGCAGGCTGGGCAGCTTCCTGGTGACCCACGTGTGGAAGCAGCTCATGGGCACCTCCGCYCTGGTGCTGGATCTCCGGCAGTGCCCCGGAGGCSACGTCTCCAGTATCCCCTATGTAATCTCCTACCTGCACCCYGGGAACACGGTCCTACACGTGGACACCATCTACGACCGCCCCTCCAACACTACCACAGAGATCTGGACCCTGCCGCAGGTCCTGGGAGAGAGGTATAGCTCCGAGAAAGATGTGGTGGTCCTCACCAGTGGCCGCACCGGGGGCGTGGCCGAGGACATTGCCTACATCCTCAAACAGATGCGCAG
AGCCATTGTGGTGGGCGAGCGCACTGAGGGGGGTGCCCTGGACCTGCAGAAGCTGAGGATCGGCCAGTCCAGCTTCTTCCTCACGGTGCCCGTGTCCAGGTCCCTGGGGCCCCTGGGCGGAGGCAGCCAGACATGGGAGGGCAGCGGGGTGTTGCCGTGTGTGGGTACACCAGCTGAGCAGGCCCTGGAGAAGGCACTGGCCGTCCTYACCCTGCGCCAGGCCCTGCCGGGGGTCGTACAGCGCCTGCAGGAGGCCCTGCGGGAGTACTACACACTGGTGGACCGCGTGCCGGCTCTGCTGCAGCGCCTGGCCAGCATGGACTACTCCACAGTGGTCTCCGAGGAGGATCTGGTCACCAAGCTCAACGCTGGTCTGCAGGCTGTATCGGAGGACCCCAGGCTCCTGGTGCGGGCTGTGGGGCCCAGAGAAACCTCTTCGAGGCRYGAGGCTGAAGCCCATGAGCCCCCGGAGGCACAGCCTGAGGTGCCCAAGGATGAGGCTGCCCAGCAGGTGCTGGTGGACTCTGTGTTCCAGGTGTCGGTGCTGCCAGGCAACGTGGGCTACCTACGCTTTGATAGCTTTGGGAATGACTCCGTGCTGGGGGTGCGGGGGCCCTACGTACTGAGCCAGATGTGGGAGCCCCAGGAGCCTGGAGGCCTGGTGGTGCCCCCCACAGAGGCCCCAATTCATGCCACCACCCCGTATGTGGAAGACACCCCAGAGCCGCCGCTGCATGACTTCTACTGCAGCAAGCTGCTGGATCTGGTCTTCCTGCTGGACGGCTCCTCCAGGCTGTCAGAGGCGGAGTTCGAGGTGCTGAAGGCCTTCGTGGTGAGCGTGATGGAGCGGCTGCACATCTCCCAGAAGCGGATCCGGGTGGCCGTGGTAGAGTACCACGATGGCTCCCACGCTTACCTCGAGCTCAAGGCTCGGAAGCGGCCCTCGGAGCTACGGCGCATTGCCAGCCAGGTGAAGTACGCAGGCAGCCAGGAGGCCTCC
ACCAGCGAGGTCTTGAAGTACACACTCTTCCAGATCTTTGGCAGAATCGAGCGCCCTGAGGCCTCCCGCATTGTGCTGCTCCTGACTGCCAGCTCGGAGCCCAGACAGATGGCCCGGAATTTGGTCCGCTATGTCCAGGGCCTGAAGAAGAAAAAGGTCATCTTGATGCCGGTGGGCATTGGGCCACATGCCAACCTCCAGCAGATACGCCTCATTGAGAAGCAGGCCCCCGAAAACAAAGCCTTTGTGCTTAGTGGTGTGGATGAGCTGGAGCAGAGGAGGGACGAGATTATCAACTACCTCTGTGACCATGCGCCTGAGGGCCCCGCCCCTACTCAGCAGCCCCGGGTGGCACAGATCACCATGGGCCCAGGGCTCTCGGAGATTTCTTCCCCAGGACTCAAGAGAAAGTCCATGATTCTGGATGTGGTGTTTGTCCTGGAGGGCTCAGACAAAGTTGGAGAGGCCAACTTCAACCAGAGCAAGGAGTTCATGGCGGAGGTGATCCAGCGCATGGATGTGGGCCAGGGTGGCGTCCACGTCACGGTCCTGCAGTACTCATACATGGTGACTGTGGAGTACACCTTCCGCGAGGCCCAGTCCAAGCAGGACCTGCTGCAGCACATACGAGAGATCCATTTCCGGGGTGGCAACCAGACCAACACTGGGCTGGCCCTGCAGTACGTGTCTGAGCACAGCTTCTCTGCCAGCCAGGGCGACCGGGAGCAGGCACCAAACCTGGTTTACATGGTCACAGGAAATCCCGCCTCTGATGAGATCAAGCGGTTGCCTGGTGACGTCCAGGTGGTGCCCATTGGAGTGGGCCCCGGTGCCAACATGCAGGAGCTGCAGAGGATCAGCTGGCCCAGCACCCCCATC---------------------------??????????????????????????????????????????????????????????????????????????????????????????????
????????????????????????????????????????????????????????
	Ictidomys_tridecemlineatus                  ATAGGTTTGGTCCTGGCCTTTTCATTAGCTTTTAGTTAACTTATACATGCAAGCATCCCCAGTGAGAACCCAAGGTGCAGGCATCAAGTTCACTAGCTCATAACGCCTTGC-CCACACCCCCACGGGACAGCAGTAATTAACATTAAGCTATAAACGAAAGTTTGACTAAGTTAAGGGTTGGTAAATTTCGTGCCAGCCACCGCGGTCATACGATTAACCCTAGTTAATCGGCGTAAAGCGTGAATTAAAATTATACTAAACTGTAAAAAGAAAGTAATCTCACGATAGCTAAGACTCAAACTGGGATTAGATACCCCACTATGCTTAGCCCTAAACACAAGAATATTCGCCAGAGTACTACTAGCAATGGCCTAAAACTCAAAGGACTTGGCGGTGCTTTATACCCCTCTAGAGGAGCCTGTTCTATAATCGATAAACCCCGATACACCTCACCATAGCAAACAGCCTATATACCGCCATCTGCAGCAAACCCAGTAAGCATTAGTACGTTAGGTCAAGGTGTAGCCTATAAGGTGGGAAGAAATGGGCTACATTTTCTGAAAGGCGGATTTAGTAGTAAGTTAAGAATAGAGAGCTTAACTGAATAGGGCAATAAAGCACGCACACACCGCCCGTCACCCTCTTCAAAGAAGAGATAAGTCGTAACAAGGTAAACATACTGGAAAGTGTGTTTGGAATGTTCATCAACCGTTGATTCTTCTCAACTAATCACAAAGATATTGGAACACTTTACCTTCTATTTGGCGCTTGAGCTGGAATAGTAGGAACTGCACTTAGTCTACTAATCCGTGCTGAGCTAGGTCAACCTGGAGCTCTATTGGGTGACGACCAAATTTACAATGTTATTGTTACTGCTCATGCATTCGTTATAATTTTCTTTATAGTTATACCAATTATAATTGGTGGATTTGGAAACTGATTAGTACCCCTAATAATTGGAGCTCCTGATATAGCATTCCCACGAATAAATAATATAAG
CTTCTGACTTCTTCCCCCTTCTTTTCTCCTCTTACTCGCTTCTTCTATGGTTGAGGCAGGAGCAGGAACTGGCTGAACCGTTTATCCTCCATTAGCTGGAAATCTTGCCCATGCAGGAGCTTCAGTAGACCTAACCATCTTCTCCCTTCACTTAGCAGGAGTTTCATCCATCCTAGGAGCAATTAACTTTATTACAACAATTATTAACATAAAACCACCTGCCATATCTCAATATCAAACTCCTTTATTTGTATGATCCGTGTTAATTACAGCAGTACTTCTACTCTTGTCCCTTCCGGTTCTTGCGGCAGGAATCACTATATTACTTACAGATCGTAATCTTAATACCACATTTTTTGACCCTGCTGGAGGTGGAGATCCTATCCTCTATCAACATCTATTTTGATTCTTTGGACACCCTGAAGTCTATATTCTTATCCTTCCAGGATTTGGTATAATTTCTCATATCGTAACATATTACTCAGGAAAAAAAGAACCATTCGGTTATATAGGAATAGTATGAGCTATAATATCTATTGGTTTCCTTGGATTTATTGTATGAGCCCATCACATATTTACCGTTGGAATAGATGTAGATACTCGAGCTTATTTTACATCCGCAACTATAATTATTGCTATTCCTACAGGAGTAAAAGTTTTTAGCTGATTAGCGACCCTGCACGGAGGAAATATTAAATGATCACCTGCAATACTATGAGCACTCGGCTTTATTTTCTTATTCACTGTAGGAGGCCTAACAGGTATTGTCTTAGCCAACTCCTCATTAGATATTGTCCTACACGATACATATTATGTAGTAGCCCACTTTCACTATGTATTATCAATGGGAGCTGTATTTGCCATTATGGGAGGATTCGTTCACTGATTCCCTCTTTTTTCTGGTTACACACTAAATGATATATGAGCTAAAATTCATTTTACTGTAATATTTGTTGGAGTAAATTTAACTTTCTTTCCTCAACATTTCCTAGGGTTATCA
GGTATACCACGTCGATATTCTGATTACCCAGATGCTTACACAGCATGAAATACTGTATCCTCAATAGGTTCCTTTATTTCTCTCACAGCTGTTATAATCATAATTTTTATAATTTGAGAAGCATTTGCATCAAAACGAGAAGTCCTCACCGTAGAACTAACGCCAACTAACCTAGAATGACTGCATGGGTGCCCTCCACCCTATCACACATTTGAAGAACCTACTTACATTAAAATGACAAACATTCGTAAAACTCACCCTTTAATCAAAATTGTTAATCACTCCTTTATTGACTTACCTGCACCTTCCAACATCTCCGCATGATGAAACTTTGGATCCCTACTAGGTCTCTGCCTAGCCATCCAAATCCTCACTGGGTTATTCCTAGCAATACATTATACGTCTGATACTATAACAGCCTTTTCATCAGTCACCCACATCTGTCGAGATGTTAATTACGGCTGACTTATCCGCTATATACATGCTAATGGTGCATCCATATTTTTTATCTGCCTTTTCCTTCATGTAGGCCGAGGATTATACTATGGCTCATACACTTACTTTGAAACATGAAACATTGGAGTTATCCTCCTATTTGCAGTAATAGCCACAGCTTTTATAGGCTATGTCCTTCCCTGAGGCCAAATATCATTCTGAGGGGCAACCGTAATTACCAATCTTTTATCTGCCATCCCATACATCGGTACAACCCTAGTAGAGTGAATTTGAGGTGGTTTCTCAGTAGACAAAGCTACCCTAACTCGATTCTTCGCATTCCATTTTGTTCTTCCATTTATCATCGCAGCTCTAGTCATAGTCCACCTTCTTTTCCTTCATGAAACTGGGTCAAACAACCCCTCAGGACTTATTTCTGACTCAGACAAAATCCCCTTTCACCCATATTACACTATTAAAGACATCCTCGGAGTCCTCCTTCTTATTCTAGCTCTGATAACCCTAGTCCTATTTTCACCTGACCTTCTAGGAGATCCTGATAATT
ACACACCCGCAAATCCTTTAAGTACCCCACCTCATATTAAACCAGAATGGTACTTCTTATTTGCCTACGCCATTCTACGATCTATTCCCAACAAACTAGGAGGCGTCCTAGCCTTAGTCTTCTCAATCCTTATTCTAATACTCTTTCCACTGCTTCACTTATCTAAACAACGTAGCATGATATTCCGACCATTAAGTCAATGTATATTCTGAATCCTAGTAGCAGACCTATTTACATTAACCTGAATCGGAGGACAACCCGTTGAATATCCATTTATCATTATTGGCCAACTAGCATCGGTCCTATACTTCACCATCATTCTCTTAATTCTACCAACCATCAGCCTAATTGAAAATAAACTTCTTAAATGA---------------------------GCCATTGAGCAGGCCATGAAGAGTGATGAGATTCTGAGCATCTCAGACCCTCAGACGCTGGCCCATGTGCTGACGGTCGGTATGCAGAGCTCCTTGAATGACCCGCGTCTGATCATCTCCTATGAGCCCACCATTCCAGAGGCTCCCCAGCAAGCCCCGGCTCTCACCAACCTCACACTAGAGGAACTACTTTCTGGGTTGGAGACAAACATCCACTATGAGATCCTGGAAGGCCATGTGGGCTACCTGCAGGTGAATGACATCCCGGGCCAGGAAGTGCTGAGCAAGCTTGGGGGATTCTTGGTGGAACACATGTGGAGTAAGCTTATGGGCACCTCTGCGTTGGTGCTGGATCTCCGACACTGCACTGGGGGCCACATCTCTGGCATCCCCTACATCATCTCCTACCTGAATCCTGGGAACACGGTCTTGCATGTGGATACCATCTATGACCGCCCCTCCAATACTACCACAGAGATCTGGACCCTGCCAGAGGTTCTAGGAGAGAGGTACAGTGCAGACAAAGATGTGGTGGTCCTTACCAGTGGACGCACTGGGGGTGTGGCTGAGGACATCGCGTACATCCTCAAGCAGATGCGCAG
GGCCATTGTGGTGGGTGAGCGGACTGAGGGGGGTGCCCTGGACCTCCAGAAGCTGAGGGTAGGCCAGTCCAATTTCTTCCTCACAGTACCCGTGTCCAGGTCCCTGGGACCCCTGGGTGGAGGCAGCCAGACGTGGGAAGGCAGTGGAGTGCTGCCCTGTGTGGGAACACCAGCTGAGCAAGCCTTGGAGAAAGCCCTGGCCATCCTCACCCTGCGCCGTGCCCTGCCTGGTATTGTCCGCCATCTGCAAGAGGCTCTGCAGGAGTACTATACCTTGGTGGACCGTGTGCCTGCCCTGGTGCACCACCTGGCCAGCATGGACTACTCTGCAGTGGTCTCAGAAGAGGATCTGGTCACTAAGCTCAATGCCGGTCTGCAGGCTGTGTCTGAGGACCCCAGGCTCGTGGTGCGGGCTGTTGGGCCCAAAGAAACCTCTTCTGGGCCTGAGACTGAAGTTGATGATACCCTAGTTGCAGCCCCTGAG---CCCCAGGATGATGCTGCCCGGCAAGCCTTGGTGAACTCTGTCTTTCAGGTGTCAGTGCTGCCAGGTAACGTGGGTTACATGCGCTTTGATGGATTTCCAGATGCCTCCGTGCTGGGGGCACTA---------------------------------CAGGAACCTGGAGGCCTGGTGTTGCCCCCCACAGAGGCCCCACTCGGGGCCACCACCCCGTATGTGGAGGACACCCCAGAGCCACCCATGTATGACTTCTACTGCAGTAAGTTGCTGGATCTGGTCTTCCTGCTGGACGGTTCCTCCAAGCTCTCCGAGGCCGAGTTTGAAGTGCTGAAGGCCTTTGTCGTGGGTATGATGGAGAGACTACAGATCTCCCAGAAGCGGATCCGCGTGGCTGTGGTGGAGTACCACGAAGGCTCCCATGCCTACATTGAGCTCAAGGCTCGGAAGCGGCCCTCTGAGCTGCGGCGCATCACCAGCCAAGTGAAGTACGTGGGCAGCCAGGTGGCCTCC
ACCAGCGAGGTCCTGAAGTACACTCTGTACCAAATCTTTGGCAAAATCACCCGCCCTGAAGCCTCCCGCATTGTGCTGCTCCTGACTGCCAGCCAGGAGCCCCCACGGATGACCCGGAACTTGGTCCGCTATGTCCAGGGACTGAAGAAGAAGAAGGTCATTGTGATACCGGTGGGCATCGGGCCACATGCCAACCTCAAGCAGATCCGCCTCATTGAGAAGCAGGCCCCTGAAAACAAGGCCTTTGTGCTGAGCAGCGTGGACGAGCTGGAGCAGCGGAGGGATGAGATCATCAGCTACACCTGTGACCTTGCCCCCGAGGTCCCTGCACCCACGCAGCATCCCCAAGTGGCACGAGTCACTGTGGGTCCCGGGCTCTTGGAAATTTCACCATCGGGACGCAAGAGGAACTCCGTGGTTCTGGATGTGGTGTTTGTCCTGGAGGGCTCAGACAAAGTCGGGGAGGCTAACTTCAACAGGAGCAAGGAGTTCATGGAAAAGGTGATTCAGCGCATGGACGTGGGCCAGGATAGCATCCACGTCTCTGTGCTGCAGTACTCGTACACGGTGACCGTGGAGCATGCCTTCAGCGAGGCGCAGTCCAAGGGAGATGTGCTGCAGCAGGTGCGGGAGATCCGCTACCGCGGTGGAAACAGGACCAACACAGGACTGGCCCTGCAGTATGTCTCTGAGAACAGCTTCTCTGCTGGCCAGGGAGACCGAGACCAGGCACCTAACCTGGTCTACATGGTCACTGGAAATCCTGCTTCTGATGAGATCAAGAGGTTGCCTGGAGACATCCAGGTGGTGCCCATTGGCGTGGGCCCGCATGCTGATGTGCAGGAGCTGGAGAGCATTGGCTGGCCCTACGCCCCCATCTTCATCCAGGACTTTGAGACACTCCCC??????????????????????????????????????????????????????????????????????????????????????????????
????????????????????????????????????????????????????????
	Idiurus_macrotis                            AAAGATTTGGTCCTAGTCTTTTTATTGGTTGTTAACAAAACTACACATGCAAGCATCCCCAGTGAAAACCCAAGGAGCTGGCATCAAGCACGCTAGCTCACAACGCCTTGCGCCACACCCCCACGGGACAGCAGTGATTAAAATTTAGCAATAAACGAAAGTTTGACTAAGTTATGGGTTGGTAAATTTCGTGCCAGCCACCGCGGTCACACGATTAACCCAAATCAATCGGCGTAAAGAGTGTGTTAAAAACACACTAAACTGTAAAAAGAAAGTTACCCCACGAAAGCTAAGACCCAAACTAAGATTAGATACCTTACTATGCTTAGCTATAAACACAAAACATTTCGCCTGAGAACTACTAGCAACAGCTTAAAACTCAAAGGACTTGACGGTGCTTTATATCCACCTAGAGGAGCCTGTTCTATAATCGATAAACCCCGATAAACCTCACCATTGCAACCAGCCTATATACCGCCATCTTCAGCAAACCTAGTAAGCTTAAAAACGTTAGGTCAAGGTGTAGCCTATGAGATGGGAAGAAATGGGCTACATTTTCTGAAAGGAGGATTTAGTAGTAAGTTAAGAATAGAGAGCTTAACTGAATAGAGCAATGAAGCACGTACACACCGCCCGTCACCCTCCTCAAAGAGGAGACAAGTCGTAACAAGGTAAGCATACCGGAAGGTGTGCTTGGA--------------------------------------------------------------------------------------------------------------------------------------------------------------------------------------------------------------------------------------------------------------------------------------------------------------
----------------------------------------------------------------------------------------------------------------------------------------------------------------------------------------------------------------------------------------------------------------------------------------------------------------------------------------------------------------------------------------------------------------------------------------------------------------------------------------------------------------------------------------------------------------------------------------------------------------------------------------------------------------------------------------------------------------------------------------------------------------------------------------------------------------------------------------------------------------------------------------------------------------------------------------------------------------------------------------------------------------------------------------
------------------------------------------------------------------------------------------------------------------------------------------------------------------------------------------------------------------------------------------ATGGCAAACCTACGAAAAACCCACCCGCTAGCAAAAATCTTCAACAACTCCTTCATCGACCTACCAACCCCCTCGAACATCTCTTCATGATGAAACTTTGGCTCTCTACTAGGCCTTTGCCTAATCATCCAAATCATAACCGGACTTTTTCTAGCCATACACTATACCCCTGATACATCAACAGCATTCTCATCTGTAGCACACATCTGCCGTGACGTTAACTATGGCTGACTTATTCGATACATACACGCAAACGGAGCCTCTATATTCTTCATCTGCCTGTTCCTTCACGTCGGCCGAGGGTTATACTACGGATCTTACATGCTACTAGAAACATGAAATATTGGAATTCTCCTGCTATTCACAACAATAGCCACAGCTTTCATAGGATATGTCCTGCCATGAGGACAAATATCCTTCTGAGGCGCAACAGTAATTACAAACCTCCTATCAGCTATTCCATACATTGGCACAAACATTGTAGAATGAATTTGAGGCGGCTTCTCAGTTGATAAAGCCACATTAAATCGATTCTTTACCTTCCACTTTATTTTACCCTTTATTATTACAGCCCTAGCTATAATTCACCTTCTATTTCTCCATGAAACAGGCTCTAATAACCCCTCAGGACTGTCTTCAGAATCAGATAAAATTCCATTTCACCCCTACTTCACAATTAAAGACATTCTAGGGGGAATACTTTTAATTATACTACTCATACTACTTGTCCTATTCTTCCCAGACATTCTAGGAGACCCAGATAACT
ACATCCCCGCCAACCCATTAATCACGCCACCACATATCAAACCAGAATGATACTTCTTATTCGCCTACGCCATCTTACGATCTATCCCAAATAAATTAGGAGGAGTCATCGCACTAATTATATCAATTCTAATCCTGGCAATCATTCCTACAATCCACAACTCAAAGCAACGCAGCCTAACATTTCGACCCATTGGCCAAATTGCCTTCTGATCTCTCATTGCAGACCTAGCAACATTAACATGAATTGGAGGACAACCAATTGAGCACCCTTTTATAATAATTGGACAACTGGCGTCAACTATTTACTTCTTAATCCTATTAGTTCTTATACCAGCTACAAGCCTTCTAGAAAACAAGCTACTTAAATGA-----------------------------------------------------------------------------------------------------------------------------------------------------------------------------------------------------------------------------------------------------------------------------------------------------------------------------------------------------------------------------------------------------------------------------------------------------------------------------------------------------------------------------------------------------------------------------------------------------------------------------------------------------
-------------------------------------------------------------------------------------------------------------------------------------------------------------------------------------------------------------------------------------------------------------------------------------------------------------------------------------------------------------------------------------------------------------------------------------------------------------------------------------------------------------------------------------------------------------------------------------------------------------------------------------------------------------------------------------------------ACAGAGGCCCCAGTGAGCCCCACCACTCCGTATGTGGAGGACACCCCCGAGCCACCCCTGCATGATTTCTACTGCAGCAGGCTGCTCGATCTGGTCTTCCTGCTGGACGGCTCCTCCAGGCTGTCCGAGGCTGAGTTCGAGGTGCTCAAGGCCTTCGTGGTGGGCATGATGGAGCGCCTGCACATCTCCCAGAAGCGGATCCGCGTGGCCGTGGTGGAGTACCACGACGGCTCCCACGCCTACATCGAGCTCAAGGCCCGGAAGCGGCCCTCCGAGCTGCGGCGCATCGCCAGCCAGGTGAAGTATGCAGGTAGCCAGGTGGCCTCC
ACCAGCGAGGTCTTGAAGTACACACTGTTCCAGATCTTTGGCAAAATCGACCGTCCCGAAGCTTCCCGCATCACGCTGCTCCTGACCGCCAGCCAGGAGCCTCCCCGGATGGCCAAGAACTTGGTCCGCTATGTCCAGGGCCTGAAGAAGAAGAAGGTCACTGTGCTCCCGGTGGGCATCGGGCCGCATGCCAACCTTAAGCAGATCCGCCTCATCGAAAAGCAGGCCCCCGAAAACAAGGCCTTTGTGCTCAGCGGAGTGGACGAGCTGGAACAGCTAAGGGATGAGATCATCAGCTACCTCTGTGACCTGGCCCCCGAGCCCCCCACCCCCACGCAGCGCCCCCACGTGGCGCAAGTCACTGTGGGTCCAGGGCTCTTAGAGGTTTCATCCCTGGGGCCCAGGAGGAGGTCCATGGTTCTGGATGTGGCGTTTGTCCTAGAGGGGTCAGACCAAGTCGGGGAGGCCAACTTCAACAGGAGCCGGGAGTTCATGGAGCAGGTGATTCAGCGCATGGACGTGGGCCAGGATGGCGTCCACGTCGCGGTGCTGCAGTACTCGTACACGGTGGCCGAGGAGTACCCCTTCAGTAAGGCCCAGTCCAAGGGGGACGTGCTGCAGCAGGTGCGAGAGATCCGCTTCCGGGGCGGCAACACGACCAACACCGGCCTGGCCCTGCAGTACGTCTCCGAGCACAGCTTCTCTGCCAGCCAGGGGGACCGGGAGCATTCTCCCAACCTGGTCTACATGGTCACGGGAAACCCCGCCTCTGATGAGATCAGGCGGCTGCCTGGAGACATCCAGGTGGTGCCCATCGGAGTGGGCCCTCAYGCC------CAGGAGCTGGAGAGGATCGGCTGGCCCAACGCCCCCATCATCATCAGGGACTTCGAGGCGCTGCCC021122031212111111210021212??210102221010202012110-0111212100021211122022201200102102002231???
????????????211100002(1 2)01102012210012312222221211031?????
	Jaculus_jaculus                             AAAGGTTTGGTCCTGGCCTTTTCATTAGTTTTTAGTAAACTTACACATGCAAGCCTCCCCAGTGAGAACCCAAGGAGTAGGTATCAAGCACACTTGCTCAAGACACCTTGCGCCACACCCCCACGGGACAGCAGTGATAAAAATTAGGCAATGAACGAAAGTTTGACCTAGTTATGGGTTGGTCAATTTCGTGCCAGCCACCGCGGTCATACGATTAACCCACATTAATCGGCGTAAAGCGTGTGCTAAACTCCGACTAATATGTAGAAAAAAAGTGGTCTCACGATAGCTAGGGGACAAACTGGGATTAGATACCCCATTATGCCTAGCCCTAAACATAAGGCTACCCGCCAGAGAACTACTAGCAACTGCTTAAAACTCAAAGGACTTGGCGGTACTTTATATCCACCTAGAGGAGCCTGTTCTATAACCGATACACCCCGTTCTACCTCACCATTGCTAACAGCCTGTATACCGCCATCTTCAGCGAACCCAGTAAGCTTAAAAACGTTAGGTCAAGGTGTAGCTTATGAAGTGGAAAGCAATGGGCTACATTTTCTGAAAGGAGGATTTAGTAGTAAATTAAGAGTAGAGTGCTTAATTGAATAGTGCAATGAAGTACGCACACACCGCCCGTCACCCTCCTCAAAGAGGAGATAAGTCGTAACATGGTAAGCATACTGGAAAGTGTGCTTGGAATGTTCGTCACACGTTGACTTTTCTCAACTAACCACAAAGACATCGGAACTCTATACATAATCTTCGCTGCTTGGGCCGGGATAATTGGTACTGCCTTGAGCATCCTCATTCGAGCCGAACTTGGCCAACCAGGGGCCCTAATAGGAGACGACCAGATTTACAACGTTGTTGTAACCGCTCATGCCTTCGTAATAATTTTCTTCATAGTTATACCGATAATGATTGGAGGATTTGGCAACTGACTAGTACCACTAATAATCGGAGCCCCAGACATAGCCTTCCCTCGAATAAACAATATGAG
CTTTTGGCTTCTACCTCCATCATTCCTTCTCCTCTTAGCCTCATCTATAATTGAAGCAGGCGCCGGCACAGGGTGAACTGTATACCCACCATTAGCTGGAAATCTAGCCCACGCAGGAGCATCAGTAGACCTAGCCATTTTCTCTCTCCACTTAGCCGGAGTATCATCCATTCTTGGCGCTATCAATTTTATTACAACTATCATCAACATAAAACCTCCAGCTCTTTCCCAATACCAGACACCCTTATTTGTATGATCCGTCCTTATTACAGCAGTCCTTCTACTTCTCTCCCTACCCGTCTTAGCAGCAGGTATCACAATACTTCTAACAGATCGTAACCTAAATACCACATTTTTCGATCCCGCTGGAGGAGGAGACCCGATCCTCTATCAGCACTTATTCTGATTCTTTGGACATCCAGAAGTCTACATTCTTATTCTCCCTGGGTTCGGCATTATTTCTCATATCGTTACTTACTATTCCGGCAAAAAAGAACCATTCGGCTACATAGGAATAGTCTGAGCCATAATATCAATCGGTTTCTTAGGGTTTATCGTATGAGCCCACCATATATTTACTGTAGGCCTAGATGTCGATACCCGAGCCTATTTCACATCAGCAACTATAATTATCGCAATTCCAACAGGCGTTAAAGTCTTCAGCTGACTAGCGACACTACATGGGGGTAATATTAAATGATCCCCAGCCATACTATGAGCCCTAGGCTTTATTTTCTTGTTCACTGTGGGTGGCCTAACCGGAATTGTCCTCTCTAACTCCTCTCTGGACATTGTACTCCATGATACGTACTATGTCGTAGCTCACTTCCATTATGTCCTATCTATAGGCGCAGTCTTTGCCATTATAGCAGGATTCGTACACTGATTCCCGCTATTTACTGGGTATACCCTAGATGACACCTGAGCAAAAATCCACTTCTCCGTCATATTCGTAGGCGTCAACATAACATTCTTCCCTCAACATTTCCTTGGTCTATCC
GGTATACCTCGACGATATTCAGACTACCCAGACGCTTACACTACTTGAAACACAGTATCTTCCATAGGATCCTTTATCTCACTTACAGCAGTGATAATTATAATCTTTATAATCTGAGAAGCATTTGCCTCCAAGCGTGAAGTAACATCAGTCGAACTTACATCAACTAACCTAGAATGGCTTCACGGATGTCCACCACCATATCACACTTTCGAAGAGCCCACCTACGTTAAAATGACCAACATCCGTAAGACTCACCCACTCATAAAAATCGTTAACGAATCATTCATCGATTTACCCACCCCATCTAATATTTCAGCATGATGAAACTTTGGCTCTCTACTAGGTATGTGCCTAATTATCCAAATTGCTACAGGATTATTCCTAGCCATACACTACACATCCGACACCACAACTGCTTTCTCATCCGTTGCTCACATTTGCCGAGATGTAAATTACGGCTGACTAATCCGTTACCTCCACGCCAATGGAGCCTCAATATTCTTTATCTGCCTATTTTTACACGTAGGCCGAGGCCTCTACTATGGATCCTACACATTTATTGAAACATGAAACATTGGAATCCTCCTTCTATTTGCAGTTATAGCTACAGCCTTTATAGGTTATGTTCTTCCATGAGGCCAAATATCTTTCTGAGGCGCTACAGTCATTACAAATCTTCTATCAGCAATCCCTTACATCGGAACTACCCTAGTAGAATGAATCTGAGGCGGATTCTCGGTAGACAAAGCTACACTAACCCGATTTTTCGCCTTCCATTTCATTCTTCCATTCATCGTTGCAGCTCTAGCAGTAGTTCACCTTTTATTTTTACACGAAACCGGTTCCAATAACCCAATTGGACTAAACTCTGACGCAGATAAAAATCCCCTCCACCCCTACTACACAATCAAGACCGCCCTAGGTTTTCTCCTAATATTCCTAGTTCTCCTCTCCTTAGTCCTTTTCTGTCCAGACATACTGGGAGACCCTGACAACT
ACATACCTGCAAACCCACTTAATACGCCACCCCATATTAAACCTGAATGATATTTCCTATTTGCCTACGCTATTCTACGATCAATCCCCAACAAACTTGGCGGCGTAGTAGCCCTAGTCCTATCTATCCTAATCCTAGCCATTGTCCCCTTTCTTCACAACTCAAAACAACGCAGCATAATCTTCCGACCTATTAGTCAATGTATATACTGACTTCTCATGGCAGACCTCCTTACACTTACCTGAATTGGAGGCCAACCAGTCGAACACCCATTCATCATCATTGGCCAAATCGCATCTATCCTGTACTTCACAATTATCCTAATCCTTATGCCCCTATCAAGTATACTAGAAAATAAAATCCTAAAATGACCCGAGAACCTGATGGGGATGCAGGCGGCCATCCAGCAGGTAATGAAGAGCGGTGAGATTCTGGGCATCTCAGACCCTCAGACCCTGGCCAACGTGCTAACTACCGGGGTGCAGAGTTCCTTGAATGACCCACGCCTGGTCATCTCCTACGAACCCAGCACCCTTGAGACGTCCCAGCAAGCCTCCGCATTCACCAACCTCCCCCACGATGAACTGCTGCTCCAGGTGCAGAAGAACATTCGCCATGAGGTCCTGGAGGGCAACGTGGGTTATCTACGAGTGGATGACCTCCCGGGCCAGGAGGTACTGAGTGAACTTGGGGAGTTCCTGGTGGCTCACGTGTGGAGGAAGCTCATGGGCACCTCCGCCTTGGTCCTGGATCTCCGCCACTGCACCGGGGGCCACGTCTCTGGCATCCCCTATGTCATCTCCTATCTGCATCCCGGGAATACCGTCGTGCACGTGGACACCATCTACGACCGCCCCTCCAACACCACCACGGAGATCTGGACCTTGCCCAAGGTCCTGGGAGAGAGGTACAGCGCTGACAAGGATGTGGTGGTACTCACCAGCAGCCGCACGGGAGGCGTGGCCGAGGACATCGCCTACATCCTCAAGCAGATGCGCAG
GGCCATCGTGGTGGGTGAGCGCACGGAGGGGGGCGCCCTGGACCTCCAGAAGCTGAGAATAGGCCAATCTAACTTCTTCCTCACGGTGCCCGTGTCCAGGTCCCTGGGGCCTCTGGGTGGAGGCGGCCAGACGTGGGAGGGCAGCGGAGTGCTGCCCTGCGTGGGGACCCCAGCTGAGCAAGCTCTGGAAAAAGCCTTGGCCATCCTCACCCTGCGTCGTGCCCTGCCAGGGGTTGTCCTCCGCCTGCAGGAGGCCCTGCAGGATTACTACACACTGGTGGACCGGGTGCCAGCCCTGCTGCACCACCTGGCCAGCATGGACTTCTCTGCCGTGGTCTCYGAGGAGGATCTCSTGACTAAGCTCAATGCTGGCCTGCAGGCTGTGTCTGAGGACCCCAGGCTCCTGGTGAGGGCCGTTGGGCCCAGGGAAACATCG---GGGCCTGAGATTGGGGCCGAGGATGCCCCAGAAGCAGTTCCCGAAGTGCCCAGCAGCGAGGCCGCCCGGAAGGCCCTGGTGGACTCTGTGTTTCAGGTGTCAGTGCTGCCGGGCAACGTGGGCTACCTGCGCTTCGACAGGTTCGCCGATGCCTCTGTGATCAAGACGCTGGGCCCTTATGTGCTGCGCCAAGTGTGGGAGCCCCGGGAACTTGGGGGCCTGGTGGTGCCCCCCACGGATGCCTCGCTCAGCTCAACCACGCCCTACGTGGAGGACACCCCCGAGCCGCCCCTGCATGACTTCTACTGCAGCAAGCTGCTGGATCTGGTCTTCCTGCTGGACGGCTCCTCCAGGCTGTCCGAGGCCGAGTTTGAGGTGCTCAAGGCCTTCGTGGTGAGCACGATGGAGAGGTTGCACATCTCCCAGAAGCGCATCCGCGTGGCCGTGGTCGAGTACCACGACGGCTCCCACGCCTACGTCGAGCTCAGGGCCCGGAGGCGGCCCTCGGAGCTACGCCACCTTGCCAGCCAGGTGAAGTATGCGGGCAGCCAGGTGGCCTCC
ACGAGTGAGGTCTTGAAGTACACCCTCTTCCAGATCTTCGGCAAGGTTGACCGGCCCGAAGCCTCCCGYGTCGCGCTGCTCCTCACCGCCAGCCCGGAGCCCCCACGCATGGCGCGCAACCTGGTCCGTTACGTCCAGGGCTTGAAGAAGAAGAAGGTCACTGTGATCCCCGTGGGCATTGGGCCGCACGCCAGCCTCCGGCAGATCCGTCTCATTGAAAAGCAGGCGCCCGAGAACAAGGCCTTCTTGCTCAGCGGCGTCGACGAGCTGGAGCAGCGGAGGGACGAGATCGTCGGCTACGTCTGCGACCTTGCCCCC---------GCCCCGACCCAGCCCCCTCGCAGGGCACAAGTCACCGCGAGTCCGGGGTCCCTGGCGAGCTCATCGCCGGCGGCCAAGAGGGACACCATGGTTCTGGACGTGGTGTTTGTCCTGGAAGGGTCGGACCACGTGGGTGAAGCCAACTTCAACAAGAGCAAGGAGTTTGTGCAGGAGGTGATCCGGCGCATGGACGTGGGCCGGGATGGCGTCCACGTCGCCGTGTTGCAGTTCTCCTACGCGGTGACCGTGGAGCACGCCTTCGGTGAGGTCCAGTCCAAGGGGGACGTGCTGCAGCATGTGCAAGAGATCCCCTACCGGGGCGGCAACAGTACCAACACCGGGCTGGCCCTCCAGTACCTCGCGGAACGTGGCTTCACTGCCGGCCACGGGGACCGGGAGCAGGCGCCCAACCTCGTGTACATGGTCACGGGAAACCCCGCCTCCGACCAGATCAGGCGTCTGCCCGGGGACATCCAGGTGGTGCCCATTGGCGTGGGCCCCCATGCCAACCAGCAGGAACTGGAGGAGATTGGTTGGCCC---------------------------------------??????????????????????????????????????????????????????????????????????????????????????????????
????????????????????????????????????????????????????????
	Kerodon_rupestris                           -------------TGGCTTTTTTATTAGTTATTTGCAGAATTATACATGCGAGAGTCACCAGTGAGAACCCAAGGAGCGGACATCAAGCACACTAGCTCATAACGTCTTGCGCCACACCCCCACGGGACAGCAGTAATAAGAATTAAGCAATAAACGAAAGTTTGACTAAGTCATGGGTTGGTAAATTTCGTGCCAGCCACCGCGGTCATACGATTAACCCAAACTAATCGGCGTAAAAAATGTATCAAATTTTATCTAGGTTGTAAAAAGAAAGTAATCTCATGAAAGCTAAGACCCAAACTGGGATTAGATACCCCACTATGCTTAGCCATAAACACAAAAATTTTCGCCTGAGAACTACTAGCCACAGCTTAAAACTCAAAGGACTTGGCGGTGCTTTATACCCACCTAGAGGAGCCTGTTCTATAATCGATAAACCCCGATACACCTCACCATTGCTAACAGCCTATATACCGCCATCTTCAGCAAACCCAGTAAGCATAAAAACGTTAGGTCAAGGTGTAGCCAATGAAGTGGGAAGAAATGGGCTACATTTTCTGAAAGGAGGATTTAGTAGTAAATTAAGAGTAGAGAGCTTAATTGAACTAGGCCATGAAGCACGTACACACCGCCCGTCACCCTCCTCAAAGAGGAGATAAGTCGTAACAAGGTAAGCATACTGGAAAGTGTGCTTGGA--------------------------------------------------------------------------------------------------------------------------------------------------------------------------------------------------------------------------------------------------------------------------------------------------------------
----------------------------------------------------------------------------------------------------------------------------------------------------------------------------------------------------------------------------------------------------------------------------------------------------------------------------------------------------------------------------------------------------------------------------------------------------------------------------------------------------------------------------------------------------------------------------------------------------------------------------------------------------------------------------------------------------------------------------------------------------------------------------------------------------------------------------------------------------------------------------------------------------------------------------------------------------------------------------------------------------------------------------------------
------------------------------------------------------------------------------------------------------------------------------------------------------------------------------------------------------------------------------------------ATGACCCACATGCGAAAATCACACCCACTAATCAAAATTATCAACCATTCACTCATCGACCTTCCGGCCCCATCCAACATCTCAGCATGATGAAACTTCGGCTCACTTTTAGGAGTCTGCCTCGGACTACAAATTATTACGGGTTTATTTCTAGCAATACACTACACCGCAGACACAACCACAGCCTTCTCATCCGTCGCCCACATTTGCCGAGATGTCAACTACGGCTGATTGATTCGATATATACACGCAAACGGAGCATCCATATTCTTTATCTTCCTTTATCTTCACATTGGACGAGGTATTTATTATGGATCTTACATATTTCTAGAAACCTGAAATATTGGCATCCTCCTCTTATTTTCAGTTATAGCCACTGCATTCATAGGTTACGTATTACCATGAGGACAAATATCCTTCTGAGGCGCCACTGTAATCACGAACCTCTTATCAGCAATCCCCTACATTGGAACAACCTTAGTCGAATGAATCTGAGGAGGTTTCTCAGTCGACAAAGCCACTCTCACACGCTTTTTCGCCTTTCACTTTATTCTTCCCTTCGTCATCGCAGCCCTAGTCCTAGTCCACCTCCTATTCCTCCACGAAACAGGATCAAACAATCCCTCAGGACTAAACTCTGACACTGACAAAATTCCCTTCCACCCCTACTACACAATTAAAGATATCATAGGATTACTATTCACAATTCTAACCCTCTCAGCACTAGTCCTATTCTCACCCGACCTCCTCGGTGACCCAGACAACT
ACACCCCAGCCAACCCACTAAACACACCCCCACACATCAAACCAGAATGATACTTTCTATTTGCATACGCAATTCTCCGCTCCATCCCTAATAAACTAGGAGGAGTCCTCGCCCTCGTACTGTCAATTTTAGTCCTAGCGCTATTTCCAATACTCCACCTATCAAAACATCGCAGCATAACATTCCGCCCCTTCAGCCAATGTCTTTTATGACTACTAGTAGCTAACCTCATTATCCTCACATGAATTGGAGGCCAACCAGTCGAACACCCTTACATCACAATCGGCCAACTGGCATCCATTACCTATTTCCTCACCATCCTCGTCCTTTTCCCCCTAGTAAGCTTAGCAGAAAACAAAATT--------------------------------------------------------------------------------------------------------------------------------------------------------------------------------------------------------------------------------------------------------------------------------------------------------------------------------------------------------------------------------------------------------------------------------------------------------------------------------------------------------------------------------------------------------------------------------------------------------------------------------------------------------------
----------------------------------------------------------------------------------------------------------------------------------------------------------------------------------------------------------------------------------------------------------------------------------------------------------------------------------------------------------------------------------------------------------------------------------------------------------------------------------------------------------------------------------------------------------------------------------------------------------------------------------------------------------------------------------------------------------------------------------------------------------------------------------------------------------------------------------------------------------------------------------------------------------------------------------------------------------------------------------------------------------------------------------------
------------------------------------------------------------------------------------------------------------------------------------------------------------------------------------------------------------------------------------------------------------------------------------------------------------------------------------------------------------------------------------------------------------------------------------------------------------------------------------------------------------------------------------------------------------------------------------------------------------------------------------------------------------------------------------------------------------------------------------------------------------------------------------------------------------------------------------------------------------------------------------------------------------------------------------------??????????????????????????????????????????????????????????????????????????????????????????????
????????????????????????????????????????????????????????
	Laonastes_aenigmamus                        ---------------------------------------------------------------------------------------------------------------------------------------------------------------------------------------------------------------------------------------------------------------------------------------------------------------------AGATACCCCACTATGCCTGGCCATAAACACAAAACCACTCGCCAGAGAACTACAAGCCACCGCTTAAAACTCAAAGGACTTGGCGGTACTTCACACCCTTATAGAGGAGCCTGTTCTGTAATCGATAAACCCCGATAAACCTCACCGTAGCTAACAGTCTATATACCGCCATCTTCAGCAAACCTAGTACGCGTAAAAAAGTTAGGTCAAGGTGTAACCCATAGGACGGACAGTAATGGGCTACATTTTCTGAAAGGAGGATTTAGTAGTAAATCAGGATTAGAGAGCCCGATTG------------------------------------------------------------------------------------------------------------------------------------------------------------------------------------------------------------------------------------------------------------------------------------------------------------------------------------------------------------------------------------------------------------
----------------------------------------------------------------------------------------------------------------------------------------------------------------------------------------------------------------------------------------------------------------------------------------------------------------------------------------------------------------------------------------------------------------------------------------------------------------------------------------------------------------------------------------------------------------------------------------------------------------------------------------------------------------------------------------------------------------------------------------------------------------------------------------------------------------------------------------------------------------------------------------------------------------------------------------------------------------------------------------------------------------------------------------
------------------------------------------------------------------------------------------------------------------------------------------------------------------------------------------------------------------------------------------ATGACCAACCCGCGTAAATCCCACCCACTAATGAAAATCATCAACCACTCCTTTATCGACCTGCCTGCACCCTCTAACTTCTACTCGTGATGAAACTTTGGCTCCCTCCTAGGAGTCTGCCTACTACTTCAAATCACCACAGGCCTATTCCTAGCAATGCACTACACAGCAGATACAACCTCAGCATTCTCATCAATCGCTCACATCTGCCGAGACGTAAACTACGGATGAGTAATCCGCTATATTCATGCCAACGGAGCCTCTATATTCTTCATCTGCCTTTACATCCATATCGCACGAGGCCTCTACTACGGATCTTACCTATTTAAAGAAACCTGAAACATCGGCGTCATACTCCTATTTCTTACCATAGCCGCCGCATTCATAGGTTACGTGCTCCCATGAGGCCAAATATCATTCTGAGGCGCAACAGTAATCACCAACCTCCTATCCGCTATCCCTTATATAGGCCCCACCCTGGTAGAATGAATCTGAGGGGGCTTCTCCGTAGACAAAGCCACCCTAACACGATTTTTCGCATTCCACTTCATCCTCCCATTCATCATCGCAGCCATAGCGATAATCCACCTATTATTTCTGCACGAAACAGGATCCAACAACCCAACCGGCATTAACTCCAACTCAGACAAAATCCCATTTCACCCCTACTACACCCTTAAGGATATTCTCGGCTTCTTCGCTATATTCCTGATCTTAGGACTATTAGTCCTCTTTAGCCCTGACCTCCTAGGAGACCCTGACAACT
ACACACCCGCCAACCCCCTCAACACCCCCGCCCACATTAAACGTGAGTGATACTTCTTATTTGCATACGCAATCCTCCGCTCAATCCCTAATAAACTGGGAGGAGTATTAGCCCTAGTATCCTCAATCCTAATCCTATTCATCATACCCTTAACCCATTGCTCCAAACAACGAACAATAATATTCCGCCCTCTCAGCCAATGCCTATTCTGACTATTCATCGCCAACCTACTATTACTGACATGAATTGGCGGACAACCCGTGGAACACCCCTATACCGTCATTGGCCAATTAGCATCCCTACTCTACTTCTCCCTAATCCTGATTGCAATACCCACAGTAAGCATAACAGAAAACACCCTAATGAAATGACCCGAGAACCTCATGGGAATGCAGGCGGCCATAGAGCAGGCCATGAAAAGCCGGGAGATCCTGGGCATATCGGACCCACAGACGCTGGCCCGCGTGCTCACAGACGGGGTGCAGAGCTCACTGAATGACCCTCGCCTGATCATCTCCTATGAGCCCAGCACCCTGGAGGTGCCCTGGCTAACCCCGCTGCCCCCCAACCTCCCCCAAGAGGAGATGCTGGCCCGGCTGCAGAAGAACATCCACCATGAGATCCTGGAGGAGAACGTGGGGTACCTGCGTGTGGACGACCTCCCTGGCCAGGAGGTGCTGAGCAAGCTGGGGAGCTTCCTGGTGAGCCACGTGTGGACGCAGCTCATGGGCACCTCCGCCTTGGTGCTAGACCTGCGGCAGTGCACCGGGGGCCAGGTCTCTGGCATCCCGTATGTCATCTCCTACCTTCACCCAGGGAACACCGTCCTGCACGTGGATACCATCTACGACCGCCCCTCCAACACCACCACGGAGATCTGGACCCTGCCCCAGGTGCTGGGGGAGAGATACAGCCCCGAGAAAGACGTGGTGGTCCTCACCAGTGGCCGCACAGGGGGCGTGGCTGAGGATATCGCCTACATCCTCAAACAGATGCGCAG
GGCCATCGTGGTGGGAGAGCGCACGGAGGGGGGCGCCCTGGACCTGCAGAAGCTGCGGATAGGCCAGTCCAACTTCTTCCTCACCTTGCCTGTGTCCCGGTCCCTGGGGCCGCTGGGCGGGGGCAGCCAGACGTGGGAGGGCAGCGGGGTGCTGCCCTGTGTGGGCACGCCGGCAGAGCAGGCCCTGGACAAGGCGCTGGCCATCCTGACCCTGCGCCGGGCCCTGCCCGGGGTGGTGCGGCGCCTGCAAGAGGCACTGCAGGAGTACTACACGCTTGTGGACCGCGTGCCAGCCCTGCTGCACCACCTGGCCAGCATGGACTACTCTGCCGTGGTCTCCGAGGAGGACCTGGTCGCCAAGCTCAATGCTGGCCTCCAGGCTGTGTCAGAGGACCCCAGACTCCTGGTGAAGGCTGTGGGGCCCCGAGGAACTTCTTCGGAGCCCGAGACAGAGGCCGATGAGCTTCTAGAGGCAGAGCCTGAGGTGCCCGAGGATGAGGCCGCCCGGGTGGCCCTGGTGGACACTGCGTTCCAGGTATTGGTGCTGCCAGGCAACGTGGGTTACTTGCGCTTCGACAGGTTCGCGGACGCCTCGGTGCTGGAGACGCTGGGCCCCTATGTACTGCAGCGGGTGTGGGAGCCC------CCCCAAGACCTGGTGATGCCACCCACGGAGGCCCCGGTCAGCACCACCATCCCATACCTGGAGGACACCCCAGAGCCGCCCCTATATGACTTCTCCTGCAGCAAGCTGCTAGACCTGGTCTTCCTGTTGGATGGCTCCTCCCAGCTGACCGAGGCTGARTTCGAGGTGCTCAAGGCCTTTGTGGTCAGCACCATGGAGCAGTTGCACATCTCCCAGAAGCGGATTCGTGTGGCCGTGGTCGAGTACCACAATGGTGCCCACACTTACATCCATCTCACGGCCCGCAAGCGGCCCTCGGAGCTGCGGCGCATTGCCAGCCTGGTGAAGTATGCGGGCAGCCAAGAGGCCTCC
ACCAGCGAGGTCCTGAAGTACACGCTCTACCAGATCTTCAGCAGAATCGACCGCCCCGAGGCCTCCCGCATTGTGCTGCTGCTGACCGCCAGCGCCGAGTCCAGGCGCCTGGTGCGGAGCCTGGTCAGCTATGTCCAGGGTCTGAAGAAGAAGAAAGTGATACTGATCCCGGTGGGCATCGGGCCACATGCCAGCATCCCGCAGATCCGCCTCATGGAGAAGCAGGCCCCTGAGAACAAGGCCTTCATTCTCAGCGGTGTGGATGAACTGGAGCAGCGGAGGGACGAAATCATTGGCCACCTCTGTGACCTCGTTCCAGAGGCCCCTGCCCCCACTCAGCGGCCCCGCGTGGCACAGGTCACTGTCGGTCCCGGGCTCTTGGAAAGCACTCCACCCACACCCAAGAAGCACTCCGCAGTTCTGGATGTGGCGTTTGTCCTGGAGGGCTCAGACAAAGTCGGGGAGGCCAACTTCAACAGGAGCAGAGCGTTCATGGAGGAGGTGATCCGCCGGATGGACGTGGGCCAGGACAGTGTCCACGTCACCGTCCTGCAGTACTCAGACGTGGTGGCCGTGGAATATACCTTCCGTGAGGCCCAGGTCAAGCGAGATGTGCTGCAGCACGTGCGGGAGATTCGCTTCCGAGGCGGCAATCAGACCAACACGGGACTGGCTCTGCAGTACGTGTCTGAGCACAGCTTCTCTGCCAACCAGGGGGACCGGAAACAGGCGCCCAATCTGGTCTACATGGTCACTGGCAACCCGGCCTCAGATGAGATCAAGCGGCTGCCAGGAGACGTCCAGGTGGTGCCCATTGGCGTGGGCCCACATGCCAGTGTGCCAGAGCTACAGAGAATTGGCTGGCCCAATGCCCCYATCTTCATCCAGGACTTCGAGAGGCTCCCC??????????????????????????????????????????????????????????????????????????????????????????????
????????????????????????????????????????????????????????
	Lepus_microtis                              -------------------------------------------------------------------------------------------------------------------------------------------------------------------------------------------------------------------------------------------------------------------------------------------------------------------------------------TTAGCCTTAAACACAAAATTATTCGCCAGAGAACTACAAGCCAGAGCTTAAAACTCAAAGGACTTGGCGGTGCTTTATACCCGCCTAGAGGAGCCTGTTCTATAATCGATAAACCCCGATAAACCTTACCATTGCCAACAGCCTATATACCGCCATCTTCAGCAAACCCAGTAAGCTTAAAAACGTTAGGTCAAGGTGTAGCCTATAGAGTGGAAAGCAATGGGCTACATTTTCTGAAAGGAGGATTTAGCAGTAAATTAAGAATAGAGTGCTTAATTGAACAAGGCCATGAAGCACGC--------------------------------------------------------------------------------------------------------------------------ACTCTCTACCTCTTATTTGGAGCCTGAGCTGGTATGGTAGGAACAGCCCTCAGTCTGTTAATCCGAGCAGAATTGGGCCAGCCTGGAACGTTACTCGGAGATGATCAAATCTATAATGTTATTGTTACCGCACATGCCTTCGTAATAATTTTCTTCATAGTTATGCCTATCATGATTGGAGGCTTTGGGAACTGACTAGTTCCTCTAATAATTGGAGCCCCTGATATAGCCTTCCCCCGAATAAACAATATAAG
CTTCTGACTTCTCCCACCATCTTTCCTTCTCTTACTAGCCTCATCTATAGTTGAAGCTGGCGCAGGGACTGGTTGAACTGTGTATCCACCACTAGCCGGTAATTTGGCTCATGCAGGGGCCTCAGTTGACCTTACTATCTTTTCCCTGCACTTAGCTGGAGTTTCATCTATTCTAGGAGCTATTAATTTTATTACTACTATTATTAATATAAAACCCCCTGCTATATCTCAATACCAAACACCTCTGTTTGTATGATCCGTTCTAATTACAGCCGTACTTCTACTACTCTCTTTACCAGTTTTAGCTGCCGGCATTACAATACTTTTAACAGACCGAAATTTAAACACAACCTTCTTTGATCCAGCAGGTGGTGGAGACCCTATTCTCTACCAGCACTTATTC---------------------------------------------------------------------------------------------------------------------------------------------------------------------------------------------------------------------------------------------------------------------------------------------------------------------------------------------------------------------------------------------------------------------------------------------------------------------------------------------------------------------------------------------------------------------------------------------------------------------
------------------------------------------------------------------------------------------------------------------------------------------------------------------------------------------------------------------------------------------ATGACCAACATTCGTAAAACCCATCCCCTACTAAAAATTGTTAACCACTCCCTAATTGACCTCCCCGCCCCTTCAAACATCTCAGCCTGATGAAACTTTGGCTCTCTATTAGGCTTATGCCTAATAATTCAAATCCTAACTGGCTTATTCCTTGCCATACACTATACATCAGACACAGCAACAGCATTCTCCTCAGTTACACATATTTGTCGAGATGTGAACTACGGCTGACTTATTCGTTACCTACATGCTAATGGAGCATCAATATTCTTTATTTGCTTATACATACATGTAGGCCGTGGAATCTACTACGGTTCATATACTTATCTAGAAACCTGAAACATTGGCATCATTCTATTATTCGCAGTAATAGCTACAGCATTCATAGGCTATGTTCTCCCG----------------------------------------------------------------------------------------------------------------------------------------------------------------------------------------------------------------------------------------------------------------------------------------------------------------------------------------------------------------------------
-----------------------------------------------------------------------------------------------------------------------------------------------------------------------------------------------------------------------------------------------------------------------------------------------------------------------------------------------------------------------------------CCGGAGAACCTGATGGGGATGCAGGCGGCCATCGAGCAGGCCATGAAGAGTCAGGAGATCTTGAGCATCTCCGACCCCGAGACGCTGGCCCAGGTGCTCACGGCCGGGGTGCAGAGCTCCTTGAACGACCCACGCCTGGTCATCTCCTACGAGCCCAGCACCCTGGAGGTGCCCCGGCAGGCCCCAGCACCCAGCAACCTTACCCAGGAGGAGCTGCTGGCCTGGCTGCAAAAGAGCATCCAACATGAGATCCTGGAAGACAACGTGGGCTACCTGCGGGTGGATGACCTCCCGGGCCAGGAGGTGCTGAGCAAGCTGGGCGGGTTCCTGGTGGCCCATGTCTGGGGGCAGCTCATGGGCACCTCCGCCCTGGTGCTGGATCTGCGGCACTGCACGGGGGGCCACGTCTCTGGCATCCCCTACGTCATCTCCTACCTGCACCCGGGGAACACTGTCCTGCACGTGGACACCATCTACGACCGCCCTTCCAACACGACCACGGAGCTCTGGACCCTGCCCCAGGTGCTGGGTGAGAGGTACAGCGCTGACAAGGACGTGGTGGTCCTCACCAGTGGCCGCACGGGGGGCGTGGCCGAGGACATCGCCTACATCCTCAAGCAGATGCGCAG
GGCCATCCTGGTGGGYGAGCAGACCGTTGGGGGCGCCCTGGACCTGCAGAAGCTAAGGATAGGCCAGTCTGACTTCTTCCTCACCGTCCCCGTGTCCAGATCCCTGGGGCCCCTGGGTGGGGGCAGCCAGACATGGGAGGGCAGCGGCGTGCTGCCCTGCGTGAGGACACCAGCTGAGCAAGCCCTGGAGAAGGCGCTGGCCATCCTCACCCTGCGCCGCGCCCTGCCGGGGCTGGTCCGCCGCCTACAGGAAGCCCTGCAGGAATACTACACACTGGTGGACCGCGTGCCTGCCCTGCTGCATCACCTGGCCACCATGGACTTCGCCACGGTGGTCTCCGAAGAAGACCTGGTCTCTAAGCTCAATGCTGGGCTGCAGTCCGTGTCTGAGGACCCCAGACTCCTGGTGCGTGCCGTGGGGCCCAAAGAAATCGCTTCTGGGCTCGAGGCGGCAGCTGAGGACCCTCCAGAGGCAGCCCCCACAATGCCTCAAGACGAGGCTGCCTGGCAGGTGCTAGTGGACTCCGTGTTCCAGGTGGCGGTGTTGCCGGGCAACGTGGGTTACCTGCGCTTCGACAGGTTTGCCGAGGCCTCCGTGCTGGAGGCCCTGGGCCCTCAGGTGCTGCGGCAGGTGTGGGCGCCCCAGGAACCGGGAGGCATGGTGGTGCCCCCTACAGATGCCCCAGCCAGGCCCACCACCCCGTATGTGGAGGATACCCCCGAGCCGCCCCTGCACGACTTCTACTGCAGCAAGCTGCTGGACCTGGTCTTCCTGCTGGACGGCTCGGCCCAGCTGTCGGAGGCGGAGTTCGGGGTGCTGAAGGCCTTTGTGGTGAGCGTGATGGAGCGGCTGCACATCTCGCAGAAGCGCATCCGCGTGGCCGTGGTGGAGTACCACGACGGCTCCCACTCCTACATCAGCCTCAGGGACCGCAAGCGGCCCTCCGAGCTGCGCCGCATCGCCAGCCAGGTGAAGTACGCGGGCGGCCCGGTGGCCTCG
ACCAGCGAGGTCTTGAAGTACACGCTCTTCCAGATCTTCAGCAAGGTGGACCGGCCCGAAGCCTCCCGCATTGTCCTGCTCCTGTCTGCCAGCCAGGAGACCCCGCGCATGGTCCGCAACTTGGTCCGCTACGCCCAGGGCCTGAAGAAGAAGAAGGTCATCGTGATCCCGGTGGGCATTAGGCCGCACGTCAGCGTCAGGCAGATCCACCTCATTGAGAATCAGGCCCCCGAGAACAAGGCCTTCGTGCTGAGCGGTGTGGATGAGCTGGAGCAGCGGAGGGATGAGATTATCAGCTACCTCTGCGAGCTGGCCCCCGAGGCCCCTGCTCCTACTCAGCGCCCGCCCACGGCCCGGGTCACCGTGAGCCCAGGGCAGTTGGGGGTCTCACCCCAGGGCCCCAAGCGGCGCTCCATGGTTCTGGATGTGGTGTTTGTCCTGGAAGGGTCAGACGAAGTCGGGGAGGCCAACTTCAACAAGAGCAGGGCGTTCGTGGAGGAGRTGATCCGGCGCATGGACGTGGGCCCCGGCAGCATCCATGTCACGGTGCTGCAGTACTCATACGTGGTGACCGTGGAGTACACCTTCAGCGAGCCCCAGTCCAAGGACGACATCCTGCGACACGTGCGAGAGATCCGCTACCAGGGCGGCAACAGGACCAACACGGGGCTGGCCCTGCAGTACCTCTCCGAGCACAGCTTCACCACCAGCCAGGGCGACCGGGAGCAGGCCCCGAACCTGGTCTACATGGTCACAGGAAACCCCGCCTCTGACGAGATCAAGCGACTGCCTGGCGACATCCAGCTGGTGCCCATCGGAGTGGGCCCGCATGCCGACGTGCAGGAGCTGGAGAGGATCGGCTGGCCCAATGCCCCCATCCTCATC---------------------??????????????????????????????????????????????????????????????????????????????????????????????
????????????????????????????????????????????????????????
	Loxodonta_africana                          AAAGGTTTGGTCCCGGCCTTCTTATTGGTTACTAGGAAACTTATACATGCAAGTATCCCCAGTGAATACCTAGAGAGCTGGCATCAAGCACACTAGCTCATGACGTCTCGCGCCACACCCCCACGGGACAGCAGTAGTAAATATTTAGCAATTAACAAAAGTTAGACTAAGGTATGGACTGGTCAATTTCGTGCCAGCAACCGCGGCCATACGATTAGTCCAAATTAATCGGCGTAAAGCGT-AGTTAAATCTTATACTAGCTGTTTAAAGAAAGTGACTTTACGATAGCTAGGGTACAAACTGAGATTAGATACCTCACTATGCCTAGCCCTAAACACAAAGCTATCCGCCAGAGAACTACTAGCCAGAGCTTAAAACTTAAAGGACTTGGCGGTGCTTTATATCCACCTAGGGGAGCCTGTCTCGTAACCGATGAACCCCGATATACCTTACCGTTGCTAACAGTCCATATACCACCATCTTCAGCAAACCCAGTGAGCTTGAAAAAGTTAGGCCGAGGTGTCGCCTACGTGACGGTCAAAGATGGGCTACATTTTCTGAAAGGCGGATTTAGTAGTAAACTAAGAATAGAGAGCTTAATTGAACAAGGCTATGAAGCGCGTACACACCGCCCGTCACTCTCCTCAAAGAGGAGACAAGTCGTAACAAGGTAAGCGTACTGGAAAGTGCGCTTGGAATGTTTGCTAACCGCTGACTATATTCAACGAACCACAAAGATATCGGAACACTGTATCTATTATTTGGTGCTTGAGCTGGTATAGTAGGGACTGCTTTTAGTATCCTAATTCGGGCAGAACTAGGCCAACCAGGCTCTCTTCTTGGAGATGATCAAATCTACAATGTTATTGTCACAGCACACGCCTTCGTAATAATCTTCTTTATAGTCATGCCAATTATAATTGGAGGCTTTGGAAACTGGTTAATTCCACTTATAATTGGAGCACCTGATATAGCTTTTCCTCGAATAAACAATATGAG
TTTTTGACTACTGCCTCCATCTTTCCTACTACTTTTAGCATCCTCTATAGTAGAAGCTGGGGCAGGCACTGGTTGGACCGTATACCCTCCCCTGGCAGGAAACCTGGCCCATGCAGGAGCTTCTGTGGATTTAACTATTTTTTCACTTCACCTTGCAGGAGTATCCTCTATTCTAAGTGCAATTAATTTTATCACTACCATCATCAACATAAAACCTCCAGCTATATCTCAATACCATATACCCTTATTTGTATGGTCCATTTTAATTACAGCCGTCCTTCTTCTTCTATCCCTCCCAGTTCTAGCAGCAGGTATTACAATATTACTAACGGATCGCAATCTCAATACTACTTTTTTTGATCCTGCAGGAGGAGGAGACCCAATTCTATATCAACACCTATTCTGGTTTTTTGGACACCCTGAAGTCTATATTCTAATTCTCCCAGGATTTGGAATAGTTTCTCATATCGTTACATACTACTCAGGAAAAAAAGAACCCTTCGGTTATATAGGGATAGTATGGGCTATAATATCAATTGGCTTCCTAGGATTTATTGTATGAGCCCACCATATATTCACCGTAGGCATAGACGTTGACACTCGAGCTTACTTTACATCAGCTACTATAATTATTGCTATTCCAACTGGCGTAAAAGTCTTTAGTTGACTAGCTACCCTTCATGGCGGTAATATTAAATGATCCCCCGCTATAATATGAGCTCTAGGATTTATCTTCTTGTTTACAATTGGAGGATTAACTGGCATTGTTCTTGCTAATTCTTCACTAGACATTGTCCTACATGACACCTACTACGTTGTAGCTCACTTTCACTACGTCTTGTCTATAGGTGCAGTTTTCGCCATTATGGGTGGATTTATCCACTGATTTCCACTATTTTCAGGATACACATTAAATTATACATGAGCTAAAATTCAATTCCTAGTTATATTTATTGGTGTTAATTTGACATTTTTTCCCCAACACTTTCTTGGACTATCT
GGTATGCCACGTCGATATTCTGACTATCCAGATGCCTATACTGCATGAAATACTGCCTCTTCTATAGGTTCATTTATCTCTTTAGTAGCCGTAATTCTAATAGTCTTTATAATTTGAGAGGCATTTGCTTCTAAGCGCGAAGTTTCTGTGATAGAACTCACAACAACAAACGTAGAATGACTCAACGGATGTCCACCTCCACATCATACATTCGAAGAACCAGCCTACGTAAAAATGACCCACATTCGAAAATCTCACCCCTTACTTAAAATCATCAATAAATCCTTCATTGATCTACCTACCCCATCCAACATCTCAACATGATGAAATTTCGGCTCACTACTAGGAGCATGCCTAATTACCCAAATCCTAACAGGATTATTCCTAGCCATACATTATACACCCGACACAATAACTGCATTTTCATCTATATCCCATATTTGCCGAGATGTGAACTACGGCTGAATTATTCGACAACTACACTCAAACGGAGCATCCATTTTCTTCCTCTGCCTATACACACACATTGGACGAAACATCTACTATGGGTCCTACCTATACTCGGAAACTTGAAATACCGGCATTATATTACTACTAATCACCATAGCCACCGCCTTCATAGGATATGTCCTTCCGTGAGGACAAATATCATTCTGAGGGGCAACCGTAATCACTAACCTTTTCTCAGCAATCCCTTATATCGGCACAAACCTAGTAGAATGAATCTGAGGAGGCTTTTCAGTAGATAAAGCAACCTTAAATCGATTTTTCGCCCTCCATTTCATTCTTCCATTTACTATAATTGCACTAGCAGGAGTACACCTAACCTTTCTTCACGAAACAGGCTCAAACAATCCACTGGGCCTCACTTCAGACTCAGACAAAATCCCCTTTCACCCATACTATACCATTAAGGACTTCCTAGGATTACTTATCCTAATTTTACTTCTTCTACTCCTAGCCCTACTATCTCCTGACATACTAGGAGACCCTGACAACT
ACATACCAGCCGACCCACTAAATACTCCCCTACATATCAAGCCAGAGTGATATTTTCTCTTTGCTTACGCCATCCTACGATCTGTACCAAACAAACTAGGAGGCGTCCTAGCCCTACTCCTATCAATTCTAATCCTAGGATTAATACCACTTCTCCATACATCCAAGCACCGAAGCATAATACTCCGACCTCTTAGCCAAGTCCTATTCTGAACTCTAACAATAGATTTACTAACACTTACATGAATTGGCAGCCAACCAGTAGAATATCCTTACATCATTATTGGTCAAATAGCCTCAATTCTATATTTCTCCATTATCCTAGCCTTCCTGCCAATTGCAGGAGTAATCGAAAACTACCTCATTAAG---------------------------------------------------------------------------------------------------------------------------------------------------------------------CTAGAGGCTCTGCAGCCAGCCTCAGCACCCACCAACCTCACGGAAGAAGAAATGCTCAGTGAGCTGCAGACAAGCATGAGCTACAAGGTTCTGGAGGGCAACGTGGGCTACCTGCGGGTAGACAACATCCCAGGCCAGGAGGTGCTGAACCAGCTGGGGGCCTTCCTGGTGACTCACGTCTGGAAGCAGCTTATGGGCTCCTCTGCCTTAGTGCTGGACCTGCGACACTGCACAGGGGGCCATGTCTCCAGCATCCCTTACCTCATTTCCTACCTGCACCCGGGCGGCACCGTGCTGCACGTGGACACCATTTACAACCGCCCCTCCAATACGACTACGGAGCTCTGGACCTTGCCCCAGGTGCTGGGGGAGAGGTATAGCGCCGACAAGGATGTGGTGGTCCTCACCAGTGGCCACACCAGGGGCGTGGCCGAGGACATCGTCTACATCCTCAAGCAGATGGGCAG
GGCCATCGTGGTGGGCGAGCGGACTGAGGGTGGTGCCCTGGACCTCCAGAAGCTGAGGATAGGCCACTCTGACTTCTTCCTCACTCTGCCTGTGTCTAGGTCCTTAGGCCCCCTGGGCGGGGGAAGCCAGACATGGGAAGGCAGTGGGGTCCTCCCCTGTGTAGGAACTCCGGAAGAGGAGCCCCTGGAAAAAGCCCTGGCAATCTTAACGCCACGGCGCGCCCTCCCAAAGATCATCCGGCGCCTGCAGGAGACCCTGCAGGACTATTACACACTGTTGAGCCGAGTGCCCACCCTGCTGCACCTCCTCGCCACCATGGACTTCTCCACCGTGGTCTCGGAGGAGGACCTGGTTGCCAAGCTCAACGCCGACCTGCAGGCGGTGTCTGAGGACCCCAGACTCCTGGTGCAGGCCCTCAGGCCCAGGGAAAACTCTCCTGAGCCTGAGCCGGAAACCGACGGAGCCCCAGGGGCAGCCCCCATGGTGCCTGAGGATGAGGCTGCTCAGTGTGCTCTGGTGGAGTCCGAGTTCCAGGTGTCGGTGCTGCAGGGTAACGTGGGCTACCTGCGCTTCGACAGGTTTGCAGACGTGTCCGTTCTGGAGATGCTG---------------------------------CAGAGGGCGGGAAAGCTTGTGCCGCCCTCAACAGTAGCCCCAGTCAGCGTCACCACGCCATATGTGGAGGACATCTCAGAGCTGCCCCTGCATGACCTCTACTGCAGTAAACTGCTGGACCTGGCCTTCCTGCTGGACGGCTCCTCCAAGCTGTCGGAGGCTGAGTTTGATGTGCTAAAGGTCTTTGTGGTGGACATGATGGAGCGGCTGCACATCTCCCAGAAGCGGATCCGTGTGGCCGTGGTGGAGTACCACGATGGCTCGCACTCCTACATCGACCTCAGGGACAGGAAGCAGCCTTCGGAGCTGCGGCGCATCGCTGGTCAGGTGAAGTATGCAGGCAGCCAGGTGGCCTCC
ACCACTGAGGTCTTGAAGTACACGTTGTTCCAAATCTTTGGCAAGGCCGATCGCCCAGAAGCCTCCCGTATTGCCCTGCTCCTGACAGCCAGTGAAGAGCCCCCACGGTTGGCCCGGAACTTGGCCCGATATGTCCAGGGCCTGAAGAAGAAGAAGGTTATTGTGATCCCGGTGGGCATTGGACCTCATGCCAGCCTCAAGCAGGTCCGCCTTATCGAGAAGCAGGCCCCTGAGAACAAAGCCTTTGTGCTTAGCAGCGTGGACGAGCTGGAGCAGCGAAGGGATGAGATTATCAACTACCTCTGTGACCTGGCCCCTGAAGCGCAAGCCCCAACTCAGCACCCCCATGTGGCAAAAGTCACAGTGGGCCCCGACCTCTTAGGAGTTTCTCCCGTGGGGCCCACAAGGAGCCCTAAGCCCCTGAATGTGGTGTTTCTCCTGGAAGGGTCAGACAAGGTTGGCGAAGCCAACTTCAACTGGAGCAAGGAGTTCACGGAGGAGGTGATCCGGCGGATGGATGTGGGCCAGGACAGCGTCCACGTCACCGTGCTGCAGTACTCATACATGGTCACGGTGGAGTACCCCTTCAGCAAGGTGCAGTCCAAGCAGGACATCCTGCAGCACGTGCGGGAGATCCGCTACCAGGGTGGCAACAGGACCAACACTGGGCTGGCCCTACAGTACGTCTCAGAGCACAGCTTCTCTACCAGCCAGGGGGACCGAGAGCAGGCACCTAACCTGGTCTACATGGTCACAGGA---------------------------------------------------------------------------------------------------------------------------------------------------??????????????????????????????????????????????????????????????????????????????????????????????
????????????????????????????????????????????????????????
	Massoutiera_mzabi                           AAAGGTTTGGTCCTAGCCTTTTTATTAATTTATAGCAGAGTTACACATGCAAGCATCTCCCGTGAAAACCCAAGGAGCTGGTATCAAGTTCACTAGCTAAAAACACCTTGCGCCACACCCCCACGGAACAGCAGTGATAAAAATTAAGCAATAAACGAAAGTTTGACTAAGTCATGAGCTGGTCAATATCGTGCCAGCCACCGCGGTCATACGATAAGCTCTAATTAATCGGCGTAAAGGGTGTAGTAAACTTAATTTTAGTCGTAAAAAGAAAGTGCTCTCACGATAGCTAAGACCCAAACTGGGATTAGATACCCCACTATGCTTAGCCGTAAACACTAAAATTTTCGCCAGAGAACTACTAGCCATCGCTAAAAACTCAAAGGACTTGGCGGCACTTCACACCCCCCTAGAGGAGCTTGTTCTATAATCGATAAACCCCGATAAACCTCACCGTTGCTAACAGTCTATATACCGCCATCTTCAGCAAACCTAGTAAGCATTAAAAAGTTAGGTCAAGGTGTAACCCATAAAGTGGTAAGTAATGAGCTACA-TTTCTGAAAGGAGGATTTAGTAGTAAATTAAGAATAGAGTGCTTAATTGAATTAGGCCATGAAGAGCGCACACACCGCCCGTCACCCTCCTCAAAGAGGAGATAAGTCGTAACAAGGTAAGCATACTGGAAAG--TGCTTGGA--------------------------------------------------------------------------------------------------------------------------------------------------------------------------------------------------------------------------------------------------------------------------------------------------------------
----------------------------------------------------------------------------------------------------------------------------------------------------------------------------------------------------------------------------------------------------------------------------------------------------------------------------------------------------------------------------------------------------------------------------------------------------------------------------------------------------------------------------------------------------------------------------------------------------------------------------------------------------------------------------------------------------------------------------------------------------------------------------------------------------------------------------------------------------------------------------------------------------------------------------------------------------------------------------------------------------------------------------------------
------------------------------------------------------------------------------------------------------------------------------------------------------------------------------------------------------------------------------------------ATGACCAACCTCCGAAAAACCCACCCCCTCATAAAAATCATTAACCACACATTCATCGACCTTCCCGCTCCATCAAACTTCTCAGCATGATGAAACTTTGGTTCCCTACTAGGAATTTGCTTAATTTTACAAATCATCACAGGATTATTCCTAGCAATACACTACACAGCTGACACAGAATCAGCATTTTCTTCTGTCACACACATCTGTCGAGACGTGAACTACGGCTGAATAATCCGATATATACATGCAAACGGTGCATCAATATTTTTCATCTGCTTATTTATCCATATTGGACGAGGCATATATTATGGCTCCTACCTGTTCCTAGAAACTTGAAACATTGGAGTAATCCTGTTATTCACCACTATAGCTACAGCATTCATAGGTTACGTACTACCATGAGGACAAATATCATTCTGAGGTGCTACCGTCATCACCAACCTATTATCAGCAATCCCTTACATCGGCACAGACCTAGTTCAATGGATCTGAGGAGGTTTTTCCGTAGACAAAGCAACCCTAACACGATTCTTCGCCTTCCACTTTATCCTACCATTCATTATTATAGCATTAGCAGCCGTTCACCTACTCTTCCTACACGAAAAAGGATCAAACAATCCTACAGGAATCGACTCCGACTCGGACAAAATCCCATTTCACCCATACTATACAATAAAAGACATTATAGGCTTCCTAACCATATTCTTAGCCCTACTAACTTTAGTCCTATTCTACCCAGACGCATTAGGAGATCCAGACAACT
ACACCCCAGCAAACCCATTAGTCACACCCCCCCACATTAAACCAGAGTGGTATTTCCTATTTGCCTACGCAATTCTACGATCAATCCCGAACAAATTAGGAGGAGTAGTAGCCTTAATACTTTCAATCTTAATCCTAATCTTCCTTCCAATAATACACACATCCAAACAACGGGGCATGATATTCCGCCCCTTAAGCCAATGCATATTCTGAATCCTAGTAGCAAACCTACTTACACTCACATGAATTGGGGGTCAGCCAGTAGAACCACCCTTCATTATAATTGGTCAACTAGCATCTCTATCCTACTTCCTAATTATTCTAATTATTATACCATCAATCAGCTTATTAGAAAACAAATTCATAAAATGACCCGAGAACCTGATGGGAATGCAGGCGGCCATTGAGCAGGCCATGAAGAGCCGAGAGATCCTGAGCATCTCAGACCCGCAGACACTGGCCCACGTGCTCACGGACGGGGTGCAGAGGTCGCTGAATGACCCTCGCCTGCTCATCTCCTACGAGCCCGGTGCCCTGGATGCACCCCACAAAACCCCAGCGCTCTCTGACCTCACCCAGGAGGAGCTGCTGGCCCACCTGCAGAAGAGCATTCGCCACGAGGTCCTGGCAGAAAACGTGGGGTACCTGCGCGTGGACGAGCTGCCAGGCCAGGAGGTGCTGAGCAAGCTGGCGGGCTTCCTGGTGAGCCACGTGTGGAGTCGGCTCATGGACACCTCCGCCCTGGTGCTGGATCTCCGGCACTGTCGGGGAGGCCACGTCTCCAGCATCCCCTACGTCATCTCCTACCTGCACCCCGGGAACACCGTCCTGCACGTAGACACCGTCTACGATCGCCCGTCCAACACCACCACGGAGATCTGGACCCTGCCCCAGGTGCTAGGCGGGAGGTACGGGGCCGAGAAGGACGTGGTGGTCCTCACGAGCAGCCGCACAGGCGGCGTGGCTGAGGACATAGCCTACATCCTCAGGCAGACGCGCAG
AGCCATCCTGGTGGGCGAGCGCACAGAGGGGGGCGCCCTGGACCTACAAAAGCTCCAGATAGGCCAGTCTGGCTTCTTCCTCACGGTGCCTGTGTCCAGGTCCCTGGGCCCCCTGGGCGGAGGCGGCCAGACGTGGGAAGGCAGTGGGGTACTGCCCTGCGTGGGCATACCTGCCGAGCAGGCCCTGGAGAAGGCGCTGGCCATCCTGACCCTGCGCCGAGCCCTGCCGGGGGTGGTGCACCGCCTGCAGGAAGCGCTGCAGGAGTACTACGCGCTAGTGGACCGGGTGCCTGCCCTGCTGCACCACCTGGCCAGCACGGACTACTCCGCCGTGGTCTCTGAAGAGGACCTGGTCACTAAGCTCAACGCCGGCCTCCAGGCTGTGTCTGAGGACCCCAGGCTCCTGATCCGGGCTGTGGGACACCAAGAAATCCCTTCTGGGCCCGAGGCTGAGGTGGATGAACTGCCGGAGGTTGTCCACGAGGTGCCCGAGGACGAGGCTTCACGGCAGGCCCTAGTGGATGCTGTGTTCCAAGTGTCTGTCCTGCCGGGCAACGTGGGTTACCTGCGCTTTGACAGGTTCGCAGACGCTCCCATGCTGGAGATGCTGGGCCCCTACGTGCTGCGCCAGGTGTGGGAGCCCGAGGGACGTGGAGGCCTGGCAGTGCCCCCCACAGTGGCCTCGGTCAGCACCATCACCCCGTACGTGGAGGACACTCCAGAGCCACCCCTGCATAACTTCTTCTGCAGCAAGCTGCTGGACCTGGTCTTTCTGCTGGATGGCTCCTCCAAGCTGTCTGAGGCTGAGTTTGAGGTGGTGAAGGCCTTTGTGGTGGGCACCATGGAGCGACTACATATCTCCCAGAAGCGGATCCGCGTGGCTGTGGTGGAGTACCAGCATGGCTCCCACTCTTACATTGAGCTCCAAGCCCGCAAGCGGCCCTCAGAGCTGCAGCGCATCACCAGCCAGGTGAAGTATGCAGGCAGCGAGGTGGCCTCT
ACCAGCGAGGTCTTAAAGTACACACTCTTCCAAATCTTCAGCAGAATCGACCGCCCTGAGGCCTCCCGCATTGTGCTGCTCCTGACTGCCAGCGCGGAGCCCAGGCGCATGGCCCGGAACTTGGTCCGCTATATCCAGGGCCTGAAGAAGAAGAAGGTGATCTTGATCCCGGTGGCCATTGGGCCACATGTCAACCGTCAGCAGATCCACCTCATTGAGAAGCAGGCTCCTGAGAACAAGGCCTTCATCCTCAGCAGCGTGGACGAGCTGGAGCCGCGGAGGGAAGAGATCATTGGCTACCTCTGTGACCTTGTTCCCCAGGGCCCTGCCCCTACTCGGCAGCCCCAGGTAGCACAGGTCACCGTAGGCTGGGGACTCTTAGAGAGCTCTCCACCAGCATCCAAGAAGAAGTCTATGGTTCTGGATGTGGCGTTTGTCCTGGAGGGCTCGGACCAAGTGGGGGAGGCCAACTTCAACAGAAGCAAGGCATTCATGGAGGAGGTGATCAGCCGCATGGACGTGGGCCAGGGCAGCATCCATGTCACCGTGCTGCAGTACTCACACAAGGTGGCTGTGGAGTATACCTTCCGAGAGGCCCAGGACAAGGGAGACGTGCTACAGCGTGTGCGAGACATCCGCTACCGGGGTGGCAACAGTACCAACACGGGGCTGGCCCTGCAGTACGTGTCTGAGCATAGCTTCTCCACCAACCAGGGGGACCGTGAACAGGCGCCCAACCTGGTCTATATGGTCACTGGCAACCCGGCCTCAGATGAGATCAAGCGGCTGCCGGGGGACGTCCAGGTGGTGCCCATCGGTGTGGGCCCGCATGCCAGTGTGCCAGAGCTGCAGAGAATCAGCTGGCCCATTGCCCCCATCTTCATCCAGGACTTCGAGAGGCTGCCC??????????????????????????????????????????????????????????????????????????????????????????????
????????????????????????????????????????????????????????
	Mesocricetus_auratus                        AAAGGTTTGGTCCTAGCCTTATAGTTAGTTAGAGGTAGAGTTACACATGCAAATCTCTCCAGTGTCAACCCAAGGAGAGGGTATCAAGCACATTAGCTAAAGACACCTTGCGCCACACCCCCACGGGACAGCAGTGATAAAAATTAAGCCATAAACGAAAGTTTGACTTAGTCATGGGTTGGTAAATTTCGTGCCAGCCACCGCGGTCATACGATTAACCCAAACTAACCGGCGTAAAATGTGTATTAAAACCCAACTAATATGTGAAAAGAAAGTAATTCCACGATAGCTAAGATCCAAACTGGGATTAGATACCCCACTATGCTTAGCCCTAAACACAAAATCACTTGCCTGAGAACTACTGGCCACAGCTTAAAACTCAAAGGACTTGGCGGTACTTTATATCCATCTAGAGGAGCCTGTTCTATAATCGATAAACCCCGTTATACCTTACCATTGCTAACAGCCTATATACCGCCATCTTCAGCAAACCTAGTAAGCATAAAAACGTTAGGTCAAGGTGTAGCCTATGGGCTGGGAAGTAATGGGCTACATTTTCTGAAAGGAGGATTTAGTAGTAAATTAAGAATAGAGAGCTTAATTGAATAGAGCAATGAAGTACGTACACACCGCCCGTCACCCTCCTCAAAGAGGAGATAAGTCGTAACAAGGTAAGCATACTGGAAAGTGTGCTTGGAATGTTCATTAATCGCTGGTTATTTTCAACTAATCATAAAGATATTGGAACACTGTATTTAATATTTGGGGCCTGAGCAGGTATAGTGGGCACTGCTCTTAGCATCTTAATTCGAGCAGAGCTTGGTCAACCTGGGGCTTTACTAGGTGATGATCAAATCTATAATGTAGTTGTAACAGCTCATGCATTTGTTATAATCTTCTTTATGGTTATACCAATAATAATTGGGGGATTTGGAAACTGACTTGTACCACTAATAATTGGAGCCCCTGATATGGCATTCCCTCGAATAAATAACATAAG
TTTCTGACTTCTACCCCCCTCATTCCTTCTTTTATTAGCATCATCTATAGTCGAAGCGGGAGCTGGAACTGGTTGAACAGTCTACCCCCCACTAGCAGGAAACTTAGCACATGCTGGAGCATCCGTAGATCTTACTATCTTTTCACTCCATTTGGCTGGAGTATCTTCAATTTTAGGGGCTATCAATTTTATTACTACAATTATTAACATAAAACCCCCAGCCATAACACAGTATCAAACCCCCCTATTTGTCTGATCAGTATTAATCACAGCTGTTTTACTATTATTATCTCTACCTGTCCTAGCTGCTGGAATTACAATGCTACTTACAGATCGTAATTTAAATACAACTTTCTTCGATCCTGCCGGAGGAGGAGATCCAATTCTATACCAACACCTATTTTGATTCTTTGGTCATCCAGAAGTATACATCTTAATCCTACCGGGCTTCGGAATTATTTCACACATTGTTACTTATTACTCCGGAAAAAAAGAACCTTTTGGCTATATAGGTATAGTATGAGCAATAATATCAATTGGATTCCTGGGCTTTATTGTTTGAGCTCATCATATATTTACAGTAGGACTTGACGTAGACACACGAGCCTATTTTACATCAGCCACTATAATTATTGCAATCCCAACTGGAGTAAAAGTATTTAGCTGACTAGCAACGCTTCATGGAGGAAACATCAAGTGATCACCAGCTATACTATGAGCCCTAGGGTTTATCTTCTTATTTACAGTTGGAGGTCTAACAGGTATTGTCTTATCAAACTCATCCTTAGATATTGTATTACATGATACTTATTACGTAGTTGCCCATTTCCACTACGTTCTATCAATAGGAGCTGTATTTGCTATTATAGCAGGCTTTGTTCACTGATTCCCTCTATTTTCAGGCTATACTCTTGACGATACATGAGCAAAAGCCCATTTCATTATTATATTTGTTGGGGTAAACATAACATTCTTCCCTCAACACTTCTTAGGGCTAGCA
GGAATACCACGACGCTATTCTGACTACCCAGATGCTTATACTATATGAAACACTGTGTCATCAATAGGATCTTTTATCTCACTAACAGCCGTGCTTGTAATAATCTTTATAATCTGAGAGGCTTTCGCTTCTAAGCGAGAAGTTCTCACAGTAGACTATTCCTCAACGAACCTAGAATGACTTCACGGTTGTCCTCCCCCCTATCATACATTTGAAGAACCTACTTTCGTTAAAATGACAAACATTCGAAAAAAACATCCTCTAATAAAAATTATTAACCACTCATTCATTGATCTTCCAACTCCATCTAATATCTCATCATGATGAAACTTTGGATCCTTAATTGGACTTTGCCTAATTATTCAAATCCTTACAGGCCTATTCCTAGCCATACACTATACATCAGACACTACTACAGCCTTCTCATCAGTAGCACATATTTGTCGAGACGTAAACTATGGTTGACTAATTCGCTATCTTCATGCTAATGGAGCTTCAATATTCTTTATTTGCTTATTTCTTCATGTCGGTCGGGGTATCTACTATGGCTCATATACTATAGTAGAAACTTGAAACGTTGGAATTGTTTTACTATTCGCAGTTATAGCTACAGCATTCGTAGGCTACGTACTACCATGAGGCCAAATATCATTTTGAGGAGCTACAGTCATCACTAATCTTCTATCAGCTATCCCTTACATCGGCACAACTCTAGTAGAATGAATTTGAGGCGGGTTTTCAGTCGATAAAGCCACACTAACTCGATTCTTTGCATTTCATTTCATTCTCCCATTTATTGTAACAGCACTTGTTCTAGTTCACCTTCTATTCTTACATGAAACAGGATCTAATAACCCATCAGGCCTAAACTCAGATGCAGATAAAATCCCATTTCACCCTTATTATACAATTAAAGACCTCTTAGGTGTATTCCTACTATTGATTGCCCTCATAACTTTAGTATTGTTTTTCCCAGATGTTCTCGGAGACCCAGATAATT
ATACTCCTGCAAATCCACTTAATACTCCAGCACATATTAAACCAGAATGATATTTTCTATTCGCATACGCTATCTTACGATCTATCCCCAATAAACTAGGCGGAGTTCTAGCTCTAATTCTCTCCATCCTAGTCCTAGCTGCTCTACCCCTTCTTCATACATCAAAACATCGAGCTATAATCTTCCGACCTATCACACAAACTATATACTGAATTCTAGTCGCAGACTTACTTTTACTAACTTGAATCGGAGGACAACCTGTAGAATATCCATTTATCATTATTGGCCAACTAGCCTCAATCGCTTATTTCGCTATTATTATTATCTTCATACCAATTGCAAGCATAATCGAAGATAGCATTCTAAAA------------------------------------------------------------------------------------------GCCCAGGTGCTGACAGCCGGAGTGCAGAGCTCCTTGAATGACCCACGCCTCTTCATCTCCTATGAGCCCAGTTCCCTTGAAGGTCCCCAGCAAGCACCGGCACTCACCAACCTCACCCGAGAAGAGCTACTGGCCCAGCTGCAGAGGAACATCCACCATGAGGTTCTCGAGGGCAATGTGGGTTACCTACGAGTGGATGACCTCCCGGGCCAGGAGGTGCTGAGTGAACTGGGGGAGTTCTTGGTGGCCCACGTGTGGAGGCGGCTCATGGGCACCTCCTCCTTGGTGCTAGATCTCCGGCACTGCACTGGTGGTCACATCTCCGGGATCCCGTATGTCATCTCCTACTTGCACCCAGGGAACACTGTCACGCACGTGGATACCATCTATGATCGCCCCTCCAATACCACCACTGAGATCTGGACCTTGCCAAAGATCCTGGGGGAGAGATACAGTGCCGACAAGGATGTGGTAGTCCTCACCAGTGGACGTACCGGGGGCGTGGCTGAGGACATCGCCTACATCCTCAAGCAGATGCGCAG
GGCCATCGTGGTGGGTGAGCGGACCGAGGGTGGAGCCCTGGACCTCCAGAAGCTGAGAATAGGCCAGTCCAACTTCTTCCTCACAGTGCCCGTGTCCAGGTCCCTGGGGCCCCTGGGCGGAGGTGGCCAGACATGGGAAGGCAGTGGAGTGCTGCCCTGCGTGGGGACACCTGCAGAGCAGGCCCTCGAAAAGGCCCTGGCCATCCTCACCCTGCGCCGTGCCCTGCCAGGGCTTGTCCTCCAACTGCAGGAAGCCCTGCAGGACTATTACACACTGGTGGACCGGGTGCCGGGCCTGCTGCATCACCTGGCTAGCATGGACTACTCAGCCGTGGTCTCTGAGGAGGACCTCGTGGCAAAGCTCAATGCTGGCTTGCAGGCTGTCTCGGAGGATCCCAGGCTCCTGGTGAGAGCCACCGGACCCAGAGAGAGCTCCCCTAGGCCTGACACTGGGCTTAACGAGCCCCCAGAAGCCGCTCCCGAGGTACCCACGGAAGAAGCTGCCCGGAGGGCCCTAGTGGACTCTGTGTTTCAGGTATCCGTGCTGCCAGGAAATGTGGGCTACCTGCGCTTTGACAGATTTGCAGACGCCTCTGTGCTGAGGGCACTGGGCCCTTATGTGCTGCACCAGGTGTGGGAGCCCCAGGAGCCTGGAGGCCTGGTGGTACCCCCAACAGATGCCCCAGTCAGCTCTACTACCCCATACGTTGAAGATACCCCTGAGCCACCTCTGCCCAGCTTCTACTGCAGCAAGCTGTTGGATCTTGTCTTCTTGCTGGAAGGNTCCTCCAGGCTGTCTGAGGCTGAGTTTGGAGTGCTCAAGACTTTTGAGGTGGGCATGATGGAGAGACTGCACATCTCTCAGAAGCGCATTCGTGTGGCAGTGGTTGAGTACCACGATGGATCCCATGCCTACATTGACCTTAAGGACCGGAAGCGTCCCTCTGAGCTTCGACGCATTGCCAGCCAGGTTAAGTAYGCAGGTAGCCAGGTGGCTTCT
ACCAGCGAGGTTTTGAAGTACACACTGTTCCAGATCTTTAGCAAAATTGATCGCCCTGAAGCCTCCCGCATCACTCTACTCCTGACTGCTAGCCAGGAGCCCCCACGCTTGGCCAGGAATTTGGTCCGTTACGTCCAGGGCCTGAAGAAGAAGAAGATCATTGTGATCCCTGTGGGCATTGGGCCACATGTCAGCCTTAAGCAGATCCGCCTCATTGAAAAACAGGCCCCTGAAAACAAGGCCTTTCTGCTCAGTGGGGTGGATGAGCTGGAGCAGAGAAGGGATGAAATAATTGGCTACCTCTGCGACCTTGCCCCTGAGCCCCGAGCCCCTACTAAGCCTCCCCAGGCAGCTCGAATCACCACAGGTCCAGGGACTTTGGGGATTTCATCACCTGGACCCAAGAGGAAGTCCATGGTTCTGGATGTGGTGTTTGTCCTGGAGGGGTCTGACGAAGTTGGTGAAGCCAGCTTCAATAAGAGCAAGGAGTTCCTGGAGGAGGTAATACAGCGCATGGATGTRAGCCAGGATGGCATCCACATTTCGGTGCTGCAGTATTCATACATGGTAACTGTGGAGTACACCTTCAGGGAGGCCCAGTCCAAGGAGGATGTGTTGCGGCATGTGCGAGAGATCCGTTACCACGGTGGCAACAGGACCAACACTGGGCAGGCCCTGCAGTACCTTTCTGAGCACAGCTTCTCTCCCAGCCAGGGGGACCGGGACCAGGCACCTAATCTGGTCTACATGGTCACAGGGAACCCTGCCTCCGATGAGATCAGGAGGTTGCCTGGAGACATCCAGGTGGTACCCATTGGAGTGGGCCCCCATGCCAACACACAGGAACTAGAGAGAATTGGCTGGCCCAATGCTCCCATCTTC------------------------??????????????????????????????????????????????????????????????????????????????????????????????
????????????????????????????????????????????????????????
	Microtus_ochrogaster                        AAAGGTTTGGTCCTAGCCTTATAATTAGTTGGAGGCAGAATTACACATGCAAATCTCCCCGGTGTCAACCCTAGGAGAGGGTATCAAGTACATTAGCTAAAGACACCTTGCGCCACACCCCCACGGGACAGCAGTGATAAAAATTAAGCAATGAACGAAAGTTTGACTAAGCCATGGGTTGGTAAATTTCGTGCCAGCCACCGCGGTCATACGATTAACCCAAACTAATCGGCGTAAAACGTGTATTAAAACCTATCTAATATGTGAAAAGAAAGTAATTCCACGATAGCTAAGATCCAAACTGGGATTAGATACCCCACTATGCTTAGCCCTAAACACAAAAATATTTGCCTGAGAACTACTGGCCACAGCTTAAAACTCAAAGGACTTGGCGGTACTTTATATCCATCTAGAGGAGCCTGTTCTATAATCGATAAACCCCGTTATACCTCACCATTGCTAACAGCCTATATACCGCCATCTTCAGCAAACCCAGTAAGCATAAAAACGTTAGGTCAAGGTGTAGCCAATGAGGTGGGAAGAAATGGGCTACATTTTCTGAAAGGAGGATTTAGTAGTAAATTAAGAATAGAGAGCTTAATTGAATTGAGCAATGAAGTACGTACACACCGCCCGTCACCCTCCTCAAAGAGGAGATAAGTCGTAACAAGGTAAGCATACTGGAAAGTGTGCTTGGAATGTTCATTAACCGCTGACTATTCTCTACCAACCATAAAGACATCGGGACCTTATACTTATTATTTGGGGCCTGAGCAGGAATAGTAGGAACAGCCCTCAGTATCCTAATTCGAGCAGAACTTGGCCAACCAGGCGCCCTATTAGGTGACGACCAAATCTACAACGTAGTTGTCACAGCCCATGCATTCGTAATAATCTTCTTTATAGTAATACCAATAATAATTGGTGGCTTCGGCAACTGACTTGTCCCTCTTATAATTGGAGCACCAGACATAGCATTCCCCCGAATAAATAACATAAG
TTTCTGACTTCTACCCCCATCATTTCTCTTACTACTAGCATCATCAATAGTAGAAGCCGGAGCAGGAACAGGCTGAACTGTCTACCCACCACTGGCCGGTAACTTAGCACATGCTGGAGCATCAGTTGACCTCACCATTTTTTCATTACACTTAGCAGGTGTCTCCTCAATCCTCGGAGCAATTAACTTTATCACTACAATCATTAACATAAAACCACCAGCTATAACACAATATCAAACCCCTCTATTTGTCTGATCAGTCCTAATCACCGCCGTGCTCTTACTACTTTCGCTCCCCGTTTTAGCCGCAGGTATTACTATACTACTCACAGACCGTAACCTGAACACCACTTTCTTCGACCCTGCTGGAGGTGGTGACCCAATCCTCTACCAACACCTATTCTGATTCTTCGGTCACCCAGAAGTCTATATTCTGATCCTTCCTGGCTTCGGCATTATCTCCCACATCGTAACTTATTACTCAGGAAAAAAAGAACCATTCGGATACATAGGTATGGTCTGAGCCATAATATCTATTGGTTTCCTAGGATTTATTGTATGGGCCCACCACATGTTCACAGTAGGACTTGATGTTGACACACGAGCCTACTTTACATCAGCTACAATAATCATCGCTATCCCAACAGGAGTAAAAGTCTTTAGCTGACTAGCGACCCTACACGGAGGAAACATCAAATGATCCCCAGCAATACTATGAGCTCTAGGGTTCATTTTCCTATTCACAGTAGGGGGGTTAACAGGCATTGTACTCTCCAACTCCTCCCTAGACATTGTCCTTCACGATACATACTATGTAGTTGCCCACTTCCACTACGTCCTTTCCATAGGCGCTGTATTTGCTATCATAGCCGGATTTGTGCACTGATTCCCCCTATTTACAGGCTATACACTAGACGACATATGAGCCAAAGCCCACTTTGCCATTATATTTGTAGGGGTTAACATAACATTTTTCCCACAACACTTCCTTGGCTTATCT
GGCATACCACGACGTTATTCCGACTACCCAGATGCTTATACAACATGAAACACAGTATCATCTATAGGATCTTTTATCTCACTAACGGCAGTTCTAATTATAATCTTCATAATCTGAGAAGCTTTCGCCTCTAAACGAGAAGTACTTTATGTGGAACACACCTCCACAAACTTAGAGTGGCTCCACGGCTGCCCTCCGCCATACCATACATTTGAAGAACCAACCTTCGTTAAAATGACAATCCTCCGAAAAAAGCACCCACTAATCAAAATTATTAACCACTCATTCATCGACCTCCCAACCCCATCAAACATCTCATCATGATGAAATTTCGGGTCCCTCCTAGGCCTTTGCCTAGTTGTCCAAATCCTGACAGGACTTTTCCTAGCCATACACTACACATCAGATACAGCAACAGCATTCTCATCAGTAGCCCACATTTGCCGAGATGTGAACTATGGCTGACTAATCCGATATATACATGCCAATGGAGCCTCTATATTCTTCATCTGTCTATTCCTACATGTAGGACGAGGCGTGTACTACGGCTCCTATAACATAATCGAAACATGAAACATAGGAATTGTCTTATTATTCGCAGTAATAGCAACAGCATTCATAGGCTACGTCCTACCATGAGGACAAATATCATTCTGAGGAGCCACAGTAATTACAAACCTTCTATCAGCCATCCCTTACATCGGTACAACATTAGTAGAATGAATCTGAGGGGGGTTCTCAGTAGACAAAGCCACCCTTACACGATTCTTCGCCTTCCACTTCATCTTGCCCTTTATTATCACTGCCCTCGTATTAGTCCATCTACTATTCCTTCACGAAACCGGATCAAATAACCCAACAGGCCTCAACTCAGACGCAGATAAAATCCCATTCCACCCTTACTACACCATCAAAGACTTTTTAGGAGTCCTTTTCTTATTAATAGCTTTCATAATTTTGACTTTATTTTTCCCAGATATTCTCGGAGACCCAGATAATT
TTACTCCTGCAAATCCACTCAATACTCCGCCACACATTAAACCAGAATGGTACTTCCTTTTTGCCTATGCCATCCTACGATCCATCCCTAACAAACTAGGAGGCGTTCTAGCCCTGATTCTATCAATTCTAATCCTAGCTCTCATGCCATTCCTCCACACCTCAAAACAACGAACACTAGCCTTCCGCCCAATCACACAGACAATGTACTGAATCCTAGTAGCTGACCTCCTTATCCTTACATGAATTGGCGGACAACCAGTAGAATATCCATTCATCATTATCGGCCAAACAGCCTCAATCGCCTACTTCGCTATTATCGTAATTTTCATACCAATCGCAGGAATAATCGAAAAC------------------------CTGATGGGAATGCAAGCAGCCATTGAGCAGGCTATGAAGAGTCGTGAGATTCTGGGCATCTCAGACCCTCAGATGCTGGCCCATGTGCTGACAGCCGGAGTGCAGAGTTCCTTGAATGACCCACGCCTCTTCATCTCCTATGAGCCCAGCACCCTCGAGGCTCCCCAGCCAGCACCGACACTCACCAACCTCACCCGAGAAGAACTAATGGCCCAGCTACAGAAGAGCATCCACCATGAGGTCCTTGAGGGCAACGTGGGTTACCTACGAGTGGATGACCTCCCCAGCCAGGAGGTACTGAGTGAGCTGGGGGGGTTCTTGGTGACCCATATGTGGAGCCAGCTCATGAACACCTCCTCCTTGGTGCTCGATCTCCGGGACTGTGCTGGTGGTCACATCTCTGGGATCCCTTATTTCATCTCCTACTTGCACCCTGGGAACACCGTCATGCACGTGGATACCATCTATGATCGCCCCTCCAATACCACCACCGAGATCTGGACCCTGCCCAAGGTCCTAGGGGAGAGATACAGCGCTGACAAAGACGTGGTAGTCCTCACCAGTGGACGCACTGGGGGTGTGGCTGAGGACATCGCGTATATCCTCAAGCAGATGCGGAG
GGGCATCGTGGTGGGCGAGCGGACGGAGGGTGGTGCCCTGGACCTCCAGAAGCTGAGAATAGGCCAGTCCAACTTCTTCCTCACACTGCCCGTGTCCAGGTCCCTGGGACCCTTGGGAGGAGGTGGCCAGACGTGGGAAGGCAGTGGAGTGCTGCCCTGCGTGGGGATACCAGCAGAGCAAGCCCTAGAAAAGGCCTTGGCCATCCTCACCCTGCGCCGTGCCCTCCCTGGAGTGGTGCTCCGGCTTCAGGAAGCCCTGCAGGATTATTACACACTGGTGGACCGAGTGCCGGGCCTGCTGCACCGCCTGGCTAGCATGGACTACTCAGCTGTGGTCTCGGAGGAAGACCTAGTGACAAAGCTCAATGCTGGCTTGCAGGCTGTATCCGAGGATCCCAGGCTCCTGGTGAGAGTCACTGGACCCAGAGAAAGCTCCTCTAGGCCCGAGACTGGGCCTAATGACCCTCCAGAAGCCGCTCCTGAGGTGCCCAAGGAAGAAGCTGCTTTGAGGGCCCTAGTGGACTCTGTGTTTCAGGTATCCGTGCTGCCGGGCAACGTGGGCTACCTGCGCTTTGACAGATTTGCGGACACATCTGCGCTGAGGGTGCTG------------------------------------------------------------------------CCGGTCAGTTCTACCACCCCATATGTTGAGGACACCCCTGAGCCACCTCTGCACAGCTTCTACTGCAGCAAGCTCCTAGATCTTGTCTTCCTGCTGGATGGCTCCTCCAGGCTTTCCGAGGCTGAGTTTGAAGTACTCAAGACTTTTGTGGTGGGCATGATGGAGAGGCTGCACATCTCCCAGAGGCGCATTCGTGTGGCGGTGGTTGAGTACCACGATGGGTCCCATGCCTACATTGACCTCACAGCCCGCAAAAGGCCCTCAGAGCTTCGGCGCATTGCCAGCCAGGTGAAGTATGCAGGTAGCCAGGTGGCCTCT
ACCAGCGAGGTTTTGAAGTACACAATGTTCCAGATCTTTGGCAAAGTTGATCGCCCCGAAGCCTCCCGCATCGCTCTGCTTCTAACGGCTAGCCAGGAGCCACCACGCCTGGCCAGGAATTTGGTCCGCTATGTCCAGGGCCTGAAGAAGAAGAAGGTCAGTGTGATCCCGGTGGGCATTGGGCCACATGCCAGTCTCAAGCAGATCCGCCTCATTGAGAAGCAGGCCCCCGAAAACAAGGCCTTTCTGCTCAGTGGGGTGGATGAACTGGAGCAGAGAAGGGATGAGATAATCAACTACCTCTGTGACCTTGCCCCTGAGGCCCAGGCTCCTACTCAGCCACCCCAGGTAGCACAAATCACTACGGGTCCAGGGATCCTTGGGATTTCATCACCTGGACCTAAGCGGAAGTCCATGGTTCTGGATGTGGTCTTTGTCCTGGAGGGATCAGACGAAATTGGTGAAGCCAACTTCAATAAGAGCAAGGAGTTCCTGGAGGAGGTGATACAGCGCATGGATGTGGGCCAGCAGGGCATCCACATCTCGGTGCTGCAGTATTCATACAAGGTGACCGTGGAATACACCTTCAATGAGGCCCAGACCAAGGACGATGTGCTGCGGCACGTGCGGGAGATCCGTTACCACGGTGGCAACAGGACCAACACGGCGCAGGCCCTACAGTACCTTTCTGAGCACAGCTTCTCTCCCAGCCAGGGGGACCGGAAGCAGGCACCTAATCTCGTCTACATGGTCACAGGGAACCCTGCCTCGGATGAGATCAAGAGGATGCCTGGAGACATCCAGGTGGTACCCATTGGGGTGGGTCCCCATGCC------------------------------------------------------------------------??????????????????????????????????????????????????????????????????????????????????????????????
????????????????????????????????????????????????????????
	Mus_musculus                                AAAGGTTTGGTCCTGGCCTTATAATTAATTAGAGGTAAAATTACACATGCAAACCTCCCCGGTGTAAACCCAAGGAGAGGGTATCAAGCACATTAGCTTAAGACACCTTGCGCCACACCCCCACGGGACAGCAGTGATAAATATTAAGCAATAAACGAAAGTTTGACTAAGTTATGGGTTGGTAAATTTCGTGCCAGCCACCGCGGTCATACGATTAACCCAAACTAATCGGCGTAAAACGTGTATTAAAATCCAACTTATATGTGAAAAGAAAGTAATTCCACGACAGCTAAGACCCAAACTGGGATTAGATACCCCACTATGCTTAGCCATAAACACAAAACTATTTGCCAGAGAACTACTAGCCATAGCTTAAAACTCAAAGGACTTGGCGGTACTTTATATCCATCTAGAGGAGCCTGTTCTATAATCGATAAACCCCGCTCTACCTCACCATTGCTAACAGCCTATATACCGCCATCTTCAGCAAACCCAGTAAGCATAAAAACGTTAGGTCAAGGTGTAGCCAATGAAATGGGAAGAAATGGGCTACATTTTCTGAAAGGAGGATTTAGTAGTAAATTAAGAATAGAGAGCTTAATTGAATTGAGCAATGAAGTACGCACACACCGCCCGTCACCCTCCTCAAAGAGGAGATAAGTCGTAACAAGGTAAGCATACTGGAAAGTGTGCTTGGAATGTTCATTAATCGTTGATTATTCTCAACCAATCACAAAGATATCGGAACCCTCTATCTACTATTCGGAGCCTGAGCGGGAATAGTGGGTACTGCACTAAGTATTTTAATTCGAGCAGAATTAGGTCAACCAGGTGCACTTTTAGGAGATGACCAAATTTACAATGTTATCGTAACTGCCCATGCTTTTGTTATAATTTTCTTCATAGTAATACCAATAATAATTGGAGGCTTTGGAAACTGACTTGTCCCACTAATAATCGGAGCCCCAGATATAGCATTCCCACGAATAAATAATATAAG
TTTTTGACTCCTACCACCATCATTTCTCCTTCTCCTAGCATCATCAATAGTAGAAGCAGGAGCAGGAACAGGATGAACAGTCTACCCACCTCTAGCCGGAAATCTAGCCCATGCAGGAGCATCAGTAGACCTAACAATTTTCTCCCTTCATTTAGCTGGAGTGTCATCTATTTTAGGTGCAATTAATTTTATTACCACTATTATCAACATGAAACCCCCAGCCATAACACAGTATCAAACTCCACTATTTGTCTGATCCGTACTTATTACAGCCGTACTGCTCCTATTATCACTACCAGTGCTAGCCGCAGGCATTACTATACTACTAACAGACCGCAACCTAAACACAACTTTCTTTGATCCCGCTGGAGGAGGGGACCCAATTCTCTACCAGCATCTGTTCTGATTCTTTGGGCACCCAGAAGTTTATATTCTTATCCTCCCAGGATTTGGAATTATTTCACATGTAGTTACTTACTACTCCGGAAAAAAAGAACCTTTCGGCTATATAGGAATAGTATGAGCAATAATGTCTATTGGCTTTCTAGGCTTTATTGTATGAGCCCACCACATATTCACAGTAGGATTAGATGTAGACACACGAGCTTACTTTACATCAGCCACTATAATTATCGCAATTCCTACCGGTGTCAAAGTATTTAGCTGACTTGCAACCCTACACGGAGGTAATATTAAATGATCTCCAGCTATACTATGAGCCTTAGGCTTTATTTTCTTATTTACAGTTGGTGGTCTAACCGGAATTGTTTTATCCAACTCATCCCTTGACATCGTGCTTCACGATACATACTATGTAGTAGCCCATTTCCACTATGTTCTATCAATGGGAGCAGTGTTTGCTATCATAGCAGGATTTGTTCACTGATTCCCATTATTTTCAGGCTTCACCCTAGATGACACATGAGCAAAAGCCCACTTCGCCATCATATTCGTAGGAGTAAACATAACATTCTTCCCTCAACATTTCCTGGGCCTTTCA
GGAATACCACGACGCTACTCAGACTACCCAGATGCTTACACCACATGAAACACTGTCTCTTCTATAGGATCATTTATTTCACTAACAGCTGTTCTCATCATGATCTTTATAATTTGAGAGGCCTTTGCTTCAAAACGAGAAGTAATATCAGTATCGTATGCTTCAACAAATTTAGAATGACTTCATGGCTGCCCTCCACCATATCACACATTCGAGGAACCAACCTATGTAAAAATGACAAACATACGAAAAACACACCCATTATTTAAAATTATTAACCACTCATTCATTGACCTACCTGCCCCATCCAACATTTCATCATGATGAAACTTTGGGTCCCTTCTAGGAGTCTGCCTAATAGTCCAAATCATTACAGGTCTTTTCTTAGCCATACACTACACATCAGATACAATAACAGCCTTTTCATCAGTAACACACATTTGTCGAGACGTAAATTACGGGTGACTAATCCGATATATACACGCAAACGGAGCCTCAATATTTTTTATTTGCTTATTCCTTCATGTCGGACGAGGCTTATATTATGGATCATATACATTTATAGAAACCTGAAACATTGGAGTACTTCTACTGTTCGCAGTCATAGCCACAGCATTTATAGGCTACGTCCTTCCATGAGGACAAATATCATTCTGAGGTGCCACAGTTATTACAAACCTCCTATCAGCCATCCCATATATTGGAACAACCCTAGTCGAATGAATTTGAGGGGGCTTCTCAGTAGACAAAGCCACCTTGACCCGATTCTTCGCTTTCCACTTCATCTTACCATTTATTATCGCGGCCCTAGCAATCGTTCACCTCCTCTTCCTCCACGAAACAGGATCAAACAACCCAACAGGATTAAACTCAGATGCAGATAAAATTCCATTTCACCCCTACTATACAATCAAAGATATCCTAGGTATCCTAATCATATTCTTAATTCTCATAACCCTAGTATTATTTTTCCCAGACATACTAGGAGACCCAGACAACT
ACATACCAGCTAATCCACTAAACACCCCACCCCATATTAAACCCGAATGATATTTCCTATTTGCATACGCCATTCTACGCTCAATCCCCAATAAACTAGGAGGTGTCCTAGCCTTAATCTTATCTATCCTAATTTTAGCCCTAATACCTTTCCTTCATACCTCAAAGCAACGAAGCCTAATATTCCGCCCAATCACACAAATTTTGTACTGAATCCTAGTAGCCAACCTACTTATCTTAACCTGAATTGGGGGCCAACCAGTAGAACACCCATTTATTATCATTGGCCAACTAGCCTCCATCTCATACTTCTCAATCATCTTAATTCTTATACCAATCTCAGGAATTATCGAAGACAAAATACTAAAA------------------------------------------------------------------------------------------GCCCAAGTGCTGACAGCTGGAGTCCAGAGTTCCTTGAGTGACCCACGACTCTTCATCTCTTACGAGCCCAGTACCCTCGAGGCTCCCCAGCAAGCACCAGTGCTCACCAACCTCACCCGAGAAGAACTGCTGGCCCAGATACAGAGGAACATCCGCCATGAGGTTCTTGAGGGCAATGTGGGCTACCTACGAGTGGATGACCTCCCTGGCCAGGAGGTACTGAGCGAGCTGGGGGAGTTCTTAGTGAGCCATGTGTGGAGGCAGCTCATGGGCACCTCCTCCTTGGTGCTAGATCTCCGGCACTGCTCTGGCGGCCACTTCTCTGGGATCCCTTATGTCATCTCTTACTTGCACCCTGGGAACACGGTCATGCACGTGGACACCGTCTACGATCGGCCCTCCAACACCACCACAGAGATCTGGACCTTGCCCGAGGTCCTCGGGGAGAGATACAGTGCTGACAAGGATGTGGTGGTCCTCACCAGTGGACACACTGGGGGAGTCGCAGAGGACATTGCCTACATCCTGAAGCAGATGCGGCG
CGCCATCGTGGTGGGCGAGCGGACGGAGGGTGGGGCCCTGGACCTCCAGAAGCTGAGAATAGGCCAGTCCAACTTCTTCCTCACAGTGCCTGTGTCCAGGTCCCTGGGACCTCTAGGTGGAGGTGGCCAGACATGGGAAGGCAGTGGTGTGCTGCCCTGTGTGGGGACCCCTGCAGAGCAAGCCCTAGAAAAGGCCCTGGCCATCCTCACCCTGCGTCGTGCCCTGCCAGGGGTTGTCCTCCGACTTCAGGAAGCCCTCCAGGACTATTACACATTAGTGGACCGAGTGCCGGGCCTGCTGCACCACCTGGCCAGCATGGACTACTCAGCTGTGGTCTCTGAAGAGGACCTGGTGACAAAGCTCAATGCTGGCTTGCAGGCTGTGTCGGAGGATCCCAGGCTCCTGGTGAGGGCCACCGGACCCAGAGACTCCTCCTCAAGACCTGAGACTGGGCCTAATGAGTCCCCAGCAGCCACCCCCGAGGTGCCCACGGAAGAAGATGCCCGGAGGGCCCTGGTGGACTCTGTGTTTCAGGTGTCCGTGCTGCCGGGCAATGTGGGCTACCTGCGCTTTGATAGATTTGCAGACGCCGCTGTGCTGGAGACGCTG---------------------------------CAAGAGCCCGGAGGCCTGGTGGTACCCCCAACTGATGCCCCAGTCAGCTCTACCACCCCATATGTTGAGGATACCCCCGAGCCCCCCCTGCACAACTTCTACTGCAGCAAGCTGCTTGATCTTGTCTTCCTGCTGGATGGYTCCTCTATGTTGTCCGAGGCTGAGTTTGAAGTGCTCAAAGCTTTTGTGGTGGGCATGATGGAGAGRTTACACATCTCTCAGAAGCGCATCCGCGTGGCAGTGGTAGAGTACCATGACGGCTCCCGTGCCTACCTTGAGCTCAAGGCCCGGAAGCGACCCTCAGAGCTTCGGCGCATCACCAGCCAGATTAAGTATACAGGCAGCCAGGTGGCCTCT
ACCAGTGAGGTTTTGAAGTACACACTGTTCCAGATCTTTGGCAAAATTGACCGCCCTGAAGCCTCCCATATCACCCTGCTCCTGACTGCTAGCCAGGAGCCCCCACGGATGGCTAGGAATTTGGTCCGCTATGTCCAAGGTCTGAAGAAGAAGAAGGTTATCGTGATCCCTGTGGGCATTGGGCCCCACGCCAGCCTCAAACAGATCCGCCTCATCGAGAAGCAGGCCCCTGAAAACAAGGCCTTTCTGCTCAGTGGGGTGGATGAGCTGGAGCAGAGAAGAGATGAGATAGTCAGCTACCTCTGTGACCTTGCTCCCGAGGCCCCAGCCCCAACTCAGCCTCCACAGGTAGCCCACGTCACCGTGAGTCCAGGGATCGCTGGGATCTCGTCACCGGGACCAAAACGGAAGTCCATGGTTCTGGATGTGGTGTTTGTCCTGGAGGGGTCAGACGAAGTTGGTGAAGCCAACTTCAATAAGAGCAAGGAGTTCGTGGAGGAGGTAATCCAGCGCATGGACGTGAGCCCGGATGCAACGCGCATCTCAGTACTGCAGTATTCCTACACGGTAACCATGGAGTATGCCTTCAATGGGGCCCAGTCCAAGGAGGAGGTGCTGCGGCACGTGCGAGAGATCCGCTACCAGGGCGGCAATAGGACAAACACTGGGCAGGCCCTGCAGTACCTTTCTGAGCACAGCTTCTCTCCCAGCCAAGGGGACCGGGTAGAGGCACCTAACCTGGTCTACATGGTCACGGGGAACCCCGCCTCTGATGAGATCAAGAGGTTGCCTGGAGACATCCAGGTGGTACCCATTGGGGTGGGCCCCCATGCCAACATGCAGGAACTGGAGAGGATCAGCAGGCCCATCGCTCCCATCTTCATCCGGGACTTTGAGACACTTCCC??????????????????????????????????????????????????????????????????????????????????????????????
????????????????????????????????????????????????????????
	Myocastor_coypus                            ------------------------------------------------GCAAGAGTCACCATGTGAGACCCAAGGAGCTGGTATCAAGCACACTAGCTCACAACACCTTGCGCCACACCCCCACGGGACAGCAGTAATCAAAATTAAGCTATAAACGAAAGTTCGACTAAGTCATGGGTTGGTAAATCTCGTGCCAGCCACCGCGGTCATACGATTAACCCTGATTAATCGGCGTAAAGAGTATATTAAATTTCATCTGGGTCGTAAAAAGAAGGTAATCTTACTAAAGCTAAGACACAAACTGGGATTAGATACCCCACTATGCTTAGTTGTAAACACAAAAATATCCGCCAGAGAAGTACTAGCAACAGCTTAAAACTCAAAGGACTTGGCGGTGCTTTAAACCCATCTAGAGGAGCCTGTTCTATAATCGATAAACCCCGATAAACCTCACCATCGCTAACAGTCTATATACCGCCATCTTCAGCAAACCCAGTAAGCA-------GTTAGGTCAAGGTGTAGCC------GTGGAAAGAAATGGGCTACATTTTCTGAAAGGAGGATTTAGTAGTAAATTAAGAATAGAGAGCTTGATTGGCTTAGGCCATAAAGCACGCACACACCGCCCGTCACCCTCCTCAAAGAGGAGATAAGTCGTAACAAGGTAAGCATACTGGAAAGTGTGCTTAGA--------------------------------------------------------------------------------------------------------------------------------------------------------------------------------------------------------------------------------------------------------------------------------------------------------------
----------------------------------------------------------------------------------------------------------------------------------------------------------------------------------------------------------------------------------------------------------------------------------------------------------------------------------------------------------------------------------------------------------------------------------------------------------------------------------------------------------------------------------------------------------------------------------------------------------------------------------------------------------------------------------------------------------------------------------------------------------------------------------------------------------------------------------------------------------------------------------------------------------------------------------------------------------------------------------------------------------------------------------------
------------------------------------------------------------------------------------------------------------------------------------------------------------------------------------------------------------------------------------------ATGACCAATTTACGGAAATCTCATCCCCTAATAAAAATTATTAACCACTCTTTTATTGACCTACCAACTCCCTCTAATATCTCAGCCTGATGAAATTTTGGCTCTCTATTAGGTGTATGCTTAGCCCTACAAATTACCACTGGCTTATTCTTAGCCATACATTACACCGCAGATACTACAACAGCTTTTTCATCAATCACCCACATTTGTCGAGATGTAAATTACGGCTGATTAATCCGTTATATACACGCTAATGGAGCATCCTTATTTTTTATTTTCCTTTACTTCCACATTGGACGAGGAATTTACTACGGCTCTTACACCTTCATAGAAACCTGAAATATCGGTGTAATCCTATTATTTACAGTAATAGCAACTGCTTTCATAGGTTATGTCCTTCCATGAGGACAAATATCCTTTTGAGGAGCAACAGTCATTACTAATCTACTTTCAGCTATCCCTTACATCGGTTCTACTCTTGTAGAATGAATTTGAGGGGGTTTCTCCGTAGACAAAGCAACATTAACTCGATTCTTCGCCTTTCACTTTATCCTCCCCTTTATCATCACAGCAATAGTGATAATCCACCTTTTATTTTTACACGAAACAGGCTCTAATAACCCATCAGGACTCAACTCAGATTCAGACAAAATTCCATTTCACCCATATTATACAATCAAGGATATCCTAGGACTATTATTCATACTAATGCTTCTCATACTATTAGTACTATTCTCCCCTGACCTCCTAGGAGACCCAGACAACT
ATACTCCTGCTAACCCATTAAATACACCTCCCCACATCAAACCAGAGTGATATTTCCTATTTGCATACGCAATTCTACGATCAATCCCTAATAAACTAGGAGGCGTGCTAGCATTAGTATTCTCTATTATAATCCTAATACTACTCCCCATACTCCATATTTCAAAACAACGTGCCATAACATTCCGCCCATTTAGCCAATGCCTCCTATGAATCCTAGTAACTAATCTAATCATCTTAACATGAATCGGAGGGCAACCAGTAGAACACCCATTTATTACAATCGGGCAATTAGCATCTGTTTCCTACTTTTGCATTATTCTAATCCTAATGCCTGTAACAAGCCTCATAGAAAACAAAATACTCAAATGACCAGAGAACCTTATAGGGATGCAGGCAGCCATCGAGCAGGCCATGAAGAGCCGGGAGATTCTAGGCATCTCTGACCCTCAGACACTGGCACACGTGCTGACAGATGGGGTACAGAGCTCATTGAATGACCCACGCCTGGTCATTTCCTATGAGCCCAGCACTGTGGAGAATCTGCATCCATCCCCAGCATCCACCAACCTCACCCAGGAGGAGCTGATGGCTGGGCTACAAAAGAGGGTCCGCCACGAGATCCTGGAGGGCAACGTGGGCTACTTGCGCATGGACGACCTCCCCGGCCAGGAGGTGCTAAGCAGGCTGAGTGTCTTCCTGGTGAACCATGTGTGGAAGCAGCTCATGGGCACCTCCGCCCTGGTGCTGGATCTCCGGCAGTGCCCCAGCGGCCACGTCTCTAGCATCCCCTATGTCATCTCCTACCTGCTCCCTGGGAACACGGTCCTGCACGTGGACACCATATACAATCGCCCCTCAAACACCACCACGGAGATCTGGACCTTGCCGCAGGTCCTGGGAGAGCAGTACAGTGCCGAGAAGGATGTGGTGGTCCTTACTAGCGGCCGCACTGGGGGCGTGGCAGAGGACATCGCCTACATCCTCAAGCAGATGCGCAG
GGCCATCGTGGTGGGTGAGCGCACGGAGGGGGGTGCCCTAGACCTTCAGAAGCTGAGGATTGGCCAGTCCAACTTCTTCCTCACTGTGCCTGTGTCCAGGTCGCTGGGSCCCCTGAGCGGAGGCAGCCAGACATGGGAGGGCAGCGGGGTGCTGCCATGTGTCAGCACCCCCGCTGAGCAGGCCCTRGAGAAGGCGCTGGCCATCCTCACCCTGCGCCGTGCCCTGCCAGGGGTTGTACACCGCCTGCAGGAGGCCCTGCAGGAGTACTACACCCTGGTGGACCGTGTGCCAGCCCTGCTGCACCACCTGTCCAGCATGGACTATTCGTCAGTGGTCTCTGAGGAGGACCTGGTCACCAAGCTCAACAGCGGCCTGCAGGCTGTATCTGAGGACCCTAGGCTCCTAGTGTGGGCTGTGGGGCCTAAGGAATCCTCTTCAGAGTCCGAGGCTGAATCCTATGAGCCACTAGAAGCAGAGCCTGAGGTTCCCAAGGATGAGGCTGCCCGGCAAGCCCTGGTGGACTCTGTGTTCCAAGTGTCTGTGCTACCCGGCAATGTGGGCTACTTACGTTTTGACAGGTTCGCACATGATTCAGTTCTCGGGGCACTG---------------------------------CAGGAGTCTGCAGATCTGGTGGTGCCCCCTACAGAGGCCCCAGTTAGTGCTACCACCCCATACCTGGAAGACACCCCGGAGCTGCCCCTGCATGACTTCTACTGCAGCAAGCTGCTGGATCTGGTCTTCCTGCTGGATGGCTCCTCCAAGCTCTCGGAGGCGGATTTTGAGGTGTTGAAGGCCTTCGTGGTGAGCGTCATGGAGCGGCTGCACATCTCCCAGAAGCGGATCCGGGTGGCTGTGGTGGAGTACCATGACGGCTCCCATGCCTACCTCGAGCTCAAGGCCCGAAAGCGGCCCTCGGAGCTGCGGCGCATAGCCAGCCAGGTGAAGTACGTGGGCAGCCAGGTGGCCTCC
ATCAGTGAGGTCCTGAAGTACACGCTGTTCCAGATCTTCAGCAAAATCGAGCGTCCCGAGGCCTCCCGCATCGTGCTGCTCCTGACCGCTAGCTCGGAGCCCAAGCAGATGGCCCGGAATTTGGTCCGCAGTGTCCAGGGCCTGAAGAAGAAAAAGGTCATTCTGATGCCAGTGGGCATCGGGCCGCATGTCAACCTCCAGCAGATCCGACTCATTGAGAAGCAGGCCCCTGAAAACAAGGCCTTCATGCTCAGCGGGGTGGATGAGCTGGAGCAGCGGAGGGACGAGATCATCAACTACCTCTGCGACCATGCGCCCGAGGCCCCCACCCCGACGCAGCACCCTCCGGTGGCACAAGTCACTGTGGGCCCAAGGCTCTCAGAGAGTTTGTCCCCAGAACCCAAGAGAAAGTCCATGGTTCTGGATGTGGCGTTCGTCCTGGAGGGCTCCGACAAAGTAGGAGAGGCTAACTTCAATAGGAGCAAGGAGTTCATGGCAGAGGTGATCCAGCGCATGGACGTGGGCCAGGACGGTGTCCATGTCACGGTGCTTCAGTACTCGTACATGGTGGCGGTGGAGTATACCTTCCGTGAGGCCCAGTCCAAGGGGGATGTACTACAGCACGTGCGAGAGATCCAATTCCGGGGTGGCAACCAGACCAACACTGGGCTGGCCTTGCAGTACTTGTCTGAGCACAGCTTCTCTGCCAGCCAGGGTGACCGGGAGCAGGCGCCAAACCTGGTTTAC---GTCACAGGAAATCCTGCCTCTGATGAGATTAGACGGTTGCCTGGAGACATCGAGGTGGTGCCCATTGGAGTGGGCCCTGATGCCAGCATGCAGGAACTGCAGAGGGTCAGCTGGCCCAGCACACCCATCTTCATCCAGGACTTTGAGCAGCTCCCC??????????????????????????????????????????????????????????????????????????????????????????????
????????????????????????????????????????????????????????
	Myoprocta_acouchy_pratti                    -------------CGGCCTTTTTATTAGTTGACTGCAGAATTATACATGCAAGACTCCCCGGTGAGAACCCAAGGAGCAGGCATCAAGCACACTAGCTCATAACGCCTTGCGCCACACCCCCACGGGACAGCAGTAATAAAAATTAAGCAATGAACGAAAGTTTGACTAAGTCATGGGTTGGTAAATTTCGTGCCAGCCACCGCGGTCATACGATTAACCCAAACTAATCGGCGTAAAGGGTGTACTAAAATTTATCTAAGTTGTAAAAAGAAAGTAATCTCACGAAAGCTAGGGCTCAAACTGGGATTAGATACCCCACTATGCCTAGCCATAAACACAAAAATTCTCGCCCGAGAACTACTAGCCATAGCTTAAAACTCAAAGGACTTGGCGGTGCTTTATATCCACCTAGAGGAGCCTGTTCTATAATCGATAAACCCCGATATACCTCACCATTGCTAACAGCCTATATACCGCCATCTTCAGCAAACCCAGTAAGCCTAAAAACGTTAGGTCAAGGTGTAGCCCATGGAGTGGGAAGAAATGGGCTACATTTTCTGAAAGGAGGATTTAGTAGTAAATTAAGAATAGAGAGCTTAATTGAACTAGGCCATGAAGCACGTACACACCGCCCGTCACCCTCCTCAAAGAGGAGACAAGTCGTAACAAGGTAAGTATACTGGAAAGTGTACTTGGA------------------------------------------------ACGCTATATTTACTATTCGGAGCGTGAGCAGGGATAGTGGGAACCGCACTTAGTCTTTTGATCCGTGCAGAATTGGGACAACCAGGCACATTACTTGGAGACGATCAAATTTACAATGTAATCGTCACCGCCCATGCATTCGTCATAATCTTTTTCATGGTCATACCAATCATAATTGGAGGCTTTGGAAACTGATTAGTTCCACTAATAATTGGGGCCCCAGATATAGCCTTCCCACGTATAAACAATATAAG
CTTCTGGCTCCTCCCTCCATCATTCCTTCTCCTGCTTTCATCATCAATAATTGAAGCAGGAGCTGGAACCGGATGAACCGTCTATCCACCCCTAGCTGGAAACTTAGCACACGCGGGTGCCTCCGTAGACCTCACCATCTTCTCACTCCATTTAGCAGGGGTGTCATCAATCTTAGGAGCCATTAATTTCATTACCACAATTATTAACATGAAACCCCCTGCAATGACACAATACCAAACACCCTTATTCGTCTGATCCGTACTAATTACAGCCGTACTTTTACTCCTATCCCTCCCAGTCTTAGCAGCAGGCATCACAATGCTACTTACAGACCGAAATCTCAACACAACCTTCTTTGACCCTGCCGGGGGAGGAGACCCAATCCTATATCAACACCTATTC---------------------------------------------------------------------------------------------------------------------------------------------------------------------------------------------------------------------------------------------------------------------------------------------------------------------------------------------------------------------------------------------------------------------------------------------------------------------------------------------------------------------------------------------------------------------------------------------------------------------
------------------------------------------------------------------------------------------------------------------------------------------------------------------------------------------------------------------------------------------ATGACCCACCTACGAAAATCACACCCACTAATCAAAATTATTAATCACTCTTTCATTGACCTTCCTACCCCATCCAACATTTCAGCCTGATGAAATTTCGGCTCTCTCCTAGGCATTTGTCTGATAATACAGATTATCACAGGCCTATTCTTAGCAATACATTACACTGCAGACACAACCACAGCATTCTCGTCTGTCACACACATCTGCCGAGACGTAAATTACGGATGACTAATCCGATACTTACACGCCAACGGAGCCTCCATATTCTTTATTCTCATTTATCTACACATCGGCCGAGGTGTTTATTACGGATCTTACACTTTCTCAGAAACTTGAAACATTGGGGTTGTGCTTTTATTAGCAGTAATAGCAACAGCATTCATAGGATACGTACTGCCATGAGGACAAATATCATTCTGAGGGGCTACCGTAATCACTAATCTCCTCTCAGCTATTCCCTATATTGGCCCAACCCTAGTTGAATGAATCTGAGGAGGATTTTCAGTAGACAAAGCCACCCTAACCCGGTTCTTCGCATTCCATTTCATCTTCCCTTTTATCATTGTTGCATTAGTCATAACACACCTTTTATTTCTTCACGAAACCGGATCAAATAACCCATCAGGGTTAAACTCGGACTCAGACAAAATTCCATTCCATCCGTACTATACAATTAAAGATATCATAGGGTTCATATTCATAGGATTCACTGCCCTTCTCTTAGTTTTATTCTCACCGGACCTCTTAGGAGACCCTGATAACT
ACACACCAGCTAATCCCCTTAACACCCCACCACATATCAAACCGGAGTGATACTTCCTATTCGCATACGCCATCCTACGCTCTATCCCTAACAAATTAGGAGGTGTCATAGCCCTACTAGCCTCAATCCTAATTCTAGCTTTATTCCCCATCCTACACCTATCAAAACAACGAAGCATAACATTCCGCCCAATTAGCCAATGCCTTCTATGAGTGTTAGCAGCTAACCTAGTAATCCTCACATGAATCGGAGGTCAACCAGTTGAACACCCATATATTATAATTGGCCAACTAGCATCAATCACCTATTTCCTAACTATTCTTATTCTCATACCACTCGCTAGTCTAATAGAAAACAAAATTCTTAAATGA-----------------------------------------------------------------------------------------------------------------------------------------------------------------------------------------------------------------------------------------------------------------------------------------------------------------------------------------------------------------------------------------------------------------------------------------------------------------------------------------------------------------------------------------------------------------------------------------------------------------------------------------------------
-------------------------------------------------------------------------------------------------------------------------------------------------------------------------------------------------------------------------------------------------------------------------------------------------------------------------------------------------------------------------------------------------------------------------------------------------------------------------------------------------------------------------------------------------------------------------------------------------------------------------------------------------------------------------------------------------------------------------ACCCCATACCTGGAAGACACCCCAGAGATGCCCCTGCATGACTTCTACTGCAGCAAGCTGCTGGATCTGGTCTTCCTGCTGGATGGCTCCTCCAAGCTGTCGGAGGCGGATTTTGAGGTGCTGAAGACCTTTGTGGTGAGCGTGATGGAGCGGCTGCACATCTCCCAGAAGCGGATCCGGGTGGCCGTGGTGGAGTACCACGATGGCTCCCACGCTTACCTTGAGCTCAAAGCCCGGAAGCGGCCCTCAGAGCTGCGGCGCATYGCCAGACAGGTGAAGTATGTGGGCAGCGAGGTGGCCTCC
ACCAGTGAGGTCTTGAAGTACACGCTCTTCCAGATCTTTGGCAAAATCGAGCGCCCTGAAGCCTCCCGCATTGTGCTACTCCTGACTGCCAGTTCAGAGCCYAAAMGGATGACCCGGAATTTGCTCCGCAGTGTTGAGGGCTTGAAGAAGAAAAAAGTTATCTTGATGCCAGTGGGCATCGGACCGCAYGTCAACCTTCAGCAGATCCGCCTCATTGAGAAGCAGGCCCCTGAAAACAAGGCCTTCTTGCTGAGCGGCGTGGATGAGCTGGAGCAGTGGAGGGATGAGATTATCAACTACCTCTGTGACCATGCGCCTGAGGCCCCTGCCCCAACTCAGCACACTCAGGTGACACAGGCCACTGTGGGTCCAGGGCTCTCGGAGATTTTGTCCCCAAGACCTGAGAGAAAGTCCATGGTTCTGGATGTGGTATTTGTCTTGGAGGGCTCAGACAAAGTTGGAGAAGCCAACTTCAACAGGAGCAAGGAGTTCATGGCAGAGGTGATCCAGCGCATGGATGTGGCCCAGGATGGCATTCACATTACGGTCCTGCAATACTCGTACATGGTGACCGTGGAGTACACCTTCCGTGAGGCCCAGTCCAAGGGGGATGTGCTGCAACACGTGCGAGAGATCCAGTTCCGGGGTGGCAACCAGACCAACACCGGGCTGGCCCTGCAGTACGTGTCTGAGCACAGCTTCTCTGCAGGCCAGGGAGATCGGGAGCAGGCGCCAAACTTGGTTTACATGGTCACAGGAAATCCCGCCTCTGATGAAATCAAGCGGTTGCCTGGAGATATCCAGGTGGTGCCCATTGGAGTGGGCCCTGGTGCCAACGTGCAGGAGCTGCAGAAGGTGAGCTGGCCCAGCACCCCCATCTTCATCCGAGACTTCGAGATGCTTCCC??????????????????????????????????????????????????????????????????????????????????????????????
????????????????????????????????????????????????????????
	Nannospalax_ehrenbergi                      AAAGGTTTGGTCCTGGCCTTATTATTAGTTATAGGTAGACTTACACATGCTAGACTCCCCAGTGAAGACCCAAGGAGATGGTATCAAGCACACTAGCTAAAGACACCTTGCGCCACACCCCCACGGGACAGCAGTGATAAAAATTAAGCAATGAACGAAAGTTTGACTTAGCCATGGGTTGGTAAATCTCGTGCCAGCCACCGCGGTCATACGATTGACCCAAACTAATCGGCGTAAAGCGTGTATAGAAAATTACCAACAACGTAGAAAGAAAGTAATCCCACGATAGCTAAGACACAAACTGGGATTAGATACCCCACTATGCTTAGCCCTAAACACAAAATTATTCGCCAGAGAACTACTAGCCACAGCTTAAAACTCAAAGGACTTGGCGGTACTTTATATCTGCCTAGAGGAGCTTGTTCTATAATCGATAAACCCCGTTACACCTTACCATTGCTAACAGCCTATATACCGCCATCTTCAGCAAACCCAGTGAGCTTAAATACGTTAGGTCAAGGTGTAGCCAATGAGGTGGAAAGCAATGAGCTACATTTTCTGAAAGGAGGATTTAGTAGTAAATTAAGAATAGAGAGCTTAATTGAACTCAGCAATGAAGTACGCACACACCGCCCGTCACTCTCCTCAAAGAGGAGACAAGTCGTAACAAGGTAAGCATACTGGAAAGTGTGCTTGGCATGTTCATTACCCGTTGACTATTCTCAACCAACCATAAGGATATCGGAACACTTTATCTTATGTTTGGGGCTTGAGCTGGGATAGTAGGAACCGCTTTAAGTATCTTAATCCGAGCAGAACTTGGACAACCAGGAGCTCTACTAGGAGATGATCAAATTTACAATGTTGTGGTAACACGTCACGCATTTATCATAATCTTCTTCATAGTTATGCCAATTATAATTGGAGGATTTGGAAACTGACTCGTCCCACTCATAATTGGAGCACCAGATATAGCCTTCCCTCGTATAAACAACATAAG
CTTCTGACTCCTTCCCCCGTCATTCTTACTCCTGCTAGCATCATCAATAGTAGAAGCTGGGGCAGGTACAGGATGAACAGTATATCCACCTCTAGCCGGAAATTTAGCCCATGCTGGAGCCTCCGTAGACCTTACAATTTTCTCCCTACACCTAGCAGGTGTCTCATCAATCCTTGGGGCAATTAATTTTATCACAACAATTATCAATATAAAACCCCCGGCTGTCACTCAATACCAAACACCCCTATTTGTATGATCCGTCCTAATCACGGCAGTCCTTCTCCTACTATCACTACCAGTTCTCGCTGCGGGTATTACCATACTACTAACAGACCGCAACCTAAACACCACATTCTTTGACCCCGCCGGAGGAGGGGACCCAATTCTATATCAACACCTATTCTGATTCTTCGGGCACCCGGAAGTATATATCTTAATTCTCCCTGGGTTTGGCATCATCTCACATGTAGTGACATATTATTCTGGGAAAAAAGAACCATTTGGGTATATAGGAATAGTTTGAGCCATAATATCAATCGGATTCCTAGGCTTTATTGTATGAGCCCATCATATATTTACAGTAGGACTCGACGTGGATACCCGAGCCTATTTCACTTCAGCAACAATAATCATTGCAATCCCAACAGGAGTAAAGGTCTTTAGTTGATTAGCTACCCTTCACGGAGGTAATATTAAATGATCACCAGCTATACTCTGAGCCCTAGGGTTTATCTTCTTATTTACAATCGGGGGGTTAACAGGAATTGTATTATCAAACTCATCACTGGATATTGTACTCCATGACACCTACTATGTAGTAGCACATTTCCACTACGTATTATCCATAGGAGCAGTATTCGCAATTATGGCTGGATTCATCCACTGATTCCCATTATTCACAGGATTCTCACTAAGTGAAACATGAGCAAAAATCCATTTCGCAGTAATATTCGTAGGAGTTAACATAACATTCTTCCCACAACATTTTTTAGGCTTATCA
GGAATGCCACGACGATACTCCGATTACCCAGATGCCTACACAACATGAAATGTAATTTCATCCATGGGCTCATTCATCTCCCTAACCGCAGTAATAATTATAGTATTTATGGTTTGAGAAGCATTCGCATCAAAACGAGAAGTTGAAGCAGTAGAACTTGCTTCAACTAACCTAGAATGACTTCACGGCTGTCCCCCACCTTACCACACATTCGAAGAGCCAACATATGTAAAAATGACAAACCTACGCAAATCACACCCCCTAATCAAAATTATTAATCACTCACTCATCGACTTACCAACACCATCTAGTATCTCAACATGATGAAACTTCGGATCCCTACTAGGAGTATGTCTAGGATTACAAATCATTACCGGATTATTCCTAGCAATACACTACACATCCGACACCCTTACAGCCTTTTCATCAGTAACCCACATCTGCCGAGACGTAAACTACGGCTGAATTATCCGATATTTACACGCCAACGGTGCATCCATATTCTTTATCTGCCTATTCCTACACGTAGGACGAGGCATCTACTATGGGTCTTACCATTTCAAAGAAACATGAAACATTGGTATTATCTTATTATTCACAGTAATAGCAACCGCATTTATAGGATATGTTCTCCCATGAGGACAAATATCATTTTGAGGAGCTACGGTCATTACAAATCTATTATCAGCTATCCCATACGTAGGAACAACCCTAGTCGAATGAATTTGAGGGGGTTTCTCAGTAGATAAAGCCACACTCACCCGATTTTTCGCCTTCCACTTCATCCTACCATTCATCATCACAGCCCTAGTGATAGTTCACCTTTTATTCCTTCATGAAACAGGATCAAATAATCCATCAGGCCTAGACTCCAATGCCGATAAAATCCCATTTCACCCATACTTCACAATCAAAGACACCCTAGGAGCCCTAATACTAACAATTATTCTTATATCCCTAGTTCTATTTTATCCAGACCTATTAGGAGACCCAGACAACT
ACACCCCAGCAAACCCCCTAAATACACCACCCCACATTAAACCAGAATGATACTTCCTATTCGCCTACGCTATCCTACGCTCCATCCCAAACAAACTAGGTGGAGTATTAGCCCTAATCCTATCAATTCTAATCCTAGCTATTATACCCATACTCCACACATCAACCCAACGAAGCCTAACCTTCCGACCAATTAGCCAACTACTATTTTGAATACTAGTAGCAGACCTAATCACCCTAACATGAATCGGAGGCCAACCAGTTGAACACCCATTCATCATTATCGGCCAAGTAGCCTCAATTCTATACTTCTCAATCATCCTAATCCTAATACCATTAGCGGGTTTAGTAGAAAACACAATCATAAAA------GAGAACCTGATGGCGATGCAGGCAGCCATCRAGCAGGCCATGAAGAGTCGTGAGATTCTGGGTATCTCAGACCCTCAGACATTGGCCCACGTGCTGACAGCTGGGGTACAGAGTTCCTTGAATGATCCATGCCTCTTCATCTCCTATGAGCCCAGTACCCTTGAGGCTCCTCAGCAAGCCCCAACACTCACCAACTTCACTCAAGAAGAATTACTGGCCCAGCTACAGAGGAATATTCACCATGAGGTTCTGGAGGGCAACTTGGGTTACCTATGGGTGGACGATCTCTTGGGCCAGGAGGTACTGAGTAAGCTCGGGGGATTCCTGGTGGCCCACATGTGGAGGCAGCTCATGAATACCTCTGCCTTGGTGCTAGATCTCTGGCACTGTACTGGGGGCCATGTCTCTGGTATTCCCTATGTCATCTCCTACTTGCACCCCGGGAACACCATCATGCATGTGGACACCATCTATGATCGGCCCTCTAATACCACCACAGAGATCTGGACCTTGCCCAAGGTCCTGGGGGAGAGGTACAGTGCTGACAAGGATGTGGTGGTCCTCACCAGTGGCCACACTGGAGGAGTGGCTGAGGACATTGCCTATATCCTCAAACAGATGCGCAG
GGCCATCATGGTGGGTGAGCAGACTGAAGGTGGTGCCCTGGACCTCCAGAAACTGAGGATAGGCCAGTCCAACTTCTTCCTTACGGTGCCT------------CTGGGGCCCATGGGTGGAGGTGGCCAGACATGGGAGGGCAGTGGAGTGTTTCCCTGTGTAGGGACACCGGCAGAACAGGCCCTGGAGAAGGCCTTGGCCATCCTCACCCTGCGTCGTGCCCTTCTGGGAGTTGTCTTTCATCTTCAGGAAGCTCTG------TATTACACGCTTGTGGACCACGTGCCAGGCCTTTTGCAGCACCTGGCTAGTATGGACTACTCAGCTGTAGTCTCTGAGGAGGACCTGGTGACAAAGCTCAATGCTGGCTTGCAGGCTGTGTCAGAGGATCCCAGGCTCCTAGTGCGTGCCGTTGGGCTGAAAGAAACTTCCTCTAGGCCTGAGACTGGAGCTGATGATCCCCCAGAAGCAGCTCCTGAGGTGCCCAAGGAAGAAGCTGCCCGAAGAGCCTTTGTGGACTCTGTATTTCAGGTGTCGGTGCTGCCAGGCAATGTGGGCTACCTGTGCCTTGACAGATTTGCTGATCCCTCTGTSCTGAGGGCACTGGGCCCTTATGTGCTGCACCAAGTGTGGAAACCCCAGGAACCTGGAGGCCTGCTGGTGCCTCCCACAGATGCCCCGGTCAGCACCACTACGCCATATGTAGAGGACACGCCTGAGCCACCGCTGCACGACTTCTACTGCAGCAAGCTGCTGGATCTGGTCTTCCTGCTGGATGGCTCCTCCAAACTGTCTGAGGCTGAGTTTGAAGTGCTTAAGAGCTTTGTGGTGGGCATGATGGAGAGGCTTCATATCTCTCAGAAGCGCATCCGTGTGGCCGTGGTGGAGTACCACGACGGTTCCCATGCCTACATTGAGCTCAAGGCTCGGAAGAGGCCCTCAGAGCTGCGGCGCATTGCCAGCCAGGTGAAATATGCGGGCAGCCAGGTGGCCTCT
ACCAGTGAGGTCTTGAAGTACACGTTGTTCCAAATCTTTGGCAAAATTGACCGCCCGGAAGCCTCCCGTATCACGCTGCTCCTGACTGCTAGCCAGGAACCCCCACGGATGGCCCGGAATTTGGTCCGCTATGTCCAGGGCCTGAAGAAGAAGAAGGTCACTGTGATCCCTGTGGGCATTGGGCCACATGCCAACCTCAAGCAGATCCGTCTCATTGAAAAGCAGGCCCCTGAAAACAAAGCCTTCCTGCTTAGTGGGGTGGAGGAGCTGGAGCAGCGAAGGGATGAAATTGTCAGCTACCTCTGTGACCTTGCCCCTGAGGCCCCAGCCCCCACCCAACTTCCTCAGGTGGCGCAAATCACTGTGGGTCCAGGGCTTTTTGGAATTTCATCACCAGGACCCAAGAGGAAGTCCATGGTTCTGGATGTGGTGTTTGTGCTGGAGGGGTCAGACAAAGTTGGTGAAGCCAACTTCAATAGGAGCAAGGAATTCCTGGAGAAGGTGATCCAGCGCATGGACGTGGGCCAAGACGGCATCCACATCACGGTGCTGCAGTACTCGTATATGGTGACTGTGGAGTACACCTTCAACGAGGCCCAGTCCAAAGGGGATGTGCTGCAGCAGGTGCGGGAGATCCGTTACCATGGTGGCAACAGGACCAACACAGGGCTGGCTCTGCAGTACCTCTCCGAGCACAGCTTCTCTGCCAGCCAGGGGGACCGGGAAGAGGCACCTAACCTGGTCTACATGGTCACAGGAAACCCTGCCTCTGATGAGATCAGGCGGTTGCCTGGAGACATCCAGGTGGTGCCCATTGGAGTGGGTCCCCATGCTAACATGCAGGAGCTGGAGAGGATCGGCTGGCCCAATGCTCCCATCTTC------------------------??????????????????????????????????????????????????????????????????????????????????????????????
????????????????????????????????????????????????????????
	Ochotona_princeps                           ATAGGTTTGGTCCTGGCCTTTTTGTTAGTTCGTAGTTAGCTTACACATGCAAGTATCCCCGGTGAAAACCCGAGGGGCGGGTATTAAGCACACTAGCTCAAAATACCTTGCACCACACCCCCAAGGGACAGCAGTGATAAATCTTAAGCAATAAACGAAAGTTTGACTAAGTTAAGAGTTGGTAAACTTCGTGCCAGCCACCGCGGTCATACGAATAACCCAAATTAACCGGCGTAAAGCGTGTGTTAAATAATACCCAAGCTGTAGAAAGAAAGTGACTTCACGAAAGCTAGGATCCAAACTGGGATTAGATACCCCACTATGCCTAGCCACAAACACAAAACTATTCGCCAGAGAACTACTAGCAACAGCTTAAAACTCAAAGGACTTGGCGGTGCTTTATA-CCCCCTAGAGGAGCCTGTTCTATAATCGATAAACCCCGCTCCACCTCACCATTGCCAACAGCCTGTATACCGCCATCTTCAGCAAACCCAGTAAGCCTAAAAACGTTAGGTCAAGGTGTAGCCCATAGGGTGGGAAGCAATGGGCTACATTTTCTGAAAGGCGGATTTAGCAGTAAGTTAAGAATAGAGAGCTTAATTGAACTCGGCAATGAAGCACGCACACACCGCCCGTCACCCTCCTCAAAGAGGAGACAAGTCGTAACAAGGTAAGTATACTGGAAAGTGTGCTTGGAATGTTCATCAACCGTTGATTGTTCTCCACAAATCACAAAGACATCGGCACCCTATACATACTATTCGGCGCTTGGGCTGGAATAGTGGGTACCGCACTCAGCCTTCTCATCCGAGCCGAACTTGGACAACCAGGAGCCCTACTAGGAGATGACCAAATTTACAACGTAATCGTCACAGCCCACGCTTTTGTCATAATTTTCTTCATAGTAATACCAATTATAATCGGAGGTTTCGGTAATTGATTAGTACCACTAATAATTGGTGCGCCCGATATAGCTTTCCCCCGAATAAATAATATAAG
CTTCTGACTTCTACCACCCTCCTTTCTACTCCTATTAGCATCCTCAATAGTCGAAGCAGGGGTAGGAACCGGTTGAACAGTCTACCCCCCTCTAGCCGGCAACTTAGCCCACGCAGGAGCATCCGTAGATCTAGCAATCTTCTCCCTTCATCTAGCCGGTATCTCCTCAATTCTTGGCGCTATCAATTTCATCACAACAATTATTAATATAAAACCCCCAGCCATATCCCAATACCAAACCCCCTTATTTGTCTGATCTGTCCTAATTACAGCGGTCCTACTGCTACTCTCTCTACCAGTCCTAGCAGCAGGAATCACAATGCTTTTAACAGACCGAAACCTAAACACAACTTTCTTCGACCCAGCAGGAGGCGGAGACCCTATTCTGTATCAGCACTTATTCTGATTCTTTGGCCACCCCGAAGTTTACATTTTAATTCTACCGGGATTCGGTGTAATCTCCCATATCGTCACTTACTACTCCGGCAAAAAAGAACCTTTCGGCTACATAGGAATAGTTTGAGCCATAATATCCATTGGTTTCCTAGGGTTTATTGTCTGAGCCCACCATATATTTACAGTAGGCATGGACGTAGACACCCGCGCATATTTCACATCAGCCACAATAATTATTGCCATTCCCACAGGAGTTAAAGTCTTCAGCTGACTAGCTACGCTTCACGGAGGCAATATCAAATGATCTCCAGCCATACTTTGAGCCTTAGGCTTCATCTTCCTCTTCACAATCGGAGGGCTAACAGGCATTGTCCTAGCCAATTCATCACTAGACATTGTCCTACACGATACCTATTACGTAGTAGCCCATTTCCACTATGTTCTATCAATAGGGGCTGTATTTGCCATCATGGGCGGATTTGCACATTGATTCCCTTTATTCTCAGGCTATACCCTTGACCCAGTATGAGCAAAAATTCACTTCGCCGTAATATTCGTCGGAGTTAATCTTACATTCTTCCCTCAACACTTCCTAGGCCTATCC
GGCATGCCTCGACGCTACTCCGATTACCCCGATGCCTACACCTCATGAAACATAGTATCCTCAATAGGCTCTTTCATTTCGCTTACAGCTGTTATAATTATAATTTTCATGATTTGAGAGGCATTCGCCTCCAAACGAGAAGTCTCAACCGTTGAACTAACAACCACCAACCTAGAGTGACTTCACGGCTGCCCTCCTCCCTACCACACATTTGAAGAACCTGCCTATGTAAAAATGACCAACATACGAAAAAACCACCCTCTAATAAAAATCGTAAACCACTCTTTTATCGACCTGCCAACCCCCTCAAACATCTCCGCATGATGAAACTTCGGATCCCTCCTAGGCCTATGCCTAGGCATCCAAATCATCACCGGCCTATTCCTGGCCATACACTACACATCAGACACACTAACAGCATTCTCATCAGTCACCCACATCTGCCGAGATGTAAACTACGGTTGAATTATCCGCTACCTACACGCCAACGGCGCATCCATATTCTTCATCTGCCTCTTCTTACACGTAGGCCGAGGCATCTATTACGGCTCCTACACCTACTCAGAGACATGAAACATCGGAATCCTACTACTATTTGCAGTTATAGCAACCGCCTTCATAGGCTACGTCCTACCATGAGGACAAATATCTTTCTGAGGAGCAACCGTAATCACCAATCTTCTATCTGCAATCCCATACATCGGCACCGACCTCGTCCAATGAATCTGAGGGGGCTTTTCAGTAGATAAAGCCACCCTAACTCGATTCTTTGCCTTTCACTTCATCCTACCTTTTATCATTGCAGCCTTAGTCATAGTCCACTTACTCTTCCTCCACGAAACAGGCTCAAATAACCCAACAGGCATTATCTCAGACGCAGACAAAATCCCATTCCACCCCTACTACACAGTCAAAGACGCCCTCGGTTTCCTACTCCTGACCACCCTTCTACTCACCCTAGTACTATTTTCCCCAGACCTCCTAGGAGACCCAGACAACT
ATACTCCCGCCAACCCACTCAACACACCACCACACATCAAACCAGAGTGGTACTTCCTATTCGCCTACGCTATCCTTCGCTCTATCCCAAACAAACTTGGAGGCGTCCTAGCCCTCGTCCTATCAATTGCCATCCTCGCAATCATGCCACTTCTCCACACATCAAAACAACGAAGCATGATATTCCGACCAATCAGCCAAACCCTCTTCTGAATCCTCGTAGCTGACCTACTCACACTCACATGAATCGGAGGACAACCCGTTGAACACCCATTCATCATCATCGGTCAACTAGCATCATTCCTCTATTTCCTTTTAATCCTAGTCCTCATACCAGCCTGCAGCCTAATCGAGAACAAACTACTCAAATGA------------ATGGGGATGCAGGCGGCCATCGAAGAGGCCATGAAGAGCCAGGAGATTCTGAGCATCTCTGATCCCCAGACTCTGGCACAGGTGCTCACGGCTGGGGTACAGGGCTCCCTCAATGACCCGCGCCTTGTCATCTCCTATGAGCCCAGCAACCTGGAGGTGCCTCGGCAGGCCCCGGCACTCAGCAACCTGACCCATGAGGAGTTGCTGGCCTGGCTGCAGAAGAGTGTGCGCCACGAGGTCCTGGAACACAACGTGGGCTACCTGCGGGTAGACGACCTCCCAGGCCAGGAGGTGCTGAGCAAGCTGGGTGGCTTCCTGGTGACTCACGTCTGGAGACAGCTCATGGACACATCCTCCCTCGTGTTGGATCTCCGGCACTGTACTGGGGGCCATGTCTCTGGCATCCCCTATGTCATCTCCTATCTGCACCCAGAAAACACGGTCCTACACGTAGATACCATCTATGACCGCCCTTCCAACACCACCACGGAGATCTGGACCCTGCCTCAGGTGCTGGGAGGGCGGTACAGCACCGACAAGGACGTGGTGGTCCTGACCAGTGGCCGTACAGGGGGTGTGGCTGAGGACATTGCTTATATCCTCAAGCAGATGCGCAG
GGCCATCGTGGTGGGCGAACGCACAGTGGGAGGGGCCTTGGACCTGCAGAAGCTGCGTATAGGTCAGTCCAACTTCTTCCTCACTGTTCCCGTGTCCAGATCCCTGGGGCCCCTGGGCGGGGGCAGCCAGACATGGGAGGGCAGCGGAGTGTTACCCTGCGTGGGGACACCAGCCGAGCAAGCCCTGGAGAAAGCCCTGGCCATCCTCACCCTGCGCCGTGCCCTGCCCGGCATGCTCCATCGCCTGCAGGAAGCTCTACGGGAATACTATACACTGGTGGACCGCGTGCCTGCTTTGCTGCAGCACCTGACCACCATGGACTTCTCAACAGTGGTCTCTGAAGAAGACCTGGTTTCCAAGCTGAACGCTGGGCTGCAGTCTGTGTCGGAGGACCCTAGGCTCCTGGTGCGCACTGTGGGAACCAAAGAAAACACTCATGGGCTCGAGGTGGCTGCAGAGGACCCTCTGGAAGCAGCCCCCACTGTGCCTGAGGGCGAGGCCGCCCGGCAGGTGCTGGTGGATTCTGTGTTCCAGGTGGCAGTGCTGCCTGGCAACGTGGGCTACCTGCGATTCGACAGGTTCGCCGACGCCTCTGTGCTGGAGGCCCTG---------------------------------CAGGAGCCGGGAGGCTTGGTGGTACCCCCTACAGATGTCCCAGCCAGGCCCACCACTCCGTATGTAGAAGACACCCCCGAGCCGCCGCTACACAACTTCTACTGCAGCAAACTGCTGGATCTGGTCTTCCTGCTGGACGGCTCCTCCCAGCTGTCAGAGGCCGAGTTTGAAGTGCTGAAGGCTTTCGTGGTGAGCATGATGGAGCGGCTGCACATCTCGCAGAAGCGCATCCGTGTGGCTGTGGTGGAGTACCACGACGGCTCCCACGCCTACATTAGCCTCAAGGACCGCAAGCGACCCTCTGAGCTGCGCCGCATCGCCAGCCAGGTCAAGTATGCGGGCAGTCAGGTGGCCTCC
ACCAGCGAGGTCCTCAAGTACACACTGTTCCAAATCTTCAGCAAGGTGGACCGGCCCGAGGCCTCCCGTATCATCCTGCTCCTGTCCGCCAGCCAGGAGCCGCCGCGGATGGCCCGCAACCTGATCCGCTATGTCCAAGGCCTGAAGAAGAAAAAGGTCATTGTGATCCCTGTGGGCATCGGGCCACACGTCAGCCTCAGGCAGATCCGCCGCATTGAGGAGCAGGCCCCGGAGAACAAGGCCTTTGTGCTCAGCGGAGTGGATGAGCTGGAGCAGCGGCGGGATGAGATCATCAGTTACCTGTGTGACCTGGCTCCTGAAGCCCCCGGTGCCACTCAGCGGCCGCCCGTGGCCAAGGTCACCGCCACTCCAGGGCAATTGGAGACAACACCCCTGGTGTCCAAGCGGAAGGCCATGGTTCTGGATGTGGTGTTTGTTCTGGAAGGATCAGACCAAATCGGGGAAGCCAACTTCAACAGGAGCAAGGAGTTCGTGGAGGAGGTGATCCGGCGCATGGATGTGGGCCCGGGCRGCGTCCATGTCACTGTACTGCAGTACTCCTACGTGGTCACCGTGGAGCACACCTTCAGTGAGACCCAGTCCAAGGCTGACCTCCTCCAGCAGGTGCGAGAAATCCGCTACCGAGGTGGCAACACTACCAACACGGGACTGGCGTTGCAGTACCTCTCTGAGCACAGCTTCTCCACCAGCCAGGGGGACCGGRAGCAAGCCCCCAACCTGGTCTATATGGTCACTGGGAATCCTGCTTCCGACAAGATCAAGCGGCTGCCCCGAGACATCCAGCTGGTACCCATTGGAGTGGGCCCCCACGCTGATGTGCAGGAGCTGGAGAGGCTTGCCTGGCCCAATGCCCCCATCCTCATC---------------------??????????????????????????????????????????????????????????????????????????????????????????????
????????????????????????????????????????????????????????
	Octodon_degus_lunatus                       AAAGGTTTGGTCCTAGCCTTTTTATTAGTTGTCAATAAAATTATACATGCAAGAGTCACCTGTGAGAACCCGAGGAGCTGGTATCAAGCACACTAGCTCATGACACCCCGCGCCACACCCCCACGGGACAGCAGTAATTAAAATTAAGCAATAAACGAAAGTTTGACTAAGTTATGGGTTGGTAAATCTCGTGCCAGCCACCGCGGTCATACGATTAACCCTAATTAATCGGCGTAAAGAGTGTATTAAAGTTTACCCAAGTCGTAAAAAGAAAGTTATCTCACTAAAGCTAAGATCCAAACTGGGATTAGATACCCCACTATGCTTAGCCATAAACACAAAAATGTTCGCCAGAGAACTACTAGCAACAGCTTAAAACTCAAAGGACTTGGCGGTGCTTTAAACCCACCTAGAGGAGCCTGTTCTATAATCGATAAACCCCGATAAACCTCACCATTGCTAACAGCCTATATACCGCCATCTTCAGCAAACCCAGTAAGCATAAAAACGTTAGGTCAAGGTGTAGCTAATGAAGTGGTAAGAAATGGGCTACATTTTCTGAAAGGGGGATTTAGCAGTAAATTAAGAATAGAGAGCTTAATTGAATTCGGCCATGAAGCACGCACACACCGCCCGTCACCCTCCTTAAAGAGGAGACAAGTCGTAACAAGGTAAGCATACTGGAAAGTGTGCTTGGAATGTTTATTAATCGGTGATTATTTTCTACAAATCACAAAGACATCGGTACTTTATATCTTCTATTCGGCGCTTGAGCCGGAATAGTAGGCACGGCTTTGAGTTTACTAATTCGAGCAGAATTAGGCCAACCTGGAGCCCTGCTAGGAGATGACCAAATCTACAATGTAGTCGTAACAGCCCATGCATTTGTTATAATCTTTTTTATAGTTATACCTATTATGATTGGAGGATTCGGAAACTGGTTGGTTCCTTTAATAATTGGAGCGCCTGATATAGCATTCCCCCGAATAAACAATATAAG
CTTCTGACTTCTACCCCCATCTTTCCTCTTACTTCTCGCTTCATCAATAGTAGAAGCTGGGGCCGGAACAGGATGAACAGTATACCCACCATTAGCTGGAAACCTTGCCCATGCAGGAGCCTCCGTTGATTTAACAATTTTCTCTCTGCACCTAGCAGGGGTTTCATCAATTCTAGGAGCTATTAATTTTATTACTACTATTATTAATATAAAACCACCAGCTATGACACAATATCAAACACCCCTGTTCGTCTGATCAGTATTAATCACAGCCGTATTACTCCTACTCTCATTACCTGTTCTGGCAGCTGGGATCACAATATTACTAACAGACCGAAACTTAAATACCACTTTCTTTGATCCTGCAGGGGGAGGAGACCCTATCTTGTATCAACACTTGTTCTGATTTTTTGGGCACCCTGAAGTATACATCTTAATCTTACCTGGGTTTGGAATAATTTCACATATTGTAACATATTATTCAGGTAAAAAAGAGCCTTTTGGTTATATAGGAATAGTATGAGCTATAATGTCAATCGGATTTCTAGGATTTATTGTATGAGCCCATCATATGTTTACCGTAGGAATAGACGTCGACACACGAGCATACTTTACATCAGCTACTATAATCATTGCCATCCCTACAGGAGTAAAAGTATTTAGCTGATTAGCCACCCTGCATGGAGGAAACATTAAATGATCCCCTGCAATATTATGAGCATTAGGGTTCATTTTTTTATTCACAGTAGGGGGATTAACAGGAATCGTACTAGCCAATTCCTCACTAGACATTGTCCTACATGATACATACTATGTCGTCGCACATTTCCACTATGTATTATCCATAGGAGCCGTATTTGCTATTATAGGAGGCTTCGTCCACTGATTCCCCTTATTCACAGGATACACCTTACATTCCACATGAGCTAAAATTCACTTTTTCATTATATTCACAGGAGTAAACATTACTTTCTTCCCTCAACACTTCCTAGGTTTATCA
GGAATACCACGACGATACTCTGACTACCCGGACGCCTACACATTCTGAAACACAGTTTCATCCATAGGCTCATTTATCTCTCTAATGGCTGTTATAATCATAATTTTCATAGTCTGAGAAGCATTCGCTTCTAAACGAGAAGTAATAACAACCGAACTAACTTCAATTAACCTAGAATGACTTCACGGATGTCCTCCTCCATATCATACATTTGAAGAACCAACATACATCAAAATGACCAATATCCGAAAATCACACCCCTTAATCAAAATTATCAACCACTCATTCATCGACTTACCAGCTCCCTCGAATATCTCAGCATGATGAAATTTCGGTTCCTTATTAGGTGTATGTTTAATATTACAAATTATTACAGGTCTATTCTTAGCAATACACTACACAGCCGATACAACCACAGCATTCTCATCAGTCACTCACATTTGCCGAGACGTAAATTACGGATGATTAATCCGATATCTTCACGCTAACGGAGCGTCCATATTCTTCATCCTACTTTACCTACACATCGGACGAGGTATCTACTACGGGTCATTTACTTTCATAGAAACCTGAAACATCGGAGTTCTACTTTTATTCGCAGTCATAGCTACAGCTTTCATAGGCTACGTTCTACCATGAGGACAAATATCTTTCTGGGGGGCAACAGTCATCACAAACCTTCTATCAGCAATCCCTTATATCGGACCTAATCTAGTAGAATGAATCTGAGGTGGATTTTCAGTCGACAAAGCTACACTAACCCGATTTTTTGCTTTCCACTTCATCCTGCCTTTTATCATCACAGCAATAGTAATAATCCACTTATTATTCCTTCACGAAACAGGATCCAACAACCCATCAGGGCTAAACTCAGACTCAGATAAAATCCCATTCCATCCTTATTATACAATCAAAGACATCCTAGGATTCTTATTCATACTACTCACACTAATAACCCTTGTTTTATTTACACCAGACCTTCTAGGAGATCCAGACAACT
ATACCCCTGCCAACCCCTTAAACACCCCTCCCCACATCAAACCAGAATGATACTTCCTATTCGCATATGCCATCCTACGTTCAATCCCTAACAAACTAGGAGGAGTATTAGCCCTAGTATTATCCATCCTAATCCTAATGCTATTCCCCATACTTCATCTATCCAAACAACGCAGCATATCATTTCGCCCCTTAAGCCAATGCCTTTTATGAGCCCTAGTAGGAAATCTAATTATTCTCACATGAATTGGGGGTCAACCAGTAGAACACCCATTCATTACAATCGGACAACTAGCCTCAGCAATCTACTTTTTCATCATCCTAATCCTCATACCAACCACAAGTCTCATAGAAAACAAACTCCTTAAATGACCAGAGAACCTTATGGGAATGCAGGCCGCCATCGAGCAGGCCATGAAGAGCCGGGAGATTCTAGCCATCTCTGACCCTCAGACGCTGGCTCATGTGCTGACGGATGGAGTACAGAGCTCACTGAATGACCCGCGCCTGATCATTTCCTATGAGCCCAGCACTGTGGAGAGCCAGCATCAAGCCCCAGCACCCACCAACCTCAGCCAGGAGGAGCTGCTGGCCGGGTTACAGAAAAGCGTCCGCCACGAGGTCCTGGAAGGCAACGTAGGCTACCTGCGCGTGGATGACCTCCCCGGCCAGGAGGTGCTAAGCAGGCTGGGTGGCTTCCTGGTGAACCATGTGTGGAAGCAGCTCATGGGTACCTCTGCCCTGGTGCTGGATCTCCGGCAGTGCACCAGCGGCCACGTCTCTGGCATCCCCTATGTCATCTCCTACCTGCACCCTGGAAACACAGTTCTGCATGTGGACACCATCTACGATCGCCCCTCAAACACCACCACGGAGATCTGGACCTTGCCGCAGGTCTTGGGAGAGCGGTACGGTGCTGAGAAGGATGTGGTGGTCCTCACCAGTGGCCGCACTGGAGGCGTGGCTGAGGACATCGCCTACATTCTCAAGCAGATGCGCAG
GGCCATCGTGGTGGGTGAGCGCACGGAGGGGGGTGCCCTGGACCTTCAGAAGCTGAGGATTGGCCAGTCCAACTTTTTCCTCACTGTGCCCGTGTCCAGGTCACTGGGCCCCCTGAGCGGAGGCAGTCAGACATGGGAGGGCAGTGGGGTGCTGCCGTACGTCAGCACCCCAGCTGAGCAGGCCCTGGAGAAGGCGCTGGCCATCCTCACCCTGCGTCGCGCCCTGCCAGGGGTTGTGCACCGCCTGCAGGAGGCCCTGCAGGAGTACTACACCCTGGTCGACCGTGTGCCGGCCCTGCTACACCGCCTGTCTAGCATGGACTATTCTACTGTGGTCTCTGAGGAGGACCTGGTCACCAAGCTCAACAGCGGCCTGCAGGCTGTATCTGAGGACCCCAGGCTCCTGGTGAGGGCTGCGGGGCCTAAAGAAACCTCTTTGGGGCCTGAGGCTGAATCCCATGAGCCATTAGAAGCAGAGCCTGAGGTTCCCGAGGAGGAGGCTGCCCGACAGGCCCTGGTAGACACTGTGTTCCGGGTGTCCGTGCTGCCTGGCAATGTGGGCTACCTGCGCTTTGACAGCTTCGCAGATGACTCCGTTCTGGGGGCACTGGGGCCTTATGTGCTGCACCAGGTGTGGGAGCCCCAGGAGTCTGCAGGCCTGGTGGTGCCCCCTACAGAGGCCCCAGTTAGTGCTACCACCCCATACCTAGAAGACACCCCGGAGCTGCCCCTGCATGACTTCTACTGCAGCAAGCTGCTGGATCTGGTCTTCCTGCTGGATGGCTCCTCCAGGCTCTCAGAGTCAGATTTTGAGGTGCTGAAGGCCTTTGTGGTGAGCGTCATGGAGCGGCTGCACATCTCCCAGAAGCGGATCCGGGTGGCCGTGGTAGAGTACCACGATGGCTCCCATGCCTACCTTGAGCTCAAGGCCCGGAAGCGGCCCTCGGAGCTGCGGCGCATCGCCAGCCTGGTGAAGTATGTGGGCAGCCAGGTGGCCTCC
ACCAGTGAGGTCTTGAAGTACACGCTCTTCCAGATCTTTGGCAAAATCGAGCGCCCTGAAGCCTCCCGCATTGTGCTGCTCCTGACTGCCAGCTCAGAGCCCAAGCACATGACCCGGAATTTGGTCCGCAGTGTCCAGGGCCTGAAGAAGAAAAAGGTCATCCTGATGCCAGTGGGCATCGGGCCACATGCCAACCTCCAGCAGATCCGTCTCATTGAGAAGCAGGCCCCTGAAAACAAAGCCTTCGTGCTCAGTGGTGTGGATGAGCTGGAGCAGCGGAGGGACGAGATTATCAACTACCTCTGTGACCATGCACCCGAGCCCCCTGCCCCAACACAGCACCCCCAGGTGGCACAGGTCACTGTGGGGTCAAGGCTTTCAGAGATTTTGTCCCCAGAACCCAAGAGAAAGTCCATGGTTCTGGATGTGGTATTCGTCCTGGAGGGTTCTGACAAAGTTGGAGAGGCCAACTTCAACAGGAGCAAGGAGTTCATGGCGGAGGTGATTCAACGCATGGATGTGGGCCAGGACGGCATCCACGTCACGGTGCTTCAGTACTCATACATGGTGGCTGTGGAGTACACCTTCCGTGAGGCCCAGTCCAAGGGGGACGTGCTGCAGCATGTACGAGAGATCCAGTTCCGGGGCGGCAACCAGACCAACACCGGGCTGGCCCTGCAGTATTTGTCGGAGCACAGCTTCGCTGCCAGCCAGGGCGACCGGGAGCAGGTGCCAAACTTGGTCTACATGGTCACAGGAAATCCCGCCTCCGATGAGATCAAACGGTTGCCTGGAGACATCCAGGTGGTGCCCATTGGAGTGGGCCCTGGTGCCAACATGCAGGAGCTGCAGAGGGTCAGCTGGCCCAGCACACCCATCTTCATCCAGGACTTTGAGCGGCTYCCC??????????????????????????????????????????????????????????????????????????????????????????????
????????????????????????????????????????????????????????
	Oryctolagus_cuniculus                       AAAGGTTTGGTCCTGGCCTTTTTATTGTTTTGTAGCAACCTTACACATGCAAGACTCCCCAGTGAGAACCCGAGGAGCGGACATTAAGCACACTAGCTCAAGATGCCTTGCACCACACCCCCAAGGGACAGCAGTGATAAATATTTAGCAATGAACGTAAGTTTGACTAAGTTATGGGTTGGTAAATCTCGTGCCAGCCACCGCGGTCATACGATTAACCCAAATTAATCGGCGTAAAGCGTGAATCAAATAACAACTAAGCTGTAGAAAGAAAGTGATTTCACGATAGCTAAGGCCCAAACTGGGATTAGATACCCCACTATGCTTAGCCCTAAACACAAAATTATTCGCCAGAGAACTACAAGCCAAAGCTTAAAACTCAAAGGACTTGGCGGTGCTTTATACCCACCTAGAGGAGCCTGTTCCGTAATCGATAAACCCCGATAAACCCTACCATTGCCAACAGCCTATATACCGCCATCTTCAGCGAACCCAGTAAGCTTAAAAACGTTAGGTCAAGGTGTAGCCCATAGAGTGGAGAGCAATGGGCTACATTTTCTGAAAGGAGGATTTAGTAGTAAATTAAGAATAGAGTGCTTAATTGAACAAGGCCATGAAGCACGCACACACCGCCCGTCACCCTCCTCAAAGAGGAGATAAGTCGTAACAAGGTAAGCATACTGGAAAGTGTGCTTGGAATGTTCGTCAATCGTTGACTTTTCTCTACCAACCACAAAGACATCGGCACTCTTTATCTCCTATTTGGAGCTTGAGCTGGGATGGTGGGAACAGCCCTCAGCCTGCTAATTCGAGCAGAATTAGGTCAGCCAGGGACTCTACTCGGGGATGATCAAATCTATAATGTAATCGTCACCGCACATGCCTTTGTAATAATCTTCTTTATAGTCATGCCTATTATAATTGGAGGCTTCGGGAACTGGCTTGTCCCCCTGATAATTGGGGCTCCTGACATAGCCTTCCCCCGAATAAATAATATGAG
CTTCTGACTTCTCCCCCCTTCATTCCTTCTTCTACTAGCCTCCTCAATAGTAGAAGCTGGGGCGGGGACTGGCTGAACTGTTTATCCACCTCTAGCCGGTAATCTTGCACATGCTGGAGCCTCAGTGGATCTTACTATTTTCTCCCTTCACTTAGCTGGAGTATCATCTATTTTAGGGGCTATTAACTTTATTACAACTATTATTAATATGAAAGCCCCTGCAATATCTCAATATCAAACCCCCTTATTCGTATGATCTGTTCTAATCACAGCCGTACTTCTTCTTCTCTCTTTACCAGTCCTAGCTGCTGGCATTACAATGCTTTTAACAGACCGAAACTTAAATACAACCTTCTTTGATCCTGCAGGAGGAGGAGACCCTATCCTCTACCAACACCTATTCTGATTTTTCGGGCACCCCGAAGTATATATTCTTATTCTTCCAGGATTTGGAATAATTTCGCACATTGTGACATACTATTCCGGGAAAAAAGAGCCATTTGGCTATATAGGAATAGTATGAGCTATAATATCAATTGGTTTCCTTGGATTTATCGTATGGGCCCATCATATATTTACAGTAGGAATAGATGTAGACACACGAGCCTACTTTACATCAGCTACCATAATCATCGCTATCCCTACTGGAGTCAAAGTATTTAGCTGGCTAGCAACACTGCATGGCGGCAACATCAAATGATCCCCCGCTATGCTCTGAGCTCTAGGCTTTATTTTCCTATTTACAGTAGGCGGTCTTACAGGAATTGTGCTAGCCAACTCCTCTTTAGACATCGTACTACATGACACCTACTATGTAGTAGCTCACTTCCACTATGTCCTATCTATGGGGGCTGTATTTGCTATTATAGGAGGATTTGCCCATTGATTCCCCCTATTCTCAGGCTATACCCTTGACCCAACCTGAGCTAAAATTCACTTCACTGTGATATTTGTAGGAGTCAACTTAACTTTCTTCCCTCAACATTTCCTTGGCCTCTCA
GGTATACCCCGACGGTACTCAGACTACCCGGACGCCTATACAATATGAAATACTGTTTCATCAATAGGCTCATTCATTTCCCTAACTGCCGTAATAGTAATAATTTTTATAATCTGAGAAGCCTTCGCCTCAAAACGAGAAGTAGAGACTATTGAACTAACAACCACAAACCTAGAATGACTTCATGGATGCCCTCCCCCATACCATACATTTGAAGAACCCGCTTTCGTAAAAATGACCAACATTCGCAAAACCCACCCCCTATTAAAAATTGTTAACCACTCCCTAATTGACCTTCCTGCTCCATCAAACATCTCTGCCTGATGAAACTTTGGCTCTCTACTAGGCCTGTGCCTTATAATTCAAATTTTCACTGGCCTATTCTTAGCCATACACTACACCTCTGACACAACAACAGCATTCTCATCAGTAACCCATATTTGCCGAGATGTTAACTATGGCTGACTTATCCGATACCTCCACGCTAACGGAGCATCTATATTCTTTATTTGCCTCTACATACACGTAGGCCGCGGAATCTACTATGGATCATACACATACCTAGAGACCTGAAACATTGGCATCATCCTCCTATTCGCAGTAATAGCCACAGCATTTATGGGTTATGTCCTCCCATGAGGACAAATATCATTTTGGGGAGCAACCGTAATCACTAACCTCCTATCAGCAATCCCATATATCGGAACAACCTTAGTTGAATGAATCTGAGGAGGATTTTCAGTTGATAAAGCCACTCTTACCCGATTCTTCGCTTTTCACTTCATCTTGCCATTTATCATTGCAACTTTAGTCTTAATTCACCTCCTCTTTCTACATGAAACTGGCTCCAACAACCCCACAGGAATTCCTTCAAACTCAGATAAAATCCCTTTCCACCCCTACTACACAATCAAAGACACCCTAGGTTTCCTTGTAGCCATTCTTCTCCTCCTTATTTTAGTCCTATTTTCACCAGACCTATTAGGAGACCCAGACAACT
ACACCCCTGCCAACCCCCTTAATACCCCTCCCCATATCAAACCAGAATGATACTTTCTATTTGCCTACGCTATCCTACGCTCTATTCCAAATAAACTCGGAGGAGTCCTAGCTCTAGTCCTATCCATCCTTGTTCTAGCCTTCATCCCATTCCTTCATATGTCTAAACAACGTAGCATGATATTCCGACCCATTAGTCAAGTCCTATTCTGAGTTCTCGTCGCAGATCTTCTCACACTCACATGAATCGGAGGCCAACCAGTAGAACACCCGTTCATCACCATTGGACAAGTAGCATCTGTCCTCTACTTCACCACCATCCTTATTCTTATACCCCTCGCAAGCCTAATCGAAAACAAAATCCTCAAATGACCGGAGAACCTGATGGGGATGCAGGCGGCCATTGAGCAGGCCATGAAGAGTCAGGAGATCCTGAGCATCTCAGACCCCGAGACGCTGGCCCAGGTGCTCACGGTTGGGGTGCAGAGCTCCTTGAACGACCCGCGCCTGGTCATCTCCTACGAGCCCAGCACCCTGGAGGTGCCCCGGCAGGCCCCAGCACCCAGCAACCTTACCCAGGAGGAGCTGCTGGCTTGGCTGCAGAAGAGTATCCAACATGAGATCCTGGAACACAATGTGGGCTACCTGCGGGTGGATGACCTCCCGGGCCAGGAGGTGCTGAGCAAGCTGGGCGGGTTCCTGGTGGCCCATGTCTGGGGGCAACTCATGGGCACCTCCGCCCTGGTGCTGGATCTGCGGCACTGCACGGGGGGCCACGTCTCTGGCATCCCCTACGTCATCTCCTACCTGCACCCGGGGAACACTGTCGTGCACGTGGACACCATCTATGACCGTCCTTCCAACACAACCACGGAGCTCTGGACCCTGCCCCAGGTGCTGGGGGAGAGGTACAGCGCTGACAAGGATGTGGTGGTCCTCACCAGCGGCCGCACGGGGGGTGTGGCTGAGGACATCGCCTACATCCTCAAGCAGATGCGCAG
GGCCATCCTGGTGGGTGAGCAGACCGTTGGGGGCGCCCTGGACCTGCAGAAGCTAAGGATAGGCCAGTCTGACTTCTTCCTCACCGTCCCCGTGTCCAGATCCCTGGGGCCCCTGGGCGGGGGCAGCCAGACGTGGGAGGGCAGCGGCGTGCTGCCCTGCGTGAGGACACCAGCCGAGCAAGCCCTGGAGAAGGCGCTGGCCATCCTCACCCTGCGCCGCGCCCTGCCGGGGCTGGTCCGCCGCCTACAGGAAGCCCTGCAGGAATACTACACGCTGGTGGACCGTGTGCCCGCCCTGCTGCATCACCTGGCCACCATGGACTTCTCCACGGTGGTTTCTGAAGAAGACCTGGTCTCCAAGCTCAATGCCGGGCTGCAGTCCGTGTCTGAGGACCCCAGGCTCCTGGTGCGTGCCATGGGGCCCAGAGAAACTGCTTCTGGGCTCGAGGCGGCAGTTGAGGACCCTCCAGAGGCAGCCCCCACGATACCTCAGGACGAGGCTGCCTGGCAGGTGCTGGTGGACTCCGTGTTCCAGGTGGCGGTGCTGCCGGGCAACGTGGGTTACCTGCGCTTTGACAGGTTTGCTGAGGCCTCTGTACTGGAGGCCCTGGGCCCGCAGGTGCTGCGGCAGGTGTGGGAGCCC------CCGGGAGGCATGGTGGTACCCCCTACAGATGCCCCAGCCAGGCCCACCATCCCATATGTGGAGGACACCCCCGAGCCGCCCCTGCATGACTTCTACTGCAGCAAGCTGCTGGACCTCGTCTTCCTGCTGGACGGCTCGGCCCAGCTGTCGGAGGCGGAGTTCGGGGTGCTGAAGGCCTTTGTGGTGAGCGTGATGGAGCGGCTGCACATCTCGCAGAAGCGCATCCGCGTGGCCGTGGTGGAGTACCACGACGGCTCCCACTCCTACATCAGCCTCAAGGATCGCAAGCGGCCCTCCGAGCTGCGCCGCATCGCCAGCCAGGTGAAATATGCGGGCGGCCCGGTGGCCTCG
ACCAGCGAGGTCTTGAAGTACACGCTCTTCCATATCTTCAGCAATGTGGACCGGCCCGAAGCCTCCCGCATTGCCCTGCTCCTGTCTGCCAGCCAGGAGACCCCGCGCATGGTCCGCAACTTGGTCCGCTACGCCCAGGGCCTGAAGAAGGAGAAAGTCATTGTGATTCCAGTGGGCATCGGGCCACATGTCAGCCTCAGGCAGATCCACCTCATTGAGAAGCAGGCCCCCGAGAACAAGGCCTTCGTGCTGAGTGGTGTGGATGAGCTGGAGCAGCGGAGGGATGAGATTATCAACTACCTCTGCGACCTGGCCCCTGAGGCCCCTGTTCCTACTCAGCGCCCGCCCACAGCCCGTGTCACCGTAAGCCCAGGGCAGTTGGGGGTCTCGCCCCAGGGCCCCAAGCGGCGCTCCATGGTTCTGGATGTGGTGTTTGTCCTGGAAGGGTCAGACGAAGTCGGGGAGGCCAACTTCAACAAGAGCAAGGCGTTCGTGGAGGAGGTGATCCGGCGCATGGACGTGGGCCCCGGCAGCATCCACGTCACGGTGCTGCAGTACTCGTACGTGGTGACCGTGGAGTACACCTTCAGCGAGCCACAGTCCAAGGACGACATCCTGCGACACGTGCGAGAGATCCGCTACCAGGGTGGCAACAGGACCAACACGGGGCTGGCCCTGCAGTACCTCTCTGAGCACAGCTTCACCACCAGCCAGGGCGACCGGGAGCAGGCCCCGAACCTGGTCTACATGGTCACAGGAAATCCTGCCTCTGACGAGATCAAGCGACTGCCTGGCGACATCCAGCTGGTGCCCATTGGAGTGGGCCCCCATGCCGATGTGCAGGAGCTGGAGAGGATCGGCTGGCCCAACGCCCCCATCCTCATC---------------------??????????????????????????????????????????????????????????????????????????????????????????????
????????????????????????????????????????????????????????
	Pedetes_capensis                            ATAGGTTTGGTCCTGGCCTTCTTATTAATTTTTAGCAAAACTACACATGCAAGACTCCCCTGTGAGAACCCAAGGAGTGGGTATCAAGCACACTAGCTAAAGACATCTTGCGCCACACCCCCACGGGACAGCAGTGATTAAAATTAAGCCATGAACGAAAGTTTGACTAAGTTATGAGTTGGTAAATTTCGTGCCAGCCGCCGCGGTTATACGATTAACTCAAGTTAATCGGCGTAAAGCGTGTGTTAAGCTATAACTAAGCCGTAAAAAGAAAGTGACTTCACGACAGCTAGATCCCAAACTGAGATTAGATACCTCACTATGTCTAGCCGTAAACACAAAATAGTTCGCCCGAGAACTACTAGCAACAGCTTAAAACTCAAAGGACTTGGCGGTGCTTTATATCCATCTAGAGGAGCCTGTTCTATAATCGATAAACCCCGCTTTACCTTACCATTGCTAACAGCCTACATACCGCCATCTTCAGCAAACCTAGTAAGCATAAAAACGTTAGGTCAAGGCGTAGCTTATGAGGTGGAAAGTAATGGGCTACATTTTCTGAAAGGCGGATTTAGTAGTAAATTAAGATTAGAGAGCTTAATTGAATTGAGCAATGAAGCGCGCACACACCGCCCGTCACCCTCCTCAAAGAGGAGACAAGTCGTAACAAGGTAAGCATACTGGAAAGTGTGCTTGGAATGTTCATTACCCGTTGACTATTTTCAACAAATCATAAAGATATCGGAACCTTATATTTATTATTTGGTGCCTGAGCCGGAATAGTGGGAACAGCTTTAAGTCTATTAATTCGAGCAGAGCTAGGTCAACCTGGAACATTACTAGGCGATGATCAAATCTACAATGTAGTAGTAACAGCCCATGCCTTTGTTATAATTTTCTTTATAGTTATACCTATTATAATTGGAGGGTTTGGAAACTGATTAGTACCTCTAATAATCGGTGCACCTGACATAGCATTTCCTCGAATAAACAATATAAG
CTTCTGATTACTTCCACCCTCTTTCCTCCTACTGTTAGCTTCATCTATAGTCGAAGCTGGTGCTGGGACAGGATGAACAGTTTATCCTCCACTTGCTGGAAATCTAGCCCATGCAGGAGCTTCTGTAGACTTAACCATCTTTTCACTGCACTTAGCGGGTGTATCATCCATTTTAGGAGCTATTAATTTTATTACAACTATTATTAATATAAAACCTCCAGCAATATCTCAATATCAAACGCCCTTATTTGTGTGATCAGTTCTAATTACGGCAGTTTTACTGCTCCTATCATTACCAGTTCTAGCTGCAGGAATTACTATATTATTAACAGACCGAAATCTTAATACAACATTTTTTGACCCAGCTGGAGGAGGAGACCCAATCCTGTATCAACATCTTTTCTGATTTTTTGGTCACCCTGAAGTCTATATTTTAATCCTACCTGGATTCGGAATAATCTCTCACATTGTAACCTATTATTCTGGAAAGAAAGAACCATTCGGATATATAGGAATAGTCTGAGCTATAATATCTATCGGTTTTTTAGGATTCATCGTTTGAGCCCACCATATATTCACAGTAGGTATAGATGTGGACACCCGAGCTTACTTTACATCCGCAACTATAATTATTGCCATCCCTACTGGAGTAAAAGTTTTTAGCTGACTAGCTACGCTCCATGGAGGAAATATTAAATGATCACCAGCTATAATATGAGCTTTAGGCTTTATCTTTTTGTTTACAATCGGGGGATTGACGGGAATCGTACTATCAAACTCTTCTTTAGACATTATTCTTCACGATACATATTATGTAGTTGCACACTTTCACTATGTTTTATCAATAGGTGCTGTTTTTGCTATTATAGGAGGTTTCGTACACTGATTTCCACTATTCACTGGGTACACCCTAGATCAAACATGAGCTAAAATTCAATTTATCGTAATATTTGTAGGCGTAAACTTAACATTCTTTCCACAGCACTTTTTAGGCCTATCA
GGGATGCCACGACGATACTCTGATTATCCTGATGCCTACACAATATGAAATACAGTATCTTCTATGGGTTCTTTCATTTCTCTAACAGCGGTAATTATAATACTATTTATTGTATGAGAAGCCTTCGCTTCAAAACGAGAAGTAGCTACTATTGAATTACCAATTACAAATCTAGAGTGATTACATGGATGTCCTCCACCATATCATACATTTGAAGAACCCGTTTACATTAAAATGAAAAACTTACGAAAAACCCATCCCCTAACAAAAATTATTAATGACTCATTTATTGATCTTCCCGCCCCCTCAAATATTTCATCCTGATGAAACTTTGGCTCCCTGCTCGGCTTATGTTTACTAATCCAAATCATTACAGGCCTATTTCTATCTATACATTATACACCCGATACCACAACCGCATTCTCCTCCGTGACCCACATTTGCCGAGACGTAAATTACGGCTGACTAATCCGATATTTACATGCAAACGGAGCATCAATATTTTTCATCTGCTTATTTATCCATATTGGACGAGGACTATACTACGGCTCATACACATTATCAGAAACATGGAATATTGGCGTGATTCTCCTCTTAACTACAATAGCTACCGCATTTATAGGTTACGTACTTCCTTGAGGGCAAATATCCTTTTGAGGTGCAACCGTTATTACAAACTTACTATCTGCAATCCCATATATTGGGACCACTATTGTAGAATGAATTTGAGGCGGATTTTCGGTCGATAAAGCCACATTAAACCGATTCTTCGCATTTCACTTTATCCTTCCCTTTATTATCACAGCTCTAGTCATAATCCATCTTCTGTTCCTCCACGAAACAGGCTCAAATAACCCATCAGGAATTTCGTCCGACACCGACAAAATCCCATTCCACCCTTACTATACCATCAAAGATATTCTAGGAGTCCTATTCTTGATCACATTTTTTCTATTCTTGGTACTCTTCCTTCCAGATTTATTAGGAGACCCCGACAACT
ACACACCCGCTAACCCACTAAATACACCCCCTCATATTAAACCAGAGTGGTATTTTCTGTTCGCCTACGCTATTCTTCGTTCAATTCCAAATAAACTAGGAGGTGTAATCGCGCTTTTACTATCAATTCTCGTATTAATTCTTATCCCATTAATCAATATATCCAAACAACGAGGCTTAATATTCCGTCCAGTTAGCCAAATCATATTTTGAATCCTAGTAGCAAACCTCGCCACACTAACATGAATCGGAGGCCAACCAGTTGAGCTTCCTTTTATTATTATTGGTCAACTATCATCCGCCCTATATTTCATCAACATTCTACTCCTAATACCAACATTAGGCGCACTAGAAAACACAGCACTCAAATGA---------------------------GCCATTGAGCAGGCCATGAAGAGTCGTGAGATTCTGGGTGCCTCAGACCCTCAGACACTGGCCCATGTGCTGACGGTTGGGGTGCAGAGCTCCTTGAACGACCCACGCTTGGTCATCTCCTATGAGCCCAGCACCCTCGATGCTCCCCAGCAAGCCCCAGCACTCACCAACCTCACCCAAGAGGAACTGCTGGCCTGGCTGCAGAAGAACATCCACCATGAGGTCCTGGAGGGCAACGTGGGCTACCTGCGGGTGGATGACCTCCCGGGCCAAGAGGTCCTGAGCAAGCTGGGGGGGTTCCTGGTGGCCCATGTGTGGAGGCAGCTCATGGGCACCTCCGCCTTGGTGCTGGATCTCCGGCACTGCACTGGGGGCCACGTCTCCGGTATCCCTTACGTCATCTCCTACCTGCATCCTGGGAACACCGTCCTGCACGTGGACACCATCTACGACCGCCCCTCCAATACCACCACGGAGATCTGGACCTTGCCCAAGGTCCTGGGTGAGAGGTACAGTGCCCACAAGGACGTGGTAGTCCTCACCAGCAGCCACACTGGGGGTGTGGCCGAGGACATCGCCTACATCCTCAAGCAGATGCGCCG
GGCCATCGTGGTGGGCGAGCGGACCGAGGGCGGCGCCCTGGACCTCCAGAAGCTGAGGATAGGCCAGTCCAACTTCTTCCTCACTGTGCCTGTGTCCAGGTCCCTGGGACCCCTGGGTGGAGGCAGTCAGACATGGGAGGGCAGCGGAGTGCTACCCTGCGTGGGGACACCGGCTGAGCAGGCCCTGGAAAAAGCGCTGGACATCCTCGCGCTGCGCCGGGCCCTTCCAGGGGTTGTCCACCGCCTCCAGGAGGCCCTACAGGAATACTACACACTGGTGGACCGTGTGCCAGCCCTGCTACACCACCTGGCCACCATGGACTATTCCACGGTGGTCTCCGAGGAGGACCTGATCACTAANCTCAACGCCGGCCTGCAGGCTGTGTCTGAGGACCCCAGGCTCCTGGTGCGGGCTGTGGGGCCCACAGAAACCTCTTCTGGGCCTGAGGCTGGAACCGTCGAACCCCCAGAGGCCGCCCCTGAGGTGCCCACAGACGAGGCCGCCCGGCAGGCCCTGGTAGACTCGGTTTTTCAGGTGTCAGTACTGCCGGGCAATGTGGGCTACCTGCGCTTTGACAGGTTTGCAGATGCCTCCGTGCTGGGGGCG---------------------------------------------------------------------------------------------------------------------------------------------------------------------------------------------------------------------------------------------------------------------------------------------------------------------------------------------------------------------------------------------------------
------------------------------------------------------------------------------------------------------------------------------------------------------------------------------------------------------------------------------------------------------------------------------------------------------------------------------------------------------------------------------------------------------------------------------------------------------------------------------------------------------------------------------------------------------------------------------------------------------------------------------------------------------------------------------------------------------------------------------------------------------------------------------------------------------------------------------------------------------------------------------------------------------------------------------------------02112203120211111121000-0-2??2101022210102-20-2110-001121210000-0-1101002201000002012002201???
????????????21110000000{1 2}1020022010123120200-02110???????
	Pedetes_surdaster                           ----------------------------------------------------------------------------------------------------------------------------------------------------------------------------------------------------------------------------------------------------------------------------------------------------------------------------------------------------------------------------------------------------------------------------------------------------------------------------------------------------------------------------------------------------------------------------------------------------------------------------------------------------------------------------------------------------------------------------------------------------------------------------------------------------------------------------------------------------------------------------------------------------------------------------------------------------------------------------------------------------------------------------------------
----------------------------------------------------------------------------------------------------------------------------------------------------------------------------------------------------------------------------------------------------------------------------------------------------------------------------------------------------------------------------------------------------------------------------------------------------------------------------------------------------------------------------------------------------------------------------------------------------------------------------------------------------------------------------------------------------------------------------------------------------------------------------------------------------------------------------------------------------------------------------------------------------------------------------------------------------------------------------------------------------------------------------------------
------------------------------------------------------------------------------------------------------------------------------------------------------------------------------------------------------------------------------------------ATGAAAAACCTACGAAAAACCCACCCTCTAACCAAAATTATCAACGACTCGTTTATTGACCTTCCCACCCCCTCAAATATCTCATCCTGATGAAATTTCGGCTCCCTACTTGGTTTATGCCTACTAATCCAAATTATCACAGGTCTATTTCTATCTATACACTACACACCTGATACTATAACCGCATTCTCCTCCGTAACTCACATTTGCCGAGACGTAAACTACGGCTGATTAATCCGATATTTACATACAAACGGGGCATCAATATTTTTTATCTGCTTGTTTATTCATATTGGACGAGGGTTATACTATGGCTCTTTCACATTATCAGAAACATGAAACATCGGCGTAATTCTCTTTTTAACTATAATAGCCACCGCATTTATAGGCTACGTACTCCCTTGAGGACAAATATCCTTTTGAGGCGCAACCGTCATTACAAACTTACTATCTGCAATTCCATATATTGGGACTACTGTTGTAGAATGAATTTGAGGTGGATTTTCAGTCGATAAAGCTACACTAAATCGATTCTTCACATTCCACTTTATCCTTCCCTTTATTATCACAGCTCTAGTTATGATTCACCTTCTATTCCTCCATGAAACAGGCTCAAATAACCCATCAGGAATCTCATCCGACACTGACAAAATCCCATTTCACCCTTACTACACTATTAAAGATATTCTAGGAGCCCTACTTCTAGTCACATTTTTTCTAATCTTAGTACTTTTCCTTCCAGATTTATTAGGAGATCCCGACAACT
ACACACCCGCTAATCCACTAAATACACCCCCTCACATCAAACCAGAATGATATTTTCTATTTGCTTACGCCATTCTTCGTTCAATTCCAAATAAACTAGGGGGTGTAATTGCACTTCTACTATCAATCCTTGTGCTAATTCTTATCCCATTAATTAACATATCCAAACAACGAAGCCTGATATTCCGTCCAATCAGCCAAATTATATTCTGAGTCCTAGTAACTAACCTCGCCACACTAACATGAATCGGAGGCCAACCAGTTGAACACCCCTTTATTATCATTGGTCAACTATCATCTGCCCTATATTTTACCAACATCCTACTCCTAATACCAACATTAGGCGCACTAGAAAACACAGCACTCAAATGACCGGAGAACCTCATGGGGATGCAGGCAGCCATTGAGCAGGCCATGAAGAGTCGTGAGATTCTGGGTGCCTCAGACCCTCAGACACTGGCCCATGTGCTGACGGTCGGGGTGCAGAGCTCCTTGAACGACCCACGCTTGGTCATCTCCTATGAGCCCAGCACCCTCGATGCTCCCCAGCAAGCCCCAGCACTCACCAACCTCACCCAAGAGGAACTGCTGGCCTGGCTGCAGAAGAACATCCACCATGAGGTCCTGGAGGGCAACGTGGGCTACCTGCGGGTGGATGACCTCCCGGGCCAAGAGGTCCTGAGCAAGCTGGGGGGGTTCCTGGTGGCCCATGTGTGGAGGCAGCTCATGGGCACCTCCGCCTTGGTGCTGGATCTCCGGCACTGCACTGGGGGCCACGTCTCCGGTATCCCTTACGTCATCTCCTACCTGCATCCTGRGAACACCGTCCTGCACGTGGACACCATCTACGACCGCCCCTCCAATACCACCACAGAGATCTGGACCTTGCCCAAGGTCCTGGGTGAGAGGTACAGTGCCCACAAGGACGTGGTAGTCCTCACCAGCAGCCACACTGGGGGTGTGGCCGAGGACATCGCCTACATCCTCAAGCAGATGCGCCG
GGCCATCGTGGTGGGCGAGCGGACTGAGGGCGGCGCCCTGGACCTCCAGAAGCTGAGGATAGGCCAGTCCAACTTCTTCCTCACTGTGCCTGTGTCCAGGTCCCTGGGGCCCCTGGGTGGAGGCAGTCAGACATGGGAGGGCAGCGGAGTGCTACCCTGCGTGGGGACACCTGCTGAGCAGGCCCTGGAAAAAGCGCTGGACATCCTCACGCTGCGCCGGGCCCTTCCAGGGGTTGTCCACCGCCTCCAGGAGGCCCTACAGGAATACTACACACTGGTGGACCGTGTGCCAGCCCTGCTACACCACCTGGCCACCATGGACTATTCCACGGTGGTCTCCGAGGAGGACCTGATCACTAAGCTCAACGCCGGCCTGCAGGCTGTGTCTGAGGACCCCAGGCTCCTGGTGCRGGCTGTGGGGCCCACAGAAACCTCTTCTGGGCCTGAGGCTGGAACCGTCGAACCCCCAGAGGCCGCCCCTGAGGTGCCCACAGACGAGGCCACCCGGCAGGCCCTGGTAGACTCGGTTTTTCAGGTGTCAGTACTGCCGGGCAATGTGGGCTACCTGCGATTTGACAGGTTTGCAGATGCCTCCGTGCTGGGGGCGCTGGGCCCCTATGTGCTGAGCCAGGTGTGGGCGCCC------------------------------ACAGAAGCCCCGGTTAGCCCCACCACCCCATACGTGGAGGACACCCCAGAACCGCCCTTGCATGACTTCTACTGCAGCAAGCTGCTGGACCTGGTCTCCCTGCTGGACGGCTCCTCCATGCTGTCTGAGGCTGAGTTTGAAGTGCTCAAGGCTTTTGTGGTAGGCATGATGGAGCGGCTGCACATCTCCCAGAAGCGGATCCGTGTGGCCGTGGTGGAATACCACGATGGCTCCCATGCCTACATTGAGCTCAAGGCCCGGAAGCGGCCCTCCGAACTGCGGCGCATTGCCAGCCAGGTCAAGTACGCAGGCAGCCAGGTGGCCTCC
ATCAGTGAGGTCTTAAAGTACACGCTGTTCCACATCTTCGGCAAAATTGACCGCCCCGAAGCTTCCCATGTCACTCTTCTCCTGACTGCCAGCCAGCAGTCCCCGAGGATGGCCAGGAACATGGTCCGCTATGTCCAGGGCCTGAAGAAGAAGAAGGTCATTGTGCTCCCCGTGGCCATTGGGCCACATGCCAACCTTAAGCAGATCGGCCTCATTGAAGAGCAGGCCCCTGAAAACAAAGCTTTTGTGCTCAAGGGGGTGGATGAACTAGAGCAGCAAAGGGACAAGATTATCAGCTACCTCTGTGACCTTGCTCCCGAGGCCCCCATCCCTACTCAGCGCTTCCACATGACACAAATCACTGCGGCTCCAGAGCTCATGGGGGTCTCACCCCTGGGACCCAGGAGAAACTCCATGGTTCTGGATGTGGCATTTGTCCTGGAGGGGTCCGACAAAGTGGGTGAAGCCAACTTCAACAGGAGCAGGGAGTTCATGGAGGAGGTGATTCAGCGCATGGATGTGGGCCAGGACGCCATCCACGTCACGGTGATGCAGTACTCGTACATGGTGACTGTGGAGCACACCTTCCGGGAGGCCCAGTCCAAGGGGGTGGTGCTGCAGCAGGTGCGGGAGATCCGCTTCCGGGGGGGCAACAGGACCAACACTGGCCTGGCCCTGAAGTACCTGTCAGAGCACAGCTTCTCTGCCAGCCAAGGGGACCGGGAACAGGCCCCCAACCTGGTCTACATGGTCACTGGAAACCCTGCCTCCGATGAGATCAGGCGCTTGCCGGGAGACATCCAGGTGGTGCCCATCGGAGTGGGTCCTCACGCTGACCTGCAGGAGCTGGAAAGGATCGGCTGGCCCAACGCCCCCATCCTGATCCGGGACTTCGAGACGCTGCCC??????????????????????????????????????????????????????????????????????????????????????????????
????????????????????????????????????????????????????????
	Perognathus_flavus                          ------------------------------------------------GCAAATTTCCCCGGTGAGTACCCAGGGAGTAGGCCTTAAGCTCTCGATGTCACAACGCCAAGTACCACACCCCCACGGGTCAGCAGTAATAAAACTTAAGCCATGAACGAAAGTTTGACTAAGTTATGGGTTGGTAAACTTCGTGCCAGCCACCGCGGTCATACGAATGACCCTAGTAAATCGGCGTAAAGAGTATGCTAAAATTAGGCTAATCTGTAAAAAGAAAAACTACCTACTAAAGCTATAGCACAAACTGGGATTAGATACCCCACTATGTATAGCCATAAACACAAATCTGCTCGCCCGAGAACTACTAGCCACAGCTTAAAACTCAAAGGACTTGGCGGTGCTTTATATCCATCTAGAGGAGCCTGTTCTGTAATCGATAAACCCCGATATACCTTACCATTGCTAACCGTCTATATACCGCCATCTTCAGCAAACCCAGTAAGCTTTAAAAAGTTAGGTCAAGGTGTAACTTATGAAATGGAATGAAATGGGCTACATTTTCTGAAAGGAGGATTTAGCAGTAAACTAAAAATAGAGTGTTTAGTTG----------------------------------------------------------------------------------------------ATGTTCGTCAATCGTTGACTCTTCTCAACTAACCACAAAGACATTGGTACACTTTACCTAATATTCGGAGCTTGAGCCGGCATGGTAGGGACTGGACTCAGCATTCTCATCCGAGCTGAACTAGGCCAGCCCGGGGCCTTATTAGGGGATGATCAGATTTACAATGTAGTTGTAACCGCTCATGCATTTGTTATAATTTTCTTTATGGTCATGCCAATTATGATTGGAGGTTTTGGAAATTGATTGGTGCCTCTGATGATTGGAGCCCCTGACATAGCCTTTCCTCGAATAAATAATATGAG
CTTCTGGCTTCTCCCACCGTCCTTCCTACTCTTACTGGCATCATCAATAGTAGAGGCTGGAGCAGGAACAGGCTGAACAGTATACCCACCGCTGGCCGGTAATTTAGCTCATGCCGGGGCCTCTGTGGACCTAACCATCTTCTCTCTCCACTTAGCAGGTGTATCTTCAATTCTAGGAGCCATTAATTTTATTACTACTATTATTAATATGAAACCGCCCGCAGTTTCCCAATACCAAACTCCTTTATTTGTCTGATCAGTCCTAATCACAGCTGTATTACTACTTCTATCTCTCCCTGTCCTGGCTGCTGGTATCACAATGCTTCTAACAGATCGGAACCTAAATACAACATTTTTTGACCCAGCAGGTGGGGGAGACCCTATCCTGTACCAACACCTATTCTGATTTTTCGGACACCCAGAAGTCTACATTCTTATTCTTCCTGGCTTCGGAATTATTTCACATATTGTGACCTTTTACTCGGGCAAAAAAGAGCCATTTGGCTATATAGGAATAGTTTGAGCTATAATATCAATTGGGTTTCTGGGCTTTATCGTATGAGCTCATCATATATTTACTGTTGGAATAGACGTAGATACACGGGCCTACTTCACATCAGCCACAATAATTATTGCTATTCCAACAGGGGTGAAGGTCTTCAGCTGATTGGCAACTCTGCATGGAGGTAATATCAAATGGTCCCCTGCTATACTATGAGCTCTTGGCTTTATTTTCTTATTTACAGTGGGAGGTCTTACAGGAATTGTCCTCTCTAATTCCTCCTTGGATATTGTACTTCATGATACTTATTACGTAGTCGCCCACTTCCATTACGTGCTCTCAATAGGAGCTGTATTCGCAATTATAGGGGGTTTCGTCCACTGATTTCCACTATTTACCGGGTACACCCTTAACGACATATGAGCTAAAATCCATTTTACAATTATATTTATTGGGGTAAACTTAACATTTTTCCCCCAACATTTCCTTGGACTAGCA
GGCATACCTCGACGATACTCAGATTACCCAGATGCTTACACAACATGAAATACTGTCTCATCAATAGGGTCTTTTGTCTCTCTGACCGCCGTAATTCTTATAGTATTTATAATCTGGGAGGCCTTCGCCTCTAAACGAGAGGTTAAACTTGTTGAACTCACTACAACAAACCTAGAATGGATCCATGGATGCCCCCCACCATTCCACACATTTGAAGAGCCAGCCTTCGTAAAAATGACAATCATACGAAAAACCCACCCTTTATTTAAAATGGTCAACCATGCCTTCATTGACCTCCCAGCCCCTTCTAATATTTCAGGGTGGTGGAACTTCGGATCTCTATTAGGAGTATGCCTTATTATTCAAATCTTAACTGGCTTATTCTTATCCATACACTACACACCAGACACTTTAACAGCATTCTCCTCTGTATCCCATATTTGCCGAGACGTAAACTACGGGTGATTAATTCGAAATATACACGCTAACGGTGCCTCATTATTCTTCATCTGCTTATACCTTCACATTGGTCGAGGTATCTACTATGGGTCATATTTATATAAAGAGACCTGAAACATTGGTATCATCCTATTATTTATAGTTATAGCCACAGCCTTCATGGGATACGTCCTACCATGGGGCCAAATATCATTCTGAGGTGCTACAGTAATTACTAACCTATTATCCGCCATCCCCTATATAGGCTCAGACTTGGTAGAATGACTCTGAGGCGGGTTTTCAGTAGACAAAGCCACCTTGAATCGATTTTTCGCATTCCACTTTATCCTCCCATTCATT---GCAGCAATAGCCATAGTACACCTACTATTTCTTCATGAAACAGGATCTAATAATCCTCTAGGTATTCCCTCGGACTCCGATAAAATTCCATTCCACCCC------TCATATAAAGATCTATTAGGAGGTGTAGCATTATTAGCCTTCTTCTTTACTATTGTTTTATTCTTCCCTGACGCACTAGGAGACCCAGACAATT
ACACCCCAGCCAACCCCCTCAATACCCCTCCCCATATTAAACCAGAATGATATTTCCTGTTTGCCTATGCTATCCTACGTTCAATTCCTAACAAACTAGGAGGAGTAATTGCCCTAGTCCTATCCATCCTTATCCTAGCCTTACTACCCCTCCTGCACACATCGAACCAACGAAGCCTTATATTTCGTCCCATTAGCCAGACCTTGTTTTGACTCCTAGTATCAGATCTATTTATCCTAACATGAATCGGAGGCCAACCAGTAGAACCCCCATTTATCATTATTGGCCAGATCGCATCTATTCTATACTTCTCCATCATCCTACTACTTCTTCCTGTCGCAGGTTTAATCGAAAACAAAATACTTAAATGA---------------------------------------------AAGAGTCGGGAGATTCTGGGCATCTCAGATCCTCAGACACTGGCCCACGTGCTGACAGCCGGTGTGCAGAGCTCCCTGAATGACCCACGCCTGGTGATCTCCTATGAACCCAGCACCCTTGAGGCTCCCCGGCAAACCACAGCACTCAGCAACTTCACTCAAGAACAACTACTAACATGGCTGCAGGAGAAGATCCACCATGAGGTCCTAGAGGGAAATGTGGGCTACCTGAGGGTGGATGACCTCCCAGGCCAGGAGGTGTTAAGCAAGCTGGGGAATTTCTTAGTGGCCCATGTGTGGAAGCAACTCATGGGCACATCCGCCTTGGTGCTGGATCTGCGACACTGCACTAGCGGCCACGTCTCCGGAATCCCCTATGTCATATCCTACCTGCACCCTGGGAACACGGTATTGCATGTGGATACCATCTATGATCGCCCTTCCAACACCACCACGGAGATCTGGACCTTGCCTAAGGTCCTGGGGGAAAGATACAGTGCCGAGAAGGATGTGGTGGTCCTAACCAGCGGCCACACTGGAGGTGTGGCTGAGGACATTGCCTACATCCTCAAGCAGATGCGCAG
GGCCATTGTGGTGGGGGAGCGGACCGAGGGGGGAGCCTTGGACCTCCAGAAGCTAAGGATAGGTCAGTCCGACTTCTTCCTCACCGTCCCTGTATCCAGATCTCTGGGGCCCCTGGGTGGAGGCAGCCAGACATGGGAGGGCAGCGGGGTGTTACCCTGTGTGGGCACCCCGGCCGAGCAGNCTCTGGAGAAGGCCCTGGCCATCCTCACCCTGCGCCGTGCCCTGCCAGGGGTCATCCAGCGCCTGCAGGAGGCCCTGCAGGACTATTACACTCTAGTGGACCGTGTGCCGGCCCTGCTGCACCATCTGGCCGGCATGGATTACTCTGCGGTAGTCTCTGAGGAGGATCTGGTCACCAAGCTCAATGCGGGCTTGCAGGCTGTGTCTGAAGACCCTCGCCTCCTGGTGCGGGCCATTGGACCCCGAGAAACATCTTCAGGGCCAGAGGCTGGAGCAGAAAATCCCCCAACGACAGGCCCTGAAGTGCCCCACGACGAGGCTGCCCGGAGTGCCCTGATCGACTCTGTGTTCCAGGTGTCTGTGCTG---------------------------------------------------------------------------------------------------------------------------------------------------------------------------------------------------------------------------------------------------------------------------------------------------------------------------------------------------------------------------------------------------------------------------------------------------------------------
------------------------------------------------------------------------------------------------------------------------------------------------------------------------------------------------------------------------------------------------------------------------------------------------------------------------------------------------------------------------------------------------------------------------------------------------------------------------------------------------------------------------------------------------------------------------------------------------------------------------------------------------------------------------------------------------------------------------------------------------------------------------------------------------------------------------------------------------------------------------------------------------------------------------------------------??????????????????????????????????????????????????????????????????????????????????????????????
????????????????????????????????????????????????????????
	Peromyscus_maniculatus                      AAAGGTTTGGTCCTGGCCTTATAATTAGCTAGAGGTAAAATTATACATGCAAAAATTCCCAGTGTCAACCCAGGGAGAGGGCATCAAGTACATTAGCTAAAGACGTCTTGCGCCACACCCTCACGGGACAGCAGTG--------------------GAAAGTCTGACTAAGTTATGGGTTGGAAAATTTCGTGCCAGCCACCGGGGTCATACGATTAACCCAAATTAATCGGCGTAAAACGTGTATTAAAAACCAACCATTATGTGAAAAGAAAGTAATTCCACGATAGCTAAGATCCAAACTGGGATTAGATACCCCGCTATGCTTAGCCCTAAACACAAAGTCATTTGCCTGAGAACTACTGGCCGCCGCTT-AAACTCCAAGGACTTGGCGGTACTTTGTATCCATCTAGAGGAGCCAGTTCTATAATCGATAAACACTGTTATACCTCACCATTGCTAACAGCCTATATACCGCCATCTTCAGCAAACCTAGTAAGCATAAAAACGTGAGGTCAAGGTGTAGCTCATGAGATGGGAAGCAATGGGCTTCATTTCCTGACAGGAGGATTTAGTAGTCAATTAAGAACAGAGAGCTTAATTGAATAGCGCAATGGAGTACGTACACACCGCCCGTCACCCTCCTCAAAGAGGAGATAAGTCGTAACAAGGTAAGCATACTGGAAAGTGTGCTTGGA------------------------------------------------ACCCTTTACCTATTGTTTGGGGCATGAGCTGGGATAGTGGGCACAGCC---AGTATCCTGATTCGAGCAGAGCTGGGACAACCTGGTGCCTTATTAGGTGACGATCAAATCTATAATGTGATTGTAACTGCCCATGCATTTGTAATAATTTTCTTCATAGTAATACCAATAATGATTGGAGGCTTTGGAAACTGACTAGTACCCCTAATGATCGGAGCCCCCGATATAGCATTCCCACGAATGAATAATATAAG
CTTCTGACTTCTACCCCCCTCATTTCTCCTGTTACTAGCATCATCTATAGTAGAAGCAGGAGCAGGTACAGGTTGAACTGTATACCCTCCATTAGCTGGTAACTTAGCACATGCTGGAGCATCAGTAGATCTTACTATTTTTTCTCTCCATTTAGCTGGTGTATCCTCAATTCTAGGAGCAATTAACTTTATTACAACTATTATTAATATGAAACCACCGGCTATGACACAATATCAAACCCCATTATTCGTATGATCAGTCCTCATTACAGCTGTACTCCTACTTTTATCCCTACCAGTTCTAGCCGCAGGAATTACTATACTTCTAACAGACCGAAACCTAAACACAACTTTCTTTGACCCTGCTGGAGGTGGTGACCCTATTCTATATCAACACCTATTC---------------------------------------------------------------------------------------------------------------------------------------------------------------------------------------------------------------------------------------------------------------------------------------------------------------------------------------------------------------------------------------------------------------------------------------------------------------------------------------------------------------------------------------------------------------------------------------------------------------------
------------------------------------------------------------------------------------------------------------------------------------------------------------------------------------------------------------------------------------------ATGACAAACATCCGGAAAAAACACCCACTAATTAAAATTATCAATGAGTCCTTCATTGATCTCCCAGCCCCATCCAACATTTCATCATGATGAAACTTCGGATCCCTACTTGGAGTATGCCTAATAATTCAAATCCTAACAGGCTTATTTCTAGCTATGCACTACACATCAGACACAACTACAGCATTCTCATCAGTAACACACATCTGCCGAGACGTCAACTACGGCTGACTTATCCGATACATACACGCAAACGGAGCCTCAATATTCTTCATCTGCTTATTCCTTCATGTAGGACGAGGAATATATTATGGATCATACACATTCACAGAGACATGAAACATTGGAGTTATATTATTATTTGCTGTAATAGCAACAGCATTCATAGGATACGTACTTCCATGAGGACAAATATCCTTCTGAGGGGCCACAGTAATTACTAACCTATTATCAGCTATCCCCTATATCGGAACAACCCTGGTAGAGTGAATCTGAGGGGGGTTCTCAGTAGACAAAGCAACACTAACACGATTCTTCGCATTCCACTTTATCTTACCATTCATTATCACAGCCCTAGTAGTAGTTCACCTATTATTCCTACATGAAACAGGATCTAACAACCCATCAGGCCTAAACTCAGACGCAGATAAAATTCCATTTCACCCCTACTACACTATTAAAGATATTTTAGGAATCCTCCTGCTATTAATAGTTCTCATAATTTTGGTTTTATTTTTCCCAGATATTCTCGGAGACCCCGATAATT
ACACTCCTGCAAATCCACTTAATACTCCAGCACACATTAAACCAGAATGATACTTCCTCTTCGCCTACGCCATCCTACGCTCAATCCCTAACAAACTAGGAGGAGTAATAGCCCTAGTTCTTTCAATCCTAATCCTAACCCTCCTGCCTCTACTACAAACCTCAAAACAACGAGGATTAATATTCCGACCTATCTCCCAGACCCTATTCTGAATCCTAGTAGCCAACCTATTTATCCTCACATGAATTGGAGGTCAGCCTGTTGAACACCCATTCGTTCTAATTGGACAACTAGCCTCAATCAGCTACTTTACCATTATTATTATCTTAATACCCGTAGCAGGAATGATTGAAAACAACATATTAAAA------------CTTATGGGGATGCAAGCAGCCATTGAGCAGGCTACGAAGAGTCATGAGATTCTGAGCATCTCAGACCCCCAGACGCTGGCCCATGTGCTGACAGCCGGAGTGCAGAGTTCTCTGAATGACCCACGTCTCTTCATCTCTTATGAGCCCAGTACCCTCGAGGCGCCTCAGCAAGCACCAGCACTCGCCAACCTCACCCGAGAAGAACTGCTGGCCCAGCTACAGAGGAACATTCACCATGAGATTCTTGAGGGCAACGTGGGTTACCTACGAGTGGATGACCTCCCAGGCCAGGAGGTACTGAGTGAGCTGGGGGAGTTCTTGGTGGCCCATGTGTGGAGGAAGCTCATGGGCACCTCGTCCTTGGTGCTAGATCTCCGGCACTGTGCTGGTGGTCATATCTCCGGGATCCCTTATGTCATCTCCTACTTGCACCCTGAGAACACTGTCATGCATGTGGACACCATCTATGATCGCCCCTCCAATACCACCACAGAGATCTGGACCTTGCCCAAGGTCCTAGGGGAGAGGTACAGTCCTGAGAAGGATGTGGTAGTCCTCACCAGTGGACATACTGGGGGAGTGGCTGAGGACATCGCCTACATCCTCAAGCAGATGCGTAG
GGCCATCGTGGTGGGTGAGAGGACAGAGGGTGGGGCCCTGGACCTCCAAAAGCTGAGAATAGGTCAGTCCAACTTCTTCCTCACAGTGCCTGTGTCCAGGTCCCTGGGGCCCCTGGGTGGAGGTGGCCAGACATGGGAAGGCAGTGGAGTGCTGCCCTGTGTGGGGACACCTGCAGAGAARGCCCTGGAAAAGGCTCTGGCCATCCTCACCCTGCGTAGGGCCCTGCCAGGGGTTGTCCTCCGACTCCAGGAAGCCCTGCAGGACTACTACACACTGGTGGACCGAGTGCCGGGYCTGCTACACCACCTGGCTAGCATGGACTACTCAGCTGTGGTCTCTGAGGAGGACCTGGTGACAAAGCTCAACGCTGGCTTGCAGGCTGTGTCGGAGGATCCCAGGCTCCTGGTGAAAGCCACTGGACCCAGAGAAACCTCCTCTAGGCCTGAGACTGGGCCTTATGAGCCTCCAGCAGCTACCCCTGAGGTGCCCAAGGAAGAAGCTGCCCGGCGGGCCCTAGTGGACTCTGTGTTTCAAGTATCCGTGCTGCCGGGCAATGTGGGCTACCTGCGCTTTGACAAATTTGCAGATGCCTCTGTGGTGAGGGCACTGGGT---------------------------------------------------------------------CCAGTCAGCGCCACCACCCCATATGTTGAAGACACCCCTGAGCCACCCCTGCACAGCTTCCAATGCAGCAGGCTGCTAGATCTTGTCTTCCTGCTGGATGGCTCCTCCAGGCTGTCTGAGGCTGAGTTTGAGGTGCTCAAGACCTTTGTGGTGGGCATGATGGAGAGGCTGCATGTCTCTCAGAAGCGCGTCCGAGTGGCAGTGGTTGAGTACCACGATGGATCCCATGCCTACATTGAGCTCAAGGCTCGGAAGCGACCTTCAGAGCTTCGGCGCATTGCCAGCCAGGTTAAGTACGCAGGTAGCCAGGTAGCCTCT
ACCAGCGAGGTTTTGAAGTACACACTGTTCCAGATCTTTGGCAAAATCGATCGCCCTGAAGCCTCCCGCATCATTCTACTCCTGACTGCTAGCCAGGAGCCCCCACGGATGGCCAGGAATTTGGTCCGATATGTCCAGGGCCTGAAGAAGAAGAAGGTCATTGTGATCCCTGTGGGCATTGGTCCGCATGCCAGCCTCAAGCAAATCCACCTCATTGAAAAGCAGGCCCCTGAAAACAAGGCCTTTCTGCTCAGTGGGGTGGATGAGCTGGAGCAGAGAAGGGATGAAATAATCAACTACCTCTGTGACCTTGCCCCTGAACCCCGAGCCTCTACTCAGCCTCCCCAGGTGGCACAAATCACCATGAGTCCGGGGATCTTGGGGATTTCATCACCTGGACCCAAGAGGAAGTCCATGGTTCTGGATGTGGTGTTTGTCCTGGAGGGGTCAGACGAAGTTGGTGAAGCAAACTTCAATAAGAGCAAGGAGTTCCTGGAGGAAGTAATCCAGCGCATGGATGTGGGCCAGGATGGCATCCACATCACGGTGCTGCAGTATTCATACATGGTCACTGTGGAGCACGCCTTCAATGAGGCCCAGTCCAAGGAGGATGTGCTGCGGCATGTCCGAGAGATCCGTTACCACGGTGGCAACAGGACCAACACTGGGCAGGCCCTGCAGTATCTTTCTGAGCACACCTTCTCTCCTAGCCAGGGGGACCGGGAACAGGCACCTAACCTGGTCTACATGGTCACAGGGAACCCTGCCTCCGATGAGATCAGGAGGTTGCCTGGAGACATCCAGGTGGTACCTATCGGAGTGGGCCCCCATGCCAAT---------------------------------------------------------------------??????????????????????????????????????????????????????????????????????????????????????????????
????????????????????????????????????????????????????????
	Petromus_typicus                            ------------------------------------------------GCAAGGATCCCCAGTGAGTACCCATGGAGTGGGTATCAAGTACACTAGCTCAAGACACCCAGCGCCACGCCCCCACGGGACAGCAGTAATAAAAATTAAGCAATGAACGAAAGTTCGACTTAGTCATGGGTTGGTAAATTTCGTGCCAGCCACCGCG-TCATACGATTAACCCAAGTTAATCGGCGTAAAGGGTGTATTAAATTTTATCTAAGTTGTAGAACGAAAGTAATCTCACGAAAACTAAGGCCCAAA----------------------GCTTAGTTGTAAACACAAA------CGCCAGAGAACTACAAGCCACAGCTTAAAACTCAAAGGACTTGGCGGTGCTTTATACCCACCTAGAGGAGCCTGTTTCATAATCGATAAACCCCGATAAACCTTACCGTCGCTAACAGTCTATATACCGCCATCTTCAGCAAACCCAGTGAGCATAAAAACGTTAGGTCAAGGTGTAACCCATGGGGCGGGGA-AAATGGGCTACATTTTCTGAAAGGAGGATTTAGTAGTAAATTAAGAATAGAGAGCATTATTG------------------------------------------------------------------------------------------------------------------------------------------------------------------------------------------------------------------------------------------------------------------------------------------------------------------------------------------------------------------------------------------------------------
----------------------------------------------------------------------------------------------------------------------------------------------------------------------------------------------------------------------------------------------------------------------------------------------------------------------------------------------------------------------------------------------------------------------------------------------------------------------------------------------------------------------------------------------------------------------------------------------------------------------------------------------------------------------------------------------------------------------------------------------------------------------------------------------------------------------------------------------------------------------------------------------------------------------------------------------------------------------------------------------------------------------------------------
------------------------------------------------------------------------------------------------------------------------------------------------------------------------------------------------------------------------------------------ATGAAAAACATTCGAAAGACCCACCCACTACTYAAAATTGTTAATCAYTCATTCATTGAYCTACCCGCACCATCAAACATYTCCGCATGATGAAACTTTGGATCCCTACTAGGAGTGTGCCTCCTTCTACAAATCCTTACAGGCCTATTTCTAGCMATACACTATACA---GAYACAACA---GCATTCTCATCAGTCGCCCATATCTGCCGA---GTCAACTAYGGATGA---ATC------CTACATGCCAACGGAGCATCCATATTTTTTATCTGCATATACCTTCATGTAGGACGRGGCGTMTACTATGGCTCCTAYATCTTCCTAGAAACATGAAACGTAGGAGTCATCCTTCTGTTTACAGTAATAGCRACAGCGGTCATAGGCTATGTACTC-------------------------------------------------------------------------------------------------------------------------------------------------------------------------------------------------------------------------------------------------------------------------------------------------------------------------------------------------------------------------------
-----------------------------------------------------------------------------------------------------------------------------------------------------------------------------------------------------------------------------------------------------------------------------------------------------------------------------------------------------------------------------------CCAGAGAACCTCATGGGGATGCAGGCAGCCATTGAGCAGGCCATGAAGAGCCGGGAGATTCTCAGCATCTCCGATCCACAGGTACTGGCCCGAGTGCTGACAGACGGGGTGCAGAGCTCCTTGAACGACCCTCGGCTAGTCATCTCCTATGAGCCCAGCACCGTGGAGGCATCGCCGCAAGCCCCGGCACCCACCAACCTCAGCCAGGAGGAGCTGCTGGCTGGGCTGCAAAAGAGCATCCGCCATGAGGTCCTGGGAGGCAACGTGGGCTACCTGCGTGTGGACGACCTCCCGGGCCAGGAGGTACTCGGCAGACTAGTCAGCTTCCTGGTGACCCACGTGTGGAAGCAGCTCATGGGCACCTCCGCCCTGGTGCTGGACCTCCGGCAGTGCTCTGGCGGCCATGTCTCCAGCATCCCCTATGTCATCTCCTACCTGCACCCCGGGAACACAGTCCTGCACGTGGACACCATCTACAACCGCCCCTCCAACACTACCACGGAGATCTGGACTTTGCCACAGATTCTGGGAGAGAGATACAGCGCCGAGAAGGATGTGGTGGTCCTCACCAGTGGCCGCACTGGGGGCGTGGCCGAGGACATCGCCTACATCCTCAAGCAGATGCGCAG
GGCCATCGTGGTGGGCGAGCGCACAGAGGGGGGTGCCCTGGACCTCCAGAAACTGAGGATCGGCCAGTCCAGCTTCTTCCTCACCGTGCCTGTGTCGAGGTCACTGGGGCCCTTGGGTGGAGGAGGCCAGACGTGGGAGGGCAGCGGAGTACTGCCATGCGTGAGCACGCCAGCAGAGCAGGCCCTGGAGAAGGCGCTGGCCATCCTCACCTTGCGCCGCGCCCTGCCGGGGGTCCTGCACCGCCTGCGGGAGGCCTTGCAGGAGTACTACACACTGGTGGACCGCGTGCCGGCCCTGCTGCACCACCTGGCCAGCATGGACTACTCCACAGTGGTCTCCGAAGAGGACCTGCTAACCAAGCTCAACGCTGGGCTGCAGGCTGTGTCTGAGGACCCCAGGCTCCTGGTGCGGGCTGTGGGGCCCAGAGAGACCTCTTCAGGGCCTGAGGCTGAAGGCTATGAGGCCCTGGAGGCAGAACCCGAGGTCCCCAACGACGAGGCTGCCCGGCAGGCACTGGTGGACACTATGTTCCAGGTGTCAGTGTTGCCAGGCAACGTGGGCTACCTGCGCTTTGACAGGTTTTCAGATGACTCTGTGCTGGGGGCGCTGGGCCCCTACGTGCTGCACCAGGTGTGGGAGCCCCAGCAGCCCCGAGTCCTGGTGGCGCCCCCTACAGAGGCCCCAGTCAGCGCCACCACCCTGTACGTGGAGGATACCCCGGAGCCGCCCCTGCATGACTTCTACTGCAGCAAGCTGCTGGACCTGGTCTTCCTGCTGGACGGCTCCTCGAGGCTGTCAGAGGCTGAGTTCACGGTGCTGAAGGCCTTCGTGGTGAGCTCCATGGAGCGGCTGCACATCTCCCAGAGGCGCATCCGCGTGGCCGTGGTGGAGTACCACGACGGCTCCCACGCTTACCTCGAGCTCAGGGCCCGGAAGCGGCCCTCGGAGCTGCGGCGCATCGCCAGCCAGGTGAAGTACGCGGGCAGCGCGGTGGCCTCC
ACCAGCGAGGTCCTGAAGTACACGCTCTTCCAGATCTTTGGCAAAATTGAGCGCCCTGAAGCCTCGCGCATCGTACTGCTCCTGACTGCCAGCTCCGAGCCTAGGCAGATGGCACGGAATTTGGTTCGCTATGTCCAGGGCCTGAAGAAGAAGAAGGTCATTGTGATGCCAGTGGCCATTGGGCCACATGTCAACCACCAACAGATCCGCCTCATCGAGAAGCAGGCCCCCGAAAACAAGGCCTTCATGCTCAGCAGTGTGGACGAGCTGGAAGATCGAAGGGACGAGATTATCGGCTACGTGTGTGATCACGCACCTGAGGCCCCCGGCCCCAAGCAGCGCATCCAGGTGCCACAGGTCACTGAGGGCCCCAGG------------------------------AGGAAGTCCGTGGTYCTGGACGTGGTATTTGTCGTGGAGGGCTCGGATGCAGTTGGAGAGGCCAACTTCAACAGGAGCAAGGAGTTCATGGCAGAGGTGATCCAGCGCCTGGACGTGGGCCAGGATGGCGTCCACGTCACGGTCCTGCAGTACTCGTACAAGGTGACTGTGGAGTACACCTTCCGCGAGGCCCAGTCCAAGAGGGACGTGCTGCGGCACGTGCGAGAGCTCCAGTTCCGGGGCGGCAACCAGACCAACACGGGGCTGGCCCTGCAGTACGCGTCGGAGCACAGCTTCTCGGCTCGCCAGGGC---CGGGAACAGGCACCCAACCTGGTTTACATGGTCACGGGAAACCCTGCCTCTGACGAGATCAAGCGGCTGCCTGGGGACATCCAGCTGGTGCCCATTGGCGTGGGCCCCAGGGCCGACATGCAGGAGCTGCAGAGGGTCAGCTGGCCCGGCCCCCCCATCTTCATCCAGGACTTCGAGGTGCTGCCC??????????????????????????????????????????????????????????????????????????????????????????????
????????????????????????????????????????????????????????
	Phyllomys_pattoni                           -------------TAGCTTTTTTATTAATTATTAGCAAAATTATACATGCAAGAATCACCTGTGAGAACCCAAGGAGCTGGTATCAAGCACACTAGCTAATAACGCCTTGCGCCACACCCCCACGGGACAGCAGTAATTAAAATTAAGCAATAAACGAAAGTTTGACTAAGTTATGGGTTGGTAAATCTCGTGCCAGCCACCGCGGTCATACGAGTAACCCTAATTAATCGGCGTAAAGAGTGTATTAAATCTTATCTAAGTCGTAAAAAGAAAGTAATCTCACTAAAGCTAAGATTCAAACTGGGATTAGATACCCCACTATGCTTAGCCATAAACACAAAAATTTTCGCCTGAGAACTACTAGCAACAGCTTAAAACTCAAAGGACTTGGCGGTGCTTTAAACCCATCTAGAGGAGC---------------------------------------------------------------------------------------------------------------------------------------------------------------------------------------------------------------------------------------------------------------------------------------------------------------------------------------ACATTATATCTTTTATTTGGTGCCTGAGCTGGTATAGTCGGTACTGCTCTTAGTTTACTAATTCGAGCAGAACTGGGTCAACCAGGAGCCTTACTAGGAGATGATCAAATCTATAATGTCATTGTAACTGCTCATGCATTCGTTATAATTTTCTTTATAGTAATACCAATTATGATTGGGGGCTTTGGGAATTGGTTAGTTCCATTAATAATTGGAGCTCCTGATATAGCCTTTCCACGAATAAATAATATAAG
CTTCTGACTTTTACCGCCTTCATTCCTATTACTTCTTGCTTCATCAATAGTAGAAGCCGGAGCTGGAACAGGATGAACAGTTTATCCACCTCTCGCTGGAAATTTAGCTCATGCAGGAGCCTCTGTTGATCTAACAATTTTCTCCTTACATTTAGCAGGAGTTTCATCAATTTTAGGAGCCATTAATTTTATTACTACTATTATTAATATAAAACCTCCCGCTATAACACAATACCAAACCCCTTTATTTGTATGATCAGTTTTAATTACAGCAGTACTTCTTCTTTTATCTTTACCAGTATTAGCTGCAGGTATTACAATATTATTAACAGACCGAAATTTAAACACAACATTCTTTGACCCCGCTGGTGGAGGAGACCCTATTCTTTACCAACACTTATTC---------------------------------------------------------------------------------------------------------------------------------------------------------------------------------------------------------------------------------------------------------------------------------------------------------------------------------------------------------------------------------------------------------------------------------------------------------------------------------------------------------------------------------------------------------------------------------------------------------------------
------------------------------------------------------------------------------------------------------------------------------------------------------------------------------------------------------------------------------------------ATGACAAACACTCGCAAATCTCACCCTCTTATCAAAATTATTAACCACTCATTCATTGATTTACCAGCTCCATCAAACATCTCAGCATGATGAAATTTTGGCTCCTTATTAGGTGTATGTCTTGCACTTCAGATTATCACAGGATTATTCCTAGCTATACATTATACTGCAGATACTACCACAGCCTTCTCATCAGTTACCCATATCTGCCGAGACGTTAATTACGGTTGACTAATTCGTTATACACACGCTAACGGAGCATCCATGTTCTTTATTTTCCTTTATTTTCACATTGGACGAGGAATTTATTATGGATCATACACCTATATAGAAACTTGAAATATCGGAGTTATCCTATTATTTACAGTAATAGCAACAGCCTTTATAGGATACGTCTTACCTTGAGGACAAATATCTTTCTGAGGAGCAACAGTCATTACAAATCTACTATCAGCTATCCCTTATATTGGTCCTACATTAGTAGAATGAATCTGAGGGGGATTTTCAGTAGATAAAGCAACTCTAACCCGATTCTTCGCCTTCCACTTTATTCTCCCATTTATTATTACAGCAATAGTAATAATCCATTTACTATTTTTACACGAAACAGGATCTAACAACCCATCTGGACTAAACTCAGACTCAGACAAAATCCCATTTCACCCCTACTACACAATCAAAGATATCTTAGGCCTCCTATTCATAGCTGTTGCACTAATAATACTAGTACTATTTTCACCTGATCTACTAGGAGATCCAGATAACT
ATACCCCCGCTAACCCACTAAATACACCTCCACATATTAAGCCAGAATGATATTTCCTGTTCGCATACGCAATTCTACGATCAATTCCTAATAAATTAGGAGGGGTAATCGCATTAGTACTCTCCATTCTTATTCTAGTACTACTTCCCATTATTCACACATCCAAACAACGCAGCATATCATTCCGACCATTCAGCCAATGCCTACTATGAACCTTAGTAGCAAACCTAATTATTCTTACATGAATTGGAAGTCAACCAGTAGAATATCCTTTCATTACAATCGGCCAACTAGCATCAATTTCTTACTTCTGCATTATTCTAATCATCATACCCACCACCAGCTTCATAGAAAACAAAATACTCAAATGA---------CTTATGGGGATGCAGGCAGCCATCGAGCAGGCTATGAAGAGCCGGGAGATTCTAGGCATCTCCGACCCTCAGACACTGGCGCATGTGCTGACCGACGGGGTACAGAGCTCGTTGAATGATCCACGCCTGGTCATTTCCTACGAGCCCAGCACTGTGGAGAATCTGCGTCAAGCACCAGCACCCACCAACCTCACCCAGGAGGAGCTGATGGCTGGGCTACAAAACAGCGTCCACCATGAAGTCCTGGAGGGCAATGTGGGCTACTTGCGCGTGGATGACCTCCCTGGCCAGGAGGTGCTAAGCAGGCTGAGTGGCTTCTTGGTGAGCCATGTGTGGAAGCAGCTCATGGGTACCTCCGCCTTGGTGCTGGATCTCCGGCAGTGCCCCAGTGGCCACGTCTCTAGCATCCCCTACGTCATCTCCTACCTGCACCCTGGGAACACGGTCCTGCATGTGGACACCATCTACGATCGCCCCTCGAACACCACCACGGAGATCTGGACCTTGCCGCAGGTCCTGGGAGAGCGGTACAGTGCTGAGAAGGACGTGGTGGTCCTCACCAGCGGCCGCACTGGGGGCGTGGCAGAGGACATCGCCTACATCCTTAAGCAGATGCGCAG
GGCCATCGTGGTGGGTGAGCGCACGGAGGGGGGCGCCCTAGACCTTCAGAAGCTGAGGATTGGCCAGTCCAACTTCTTCCTCACCGTGCCTGTGTCCAGGTCGCTGGGCCCCCTGAGCGGAGGCAGCCAGACGTGGGAGGGTAGCGGGGTGCTGCCGTGTGTCGTCACCCCAGCTGAGCAGGCCCTGGAGAAGGCGCTGGCCATCCTCACACTGCGCCGTGYCCTGCCAGGGGTTGTACAGCGCCTGCAGGAGGCCCTGCAGGAGTACTACACCCTGGTGGACCGTGTGCCAGCCCTGCTGCACCACCTGTCGAGCATGGACTATTCCTCAGTGGTCTCTGAAGAGGACCTGGTCACCAAGCTCAACAGCGGCCTGCAGGCTGTATCTGAGGACCCCAGGCTCCTAGTGCGGGCTGTGGGGCCTAGGGAAACCTCTTCAGGGTCCGAGGCTGAATTCCATGAGCCACTAGAAGCAGAGCCTGAGGTTCCCAAGGATGAGGCTGCCCGGCAAGCCCTGGTAGACTCTGTGTTCCAGGTGTCTGTGCTGCCCGGCAATGTGGGCTACTTACGTTTTGACAGGTTCGCAGATGACTCCGTTCTAGGGGCACTGGGACCTTACGTGCTG---------------------------------------------------------------------ACCACCCCATACCTGGAAGATGCCCCGGAGCTGCCCCTGCATGACTTCTACTGCAGCAAGCTGCTGGATCTGGTCTTCCTGCTGGATGGCTCCTCCAGGCTCTCGGAGGCYGATTTCGAGGTGCTGAAGGCCTTTGTGGTGAGCGTCATGGAGCGGCTGCACATCTCCCAGAAGCGGATCCGGGTGGCTGTGGTCGAGTACCATGACGGCTCCCATGCCTACCTCGAGCTCAAGGCCCGGAAGCGRCCCTCAGAGCTGCGGCGCATCGCCAGCCAGGTGAAGTACGTGGGCAGCCAGGTGGCCTCC
GTCAGTGAGGTCCTCAAGTACACGCTGTTCCAGATCTTCAGCAAAATTGAGCGCCCTGAGGCCTCCCGCATCGTGCTGCTCCTGACTGCTAGCTCAGAGCCCAAGCAGATGCCCCGGAATTTGGCCCAGATTGTCCAGCGCCTGAAGAAGAAAAAGATCATCGTGATGCCAGTGGGCATCGGGCCGCATGTCAACCTCCAGCAGATCCGATTCATTGAGAAGCAGAGCCCTGAAAACAAGGCCTTCATGCTCAGCRGTGTGAATGAGCTGGAGCAGAGGAGGGATGAGATCATCAACTACCTCTGTGACCATGCGCCTGAGGCCCCTGCCCCGACACAGCACCCCCCGGTAGCACAGGTCACTGTGGGAACAAGGCTCTCAGAGAATTTGTCCCCAGAACCCAAGAGAAAGTCCATGGTTCTGGATGTGGTATTCGTCCTGGAGGGCTCTGACAAAGTAGGAGAGGCCAACTTCAACAGGAGCAAGGAGTTCATGGCAGAGGTGATCCAGCGCATGGATGTGGGCCAGGATGGCGTCCACGTCACGGTGCTGCAGTACTCGTACATGGTGGCTGTGGAGTATACCTTCCGTGATGCCCAGTCCAAGGGGGATGTGCTACAGCATGTGCGAGAGATCCAGTTCCGGGGTGGCAACCAGACGAACACCGGACTGGCCTTGCAGTACTTGTCTGAGCACAGCTTCTCTGCCAGCCAGGGTGACCGGGAGCAGGCGCCAAACCTGGTTTACATGGTCACAGGAAATCCTGCCTCCGATGAGATTAGACGGTTGCCTGGAGACATCGAGGTGGTGCCCATTGGAGTGGGCCCTTATGCCAACATGCAGGAACTGCAGAGGGTCAGCTGGCCC---------------------------------------??????????????????????????????????????????????????????????????????????????????????????????????
????????????????????????????????????????????????????????
	Plagiodontia_aedium                         ------TTGGTCCTGGCCTTTTTATTAGTTGTTAGCAAAATAATACATGCAAGAGTCACCAGTGAGAACCCGAGGAGCGGGTATCAA----------TCATAACATCTTGCGCCACACCCCCACGGGACAGCAGTACTTAAAATTAAGCAATAAACGAAAGTTTGACTAAGTTATGGGTTGGTAAATCTCGTGCCAGCCACCGCGGTCATACGATTAACCCTAATTAATCGGCGTAAAGAGTGTATTAAATTTTATCTAAGTTGTAAAAAGAAAGTAATCTCACTAAAGCTAAGATCCAAACTGGGATTAGATACCCCACTATGCTTAGGCGTAAACACAAAAATTTTCGCCAGAGAACTACTAGCAATAGCTTAAAACTCAAAGGACTTGGCGGTGCTTTAAATCCACCTAGAGGAGCCTGTTCTATAATCGATAAACCCCGATAAACCTCACCATTGCTAACAGTCTATATACCGCCATCTCCAGCAAACCCAGTAAGCATAAAAACGTTAGGTCAAGGTGTAACTAATGAAGTGGAAAGTAATGGGCTACATTTTCTGAAAGGAGGATTTAGTAGTAAATTAAGAATAGAGAGCTTAATTGAATTAGGCAATAAAGCACGCACACACCGCCCGTCACCCTCCTCAAAGAGGAGACAAGTCGTAACAAGGTAAGCATACTGGAAAGTGTGCTTGGA--------------------------------------------------------------------------------------------------------------------------------------------------------------------------------------------------------------------------------------------------------------------------------------------------------------
----------------------------------------------------------------------------------------------------------------------------------------------------------------------------------------------------------------------------------------------------------------------------------------------------------------------------------------------------------------------------------------------------------------------------------------------------------------------------------------------------------------------------------------------------------------------------------------------------------------------------------------------------------------------------------------------------------------------------------------------------------------------------------------------------------------------------------------------------------------------------------------------------------------------------------------------------------------------------------------------------------------------------------------
[truncated: 144,633 more chars]
