# Supplementary material for: Ancient phylogenetic divergence of the enigmatic African rodent Zenkerella and the origin of anomalurid gliding
Source: PeerJ. 2016 Aug 16;4:e2320. doi: 10.7717/peerj.2320 (PMC4991859; doi:10.7717/peerj.2320)
Supplement: Data S5 [file peerj-04-2320-s005.zip › Data_S5_mrbayes.settings.txt]

[ assign (some) morphological characters as ordered ]
ctype ord : 5907 5908 5911 5912 5913 5914 5916 5918 5925 5928 5929 5930 5931 5932 5933 5934 5936 5937 5938 5940 5941 5942 5943 5948 5950 5953 5956 5958 5959 5961 5962 5964 5967 5969 5970 5971 5972 5975 5976 5977 5978 5979 5980 5982 5983 5984 5985 5986 5987 5988 5991 5993 5994 5995 5996 5997 5998 5999 6000 6003 6004 6005 6006 6007 6008 6010 6011 6012 6013 6018 6019 6020 6021 6022 6024 6028 6030 6031 6035 6036 6037 6039 6040 6041 6042 6043 6044 6045 6046 6049 6050 6052 6053 6055 6056;


[ set the partitions ]
charset dna01 = 1-698 2235-3371\3;
charset dna02 = 699-2234\3;
charset dna03 = 700-2234\3 2236-3371\3;
charset dna04 = 701-2234\3;
charset dna05 = 2237-3371\3;
charset dna06 = 4644-5906\3 3372-4643\3;
charset dna07 = 4645-5906\3 3373-4643\3;
charset dna08 = 3374-4643\3 4646-5906\3;
charset morph09 = 5907-6056;
partition mypartitions = 9: dna01, dna02, dna03, dna04, dna05, dna06, dna07, dna08, morph09;
set partition = mypartitions;


[ set models for each partition ]
lset applyto=(1) Nst=6 rates=invgamma ngammacat=4;
lset applyto=(2) Nst=6 rates=invgamma ngammacat=4;
lset applyto=(3) Nst=6 rates=invgamma ngammacat=4;
lset applyto=(4) Nst=6 rates=invgamma ngammacat=4;
lset applyto=(5) Nst=6 rates=invgamma ngammacat=4;
lset applyto=(6) Nst=6 rates=invgamma ngammacat=4;
lset applyto=(7) Nst=6 rates=invgamma ngammacat=4;
lset applyto=(8) Nst=6 rates=gamma ngammacat=4;
lset applyto=(9) Nst=1 rates=gamma ngammacat=4 coding=variable;


[ unlink the parameters of each model applied to each partition ]
unlink statefreq=(all) revmat=(all) shape=(all) pinvar=(all);
prset applyto=(all) ratepr=variable;
showmodel;


[ exclude non-rodent taxa from the clock analysis ]
delete
Lepus_microtis
Oryctolagus_cuniculus
Sylvilagus_floridanus
Brachylagus_idahoensis
Ochotona_princeps
Callithrix_jacchus
Gorilla_gorilla
Daubentonia_madagascariensis
Galago_senegalensis
Loxodonta_africana
Didelphis_virginiana
Zenkerella_insignis_female
;


[ clock settings ]
prset brlenspr=clock:uniform;
prset clockvarpr=igr;	
prset igrvarpr=exp(10);
prset nodeagepr=calibrated;
prset clockratepr=lognormal(-2.64697187845653,0.202815584014893);
prset treeagepr=uniform(56,66);


[ assign fossil age ranges and fix extants to zero ]

calibrate 

Propedetes_efeldensis=Uniform(19,21)
Pondaungimys_anomaluropsis=Uniform(36.7,40.1)
Nementchamys_lavocati=Uniform(33.9,41.2)
Kabirmys_qarunensis=Uniform(36.7,37.8)
Paranomalurus_walkeri=Uniform(19,21)
Paranomalurus_bishopi=Uniform(19,21)
Shazurus_minutus=Uniform(36.7,37.8)
Zenkerella_wintoni=Uniform(19,21)
Prozenkerella_saharaensis=Uniform(29.2,33.2)
Nonanomalurus_soniae=Uniform(18,20) 

Anomalurus_beecrofti=Fixed(0)
Anomalurus_pelii=Fixed(0)
Idiurus_macrotis=Fixed(0)
Zenkerella_insignis_male=Fixed(0)
Pedetes_capensis=Fixed(0)
Pedetes_surdaster=Fixed(0)

Cricetulus_griseus=Fixed(0)
Mesocricetus_auratus=Fixed(0)
Microtus_ochrogaster=Fixed(0)
Peromyscus_maniculatus=Fixed(0)
Gerbillus_nanus_dasyurus=Fixed(0)
Gerbilliscus_guineae_gambianus=Fixed(0)
Deomys_ferrugineus=Fixed(0)
Acomys_cahirinus=Fixed(0)
Rattus_norvegicus=Fixed(0)
Mus_musculus=Fixed(0)
Calomyscus_mystax_baluchi=Fixed(0)
Saccostomus_campestris_sp=Fixed(0)
Dendromus_mystacalis_nyikae=Fixed(0)
Rhizomys_pruinosus=Fixed(0)
Nannospalax_ehrenbergi=Fixed(0)
Typhlomys_chapensis=Fixed(0)
Zapus_hudsonius=Fixed(0)
Jaculus_jaculus=Fixed(0)


Geomys_breviceps=Fixed(0)
Thomomys_talpoides=Fixed(0)
Heteromys_gaumeri=Fixed(0)
Perognathus_flavus=Fixed(0)
Castor_canadensis=Fixed(0)

Echimys_chrysurus=Fixed(0)
Phyllomys_pattoni=Fixed(0)
Myocastor_coypus=Fixed(0)
Capromys_pilorides=Fixed(0)
Plagiodontia_aedium=Fixed(0)
Ctenomys_boliviensis=Fixed(0)
Ctenomys_coyhaiquensis=Fixed(0)
Octodon_degus_lunatus=Fixed(0)
Tympanoctomys_loschalchalerosorum_barrerae=Fixed(0)
Abrocoma_bennettii_cinerea=Fixed(0)
Cuscomys_ashaninka=Fixed(0)
Chinchilla_lanigera=Fixed(0)
Dinomys_branickii=Fixed(0)
Kerodon_rupestris=Fixed(0)
Hydrochoerus_hydrochaeris=Fixed(0)
Dolichotis_patagonum=Fixed(0)
Galea_musteloides=Fixed(0)
Cavia_porcellus=Fixed(0)
Myoprocta_acouchy_pratti=Fixed(0)
Dasyprocta_punctata_leporina=Fixed(0)
Cuniculus_taczanowskii_paca=Fixed(0)
Erethizon_dorsatum=Fixed(0)
Coendou_insidiosus_melanurus=Fixed(0)
Fukomys_damarensis=Fixed(0)
Heterocephalus_glaber=Fixed(0)
Petromus_typicus=Fixed(0)
Thryonomys_swinderianus=Fixed(0)
Atherurus_africanus_macrourus=Fixed(0)
Hystrix_brachyurus_africaeaustralis=Fixed(0)
Massoutiera_mzabi=Fixed(0)
Ctenodactylus_vali=Fixed(0)
Laonastes_aenigmamus=Fixed(0)

Sciurus_aestuans=Fixed(0)
Ictidomys_tridecemlineatus=Fixed(0)
Ratufa_bicolor=Fixed(0)
Aplodontia_rufa=Fixed(0)
Graphiurus_murinus_kelleni=Fixed(0)
Glis_glis=Fixed(0)
;


[ define topological constraints ]

[Sciuromorpha CONSTRAINTS ]

Constraint Sciuromorpha01 hard = Aplodontia_rufa Ictidomys_tridecemlineatus Sciurus_aestuans Ratufa_bicolor Glis_glis Graphiurus_murinus_kelleni;

Constraint Sciuromorpha02 hard = Glis_glis Graphiurus_murinus_kelleni;

Constraint Sciuromorpha03 hard = Aplodontia_rufa Ictidomys_tridecemlineatus Sciurus_aestuans Ratufa_bicolor;

Constraint Sciuromorpha04 hard = Ictidomys_tridecemlineatus Sciurus_aestuans Ratufa_bicolor;

Constraint Sciuromorpha05 hard = Sciurus_aestuans Ictidomys_tridecemlineatus;


[ Castorimorpha CONSTRAINTS ]

Constraint Castorimorpha01 hard = Castor_canadensis Geomys_breviceps Thomomys_talpoides Heteromys_gaumeri Perognathus_flavus;

Constraint Castorimorpha02 hard = Geomys_breviceps Thomomys_talpoides Heteromys_gaumeri Perognathus_flavus;

Constraint Castorimorpha03 hard = Geomys_breviceps Thomomys_talpoides;

Constraint Castorimorpha04 hard = Heteromys_gaumeri Perognathus_flavus;


[ Myomorpha CONSTRAINTS ]

Constraint Myomorpha01 hard = Calomyscus_mystax_baluchi Cricetulus_griseus Mesocricetus_auratus Microtus_ochrogaster Peromyscus_maniculatus Mus_musculus Rattus_norvegicus Acomys_cahirinus Deomys_ferrugineus Gerbilliscus_guineae_gambianus Gerbillus_nanus_dasyurus Dendromus_mystacalis_nyikae Saccostomus_campestris_sp Nannospalax_ehrenbergi Rhizomys_pruinosus Typhlomys_chapensis Jaculus_jaculus Zapus_hudsonius;

Constraint Myomorpha02 hard = Jaculus_jaculus Zapus_hudsonius;

Constraint Myomorpha03 hard = Calomyscus_mystax_baluchi Cricetulus_griseus Mesocricetus_auratus Microtus_ochrogaster Peromyscus_maniculatus Mus_musculus Rattus_norvegicus Acomys_cahirinus Deomys_ferrugineus Gerbilliscus_guineae_gambianus Gerbillus_nanus_dasyurus Dendromus_mystacalis_nyikae Saccostomus_campestris_sp Nannospalax_ehrenbergi Rhizomys_pruinosus Typhlomys_chapensis;

Constraint Myomorpha04 hard = Calomyscus_mystax_baluchi Cricetulus_griseus Mesocricetus_auratus Microtus_ochrogaster Peromyscus_maniculatus Mus_musculus Rattus_norvegicus Acomys_cahirinus Deomys_ferrugineus Gerbilliscus_guineae_gambianus Gerbillus_nanus_dasyurus Dendromus_mystacalis_nyikae Saccostomus_campestris_sp Nannospalax_ehrenbergi Rhizomys_pruinosus;

Constraint Myomorpha05 hard = Nannospalax_ehrenbergi Rhizomys_pruinosus;

Constraint Myomorpha06 hard = Calomyscus_mystax_baluchi Cricetulus_griseus Mesocricetus_auratus Microtus_ochrogaster Peromyscus_maniculatus Mus_musculus Rattus_norvegicus Acomys_cahirinus Deomys_ferrugineus Gerbilliscus_guineae_gambianus Gerbillus_nanus_dasyurus Dendromus_mystacalis_nyikae Saccostomus_campestris_sp;

Constraint Myomorpha07 hard = Dendromus_mystacalis_nyikae Saccostomus_campestris_sp;

Constraint Myomorpha08 hard = Calomyscus_mystax_baluchi Cricetulus_griseus Mesocricetus_auratus Microtus_ochrogaster Peromyscus_maniculatus Mus_musculus Rattus_norvegicus Acomys_cahirinus Deomys_ferrugineus Gerbilliscus_guineae_gambianus Gerbillus_nanus_dasyurus;

Constraint Myomorpha09 hard = Cricetulus_griseus Mesocricetus_auratus Microtus_ochrogaster Peromyscus_maniculatus Mus_musculus Rattus_norvegicus Acomys_cahirinus Deomys_ferrugineus Gerbilliscus_guineae_gambianus Gerbillus_nanus_dasyurus;

Constraint Myomorpha10 hard = Mus_musculus Rattus_norvegicus Acomys_cahirinus Deomys_ferrugineus Gerbilliscus_guineae_gambianus Gerbillus_nanus_dasyurus;

Constraint Myomorpha11 hard = Cricetulus_griseus Mesocricetus_auratus Microtus_ochrogaster Peromyscus_maniculatus;

Constraint Myomorpha12 hard = Cricetulus_griseus Mesocricetus_auratus Microtus_ochrogaster;

Constraint Myomorpha13 hard = Cricetulus_griseus Mesocricetus_auratus;

Constraint Myomorpha14 hard = Mus_musculus Rattus_norvegicus;

Constraint Myomorpha15 hard = Acomys_cahirinus Deomys_ferrugineus Gerbilliscus_guineae_gambianus Gerbillus_nanus_dasyurus;

Constraint Myomorpha16 hard = Gerbilliscus_guineae_gambianus Gerbillus_nanus_dasyurus;

Constraint Myomorpha17 hard = Acomys_cahirinus Deomys_ferrugineus;


[ Hystricomorpha CONSTRAINTS ]

Constraint Hystricomorpha01 hard = Echimys_chrysurus Phyllomys_pattoni Myocastor_coypus Capromys_pilorides Plagiodontia_aedium Ctenomys_boliviensis Ctenomys_coyhaiquensis Octodon_degus_lunatus Tympanoctomys_loschalchalerosorum_barrerae Abrocoma_bennettii_cinerea Cuscomys_ashaninka Chinchilla_lanigera Dinomys_branickii Kerodon_rupestris Hydrochoerus_hydrochaeris Dolichotis_patagonum Galea_musteloides Cavia_porcellus Myoprocta_acouchy_pratti Dasyprocta_punctata_leporina Cuniculus_taczanowskii_paca Erethizon_dorsatum Coendou_insidiosus_melanurus Fukomys_damarensis Heterocephalus_glaber Petromus_typicus Thryonomys_swinderianus Atherurus_africanus_macrourus Hystrix_brachyurus_africaeaustralis Massoutiera_mzabi Ctenodactylus_vali Laonastes_aenigmamus;

Constraint Hystricomorpha02 hard = Echimys_chrysurus Phyllomys_pattoni Myocastor_coypus Capromys_pilorides Plagiodontia_aedium Ctenomys_boliviensis Ctenomys_coyhaiquensis Octodon_degus_lunatus Tympanoctomys_loschalchalerosorum_barrerae Abrocoma_bennettii_cinerea Cuscomys_ashaninka Chinchilla_lanigera Dinomys_branickii Kerodon_rupestris Hydrochoerus_hydrochaeris Dolichotis_patagonum Galea_musteloides Cavia_porcellus Myoprocta_acouchy_pratti Dasyprocta_punctata_leporina Cuniculus_taczanowskii_paca Erethizon_dorsatum Coendou_insidiosus_melanurus Fukomys_damarensis Heterocephalus_glaber Petromus_typicus Thryonomys_swinderianus Atherurus_africanus_macrourus Hystrix_brachyurus_africaeaustralis;

Constraint Hystricomorpha03 hard = Massoutiera_mzabi Ctenodactylus_vali Laonastes_aenigmamus;

Constraint Hystricomorpha04 hard = Massoutiera_mzabi Ctenodactylus_vali;

Constraint Hystricomorpha05 hard = Echimys_chrysurus Phyllomys_pattoni Myocastor_coypus Capromys_pilorides Plagiodontia_aedium Ctenomys_boliviensis Ctenomys_coyhaiquensis Octodon_degus_lunatus Tympanoctomys_loschalchalerosorum_barrerae Abrocoma_bennettii_cinerea Cuscomys_ashaninka Chinchilla_lanigera Dinomys_branickii Kerodon_rupestris Hydrochoerus_hydrochaeris Dolichotis_patagonum Galea_musteloides Cavia_porcellus Myoprocta_acouchy_pratti Dasyprocta_punctata_leporina Cuniculus_taczanowskii_paca Erethizon_dorsatum Coendou_insidiosus_melanurus Fukomys_damarensis Heterocephalus_glaber Petromus_typicus Thryonomys_swinderianus;

Constraint Hystricomorpha06 hard = Atherurus_africanus_macrourus Hystrix_brachyurus_africaeaustralis;

Constraint Hystricomorpha07 hard = Echimys_chrysurus Phyllomys_pattoni Myocastor_coypus Capromys_pilorides Plagiodontia_aedium Ctenomys_boliviensis Ctenomys_coyhaiquensis Octodon_degus_lunatus Tympanoctomys_loschalchalerosorum_barrerae Abrocoma_bennettii_cinerea Cuscomys_ashaninka Chinchilla_lanigera Dinomys_branickii Kerodon_rupestris Hydrochoerus_hydrochaeris Dolichotis_patagonum Galea_musteloides Cavia_porcellus Myoprocta_acouchy_pratti Dasyprocta_punctata_leporina Cuniculus_taczanowskii_paca Erethizon_dorsatum Coendou_insidiosus_melanurus;

Constraint Hystricomorpha08 hard = Fukomys_damarensis Heterocephalus_glaber Petromus_typicus Thryonomys_swinderianus;

Constraint Hystricomorpha09 hard = Fukomys_damarensis Heterocephalus_glaber;

Constraint Hystricomorpha10 hard = Petromus_typicus Thryonomys_swinderianus;

Constraint Hystricomorpha11 hard = Echimys_chrysurus Phyllomys_pattoni Myocastor_coypus Capromys_pilorides Plagiodontia_aedium Ctenomys_boliviensis Ctenomys_coyhaiquensis Octodon_degus_lunatus Tympanoctomys_loschalchalerosorum_barrerae Abrocoma_bennettii_cinerea Cuscomys_ashaninka Chinchilla_lanigera Dinomys_branickii;

Constraint Hystricomorpha12 hard = Kerodon_rupestris Hydrochoerus_hydrochaeris Dolichotis_patagonum Galea_musteloides Cavia_porcellus Myoprocta_acouchy_pratti Dasyprocta_punctata_leporina Cuniculus_taczanowskii_paca Erethizon_dorsatum Coendou_insidiosus_melanurus;

Constraint Hystricomorpha13 hard = Kerodon_rupestris Hydrochoerus_hydrochaeris Dolichotis_patagonum Galea_musteloides Cavia_porcellus Myoprocta_acouchy_pratti Dasyprocta_punctata_leporina Cuniculus_taczanowskii_paca;

Constraint Hystricomorpha14 hard = Erethizon_dorsatum Coendou_insidiosus_melanurus;

Constraint Hystricomorpha15 hard = Kerodon_rupestris Hydrochoerus_hydrochaeris Dolichotis_patagonum Galea_musteloides Cavia_porcellus Myoprocta_acouchy_pratti Dasyprocta_punctata_leporina;

Constraint Hystricomorpha16 hard = Kerodon_rupestris Hydrochoerus_hydrochaeris Dolichotis_patagonum Galea_musteloides Cavia_porcellus;

Constraint Hystricomorpha17 hard = Myoprocta_acouchy_pratti Dasyprocta_punctata_leporina;

Constraint Hystricomorpha18 hard = Kerodon_rupestris Hydrochoerus_hydrochaeris Dolichotis_patagonum;

Constraint Hystricomorpha19 hard = Galea_musteloides Cavia_porcellus;

Constraint Hystricomorpha20 hard = Kerodon_rupestris Hydrochoerus_hydrochaeris;

Constraint Hystricomorpha21 hard = Echimys_chrysurus Phyllomys_pattoni Myocastor_coypus Capromys_pilorides Plagiodontia_aedium Ctenomys_boliviensis Ctenomys_coyhaiquensis Octodon_degus_lunatus Tympanoctomys_loschalchalerosorum_barrerae Abrocoma_bennettii_cinerea Cuscomys_ashaninka;

Constraint Hystricomorpha22 hard = Chinchilla_lanigera Dinomys_branickii;

Constraint Hystricomorpha23 hard = Echimys_chrysurus Phyllomys_pattoni Myocastor_coypus Capromys_pilorides Plagiodontia_aedium Ctenomys_boliviensis Ctenomys_coyhaiquensis Octodon_degus_lunatus Tympanoctomys_loschalchalerosorum_barrerae;

Constraint Hystricomorpha24 hard = Abrocoma_bennettii_cinerea Cuscomys_ashaninka;

Constraint Hystricomorpha25 hard = Echimys_chrysurus Phyllomys_pattoni Myocastor_coypus Capromys_pilorides Plagiodontia_aedium;

Constraint Hystricomorpha26 hard = Ctenomys_boliviensis Ctenomys_coyhaiquensis Octodon_degus_lunatus Tympanoctomys_loschalchalerosorum_barrerae;

Constraint Hystricomorpha27 hard = Ctenomys_boliviensis Ctenomys_coyhaiquensis;

Constraint Hystricomorpha28 hard = Octodon_degus_lunatus Tympanoctomys_loschalchalerosorum_barrerae;

Constraint Hystricomorpha29 hard = Echimys_chrysurus Phyllomys_pattoni Myocastor_coypus;

Constraint Hystricomorpha30 hard = Capromys_pilorides Plagiodontia_aedium;

Constraint Hystricomorpha31 hard = Echimys_chrysurus Phyllomys_pattoni;


[ Anomaluromorpha CONSTRAINTS ]

Constraint Anomaluromorpha01 hard = Pedetes_capensis Pedetes_surdaster Propedetes_efeldensis Anomalurus_beecrofti Anomalurus_pelii Idiurus_macrotis Zenkerella_insignis_male Pondaungimys_anomaluropsis Nementchamys_lavocati Kabirmys_qarunensis Paranomalurus_walkeri Paranomalurus_bishopi Shazurus_minutus Zenkerella_wintoni Prozenkerella_saharaensis Nonanomalurus_soniae;

Constraint Anomaluromorpha02 hard = Anomalurus_beecrofti Anomalurus_pelii Idiurus_macrotis Zenkerella_insignis_male Pondaungimys_anomaluropsis Nementchamys_lavocati Kabirmys_qarunensis Paranomalurus_walkeri Paranomalurus_bishopi Shazurus_minutus Zenkerella_wintoni Prozenkerella_saharaensis Nonanomalurus_soniae;

Constraint Anomaluromorpha_A partial = Anomalurus_beecrofti Anomalurus_pelii Idiurus_macrotis : Zenkerella_insignis_male;

Constraint Anomaluromorpha_B partial = Anomalurus_beecrofti Anomalurus_pelii : Idiurus_macrotis;


[ subordinal CONSTRAINTS ]

Constraint MyoCastAnomHyst hard = Calomyscus_mystax_baluchi Cricetulus_griseus Mesocricetus_auratus Microtus_ochrogaster Peromyscus_maniculatus Mus_musculus Rattus_norvegicus Acomys_cahirinus Deomys_ferrugineus Gerbilliscus_guineae_gambianus Gerbillus_nanus_dasyurus Dendromus_mystacalis_nyikae Saccostomus_campestris_sp Nannospalax_ehrenbergi Rhizomys_pruinosus Typhlomys_chapensis Jaculus_jaculus Zapus_hudsonius Castor_canadensis Geomys_breviceps Thomomys_talpoides Heteromys_gaumeri Perognathus_flavus Anomalurus_beecrofti Anomalurus_pelii Idiurus_macrotis Zenkerella_insignis_male Pedetes_capensis Pedetes_surdaster Pondaungimys_anomaluropsis Nementchamys_lavocati Kabirmys_qarunensis Paranomalurus_walkeri Paranomalurus_bishopi Shazurus_minutus Zenkerella_wintoni Prozenkerella_saharaensis Propedetes_efeldensis Nonanomalurus_soniae Echimys_chrysurus Phyllomys_pattoni Myocastor_coypus Capromys_pilorides Plagiodontia_aedium Ctenomys_boliviensis Ctenomys_coyhaiquensis Octodon_degus_lunatus Tympanoctomys_loschalchalerosorum_barrerae Abrocoma_bennettii_cinerea Cuscomys_ashaninka Chinchilla_lanigera Dinomys_branickii Kerodon_rupestris Hydrochoerus_hydrochaeris Dolichotis_patagonum Galea_musteloides Cavia_porcellus Myoprocta_acouchy_pratti Dasyprocta_punctata_leporina Cuniculus_taczanowskii_paca Erethizon_dorsatum Coendou_insidiosus_melanurus Fukomys_damarensis Heterocephalus_glaber Petromus_typicus Thryonomys_swinderianus Atherurus_africanus_macrourus Hystrix_brachyurus_africaeaustralis Massoutiera_mzabi Ctenodactylus_vali Laonastes_aenigmamus;


Constraint MyoCast hard = Calomyscus_mystax_baluchi Cricetulus_griseus Mesocricetus_auratus Microtus_ochrogaster Peromyscus_maniculatus Mus_musculus Rattus_norvegicus Acomys_cahirinus Deomys_ferrugineus Gerbilliscus_guineae_gambianus Gerbillus_nanus_dasyurus Dendromus_mystacalis_nyikae Saccostomus_campestris_sp Nannospalax_ehrenbergi Rhizomys_pruinosus Typhlomys_chapensis Jaculus_jaculus Zapus_hudsonius Castor_canadensis Geomys_breviceps Thomomys_talpoides Heteromys_gaumeri Perognathus_flavus;


[ enforce the topological constraints ] 
prset topologypr = constraints(Sciuromorpha01,Sciuromorpha02,Sciuromorpha03,Sciuromorpha04,Sciuromorpha05,Castorimorpha01,Castorimorpha02,Castorimorpha03,Castorimorpha04,Myomorpha01,Myomorpha02,Myomorpha03,Myomorpha04,Myomorpha05,Myomorpha06,Myomorpha07,Myomorpha08,Myomorpha09,Myomorpha10,Myomorpha11,Myomorpha12,Myomorpha13,Myomorpha14,Myomorpha15,Myomorpha16,Myomorpha17,Hystricomorpha01,Hystricomorpha02,Hystricomorpha03,Hystricomorpha04,Hystricomorpha05,Hystricomorpha06,Hystricomorpha07,Hystricomorpha08,Hystricomorpha09,Hystricomorpha10,Hystricomorpha11,Hystricomorpha12,Hystricomorpha13,Hystricomorpha14,Hystricomorpha15,Hystricomorpha16,Hystricomorpha17,Hystricomorpha18,Hystricomorpha19,Hystricomorpha20,Hystricomorpha21,Hystricomorpha22,Hystricomorpha23,Hystricomorpha24,Hystricomorpha25,Hystricomorpha26,Hystricomorpha27,Hystricomorpha28,Hystricomorpha29,Hystricomorpha30,Hystricomorpha31,Anomaluromorpha01,Anomaluromorpha02,Anomaluromorpha_A,Anomaluromorpha_B, MyoCastAnomHyst,MyoCast);


[ set the mcmc parameters ]
mcmcp ngen=35000000 samplefreq=1000 printfreq=1000 diagnfreq=1000 nruns=2 nchains=4 temp=0.02 relburnin=yes burninfrac=0.25 savebrlens=yes;
help mcmc;
