# Supplementary material for: Ancient phylogenetic divergence of the enigmatic African rodent Zenkerella and the origin of anomalurid gliding
Source: PeerJ. 2016 Aug 16;4:e2320. doi: 10.7717/peerj.2320 (PMC4991859; doi:10.7717/peerj.2320)
Supplement: Data S5 [file peerj-04-2320-s005.zip › Data_S5_result.clock.tree.nex]

#NEXUS
[ID: 0156019387]
begin taxa;
	dimensions ntax=77;
	taxlabels
		Abrocoma_bennettii_cinerea
		Acomys_cahirinus
		Anomalurus_beecrofti
		Anomalurus_pelii
		Aplodontia_rufa
		Atherurus_africanus_macrourus
		Calomyscus_mystax_baluchi
		Capromys_pilorides
		Castor_canadensis
		Cavia_porcellus
		Chinchilla_lanigera
		Coendou_insidiosus_melanurus
		Cricetulus_griseus
		Ctenodactylus_vali
		Ctenomys_boliviensis
		Ctenomys_coyhaiquensis
		Cuniculus_taczanowskii_paca
		Cuscomys_ashaninka
		Dasyprocta_punctata_leporina
		Dendromus_mystacalis_nyikae
		Deomys_ferrugineus
		Dinomys_branickii
		Dolichotis_patagonum
		Echimys_chrysurus
		Erethizon_dorsatum
		Fukomys_damarensis
		Galea_musteloides
		Geomys_breviceps
		Gerbilliscus_guineae_gambianus
		Gerbillus_nanus_dasyurus
		Glis_glis
		Graphiurus_murinus_kelleni
		Heterocephalus_glaber
		Heteromys_gaumeri
		Hydrochoerus_hydrochaeris
		Hystrix_brachyurus_africaeaustralis
		Ictidomys_tridecemlineatus
		Idiurus_macrotis
		Jaculus_jaculus
		Kerodon_rupestris
		Laonastes_aenigmamus
		Massoutiera_mzabi
		Mesocricetus_auratus
		Microtus_ochrogaster
		Mus_musculus
		Myocastor_coypus
		Myoprocta_acouchy_pratti
		Nannospalax_ehrenbergi
		Octodon_degus_lunatus
		Pedetes_capensis
		Pedetes_surdaster
		Perognathus_flavus
		Peromyscus_maniculatus
		Petromus_typicus
		Phyllomys_pattoni
		Plagiodontia_aedium
		Rattus_norvegicus
		Ratufa_bicolor
		Rhizomys_pruinosus
		Saccostomus_campestris_sp
		Sciurus_aestuans
		Thomomys_talpoides
		Thryonomys_swinderianus
		Tympanoctomys_loschalchalerosorum_barrerae
		Typhlomys_chapensis
		Zapus_hudsonius
		Zenkerella_insignis_male
		Paranomalurus_walkeri
		Paranomalurus_bishopi
		Shazurus_minutus
		Kabirmys_qarunensis
		Nementchamys_lavocati
		Pondaungimys_anomaluropsis
		Zenkerella_wintoni
		Prozenkerella_saharaensis
		Propedetes_efeldensis
		Nonanomalurus_soniae
		;
end;
begin trees;
	translate
		1	Abrocoma_bennettii_cinerea,
		2	Acomys_cahirinus,
		3	Anomalurus_beecrofti,
		4	Anomalurus_pelii,
		5	Aplodontia_rufa,
		6	Atherurus_africanus_macrourus,
		7	Calomyscus_mystax_baluchi,
		8	Capromys_pilorides,
		9	Castor_canadensis,
		10	Cavia_porcellus,
		11	Chinchilla_lanigera,
		12	Coendou_insidiosus_melanurus,
		13	Cricetulus_griseus,
		14	Ctenodactylus_vali,
		15	Ctenomys_boliviensis,
		16	Ctenomys_coyhaiquensis,
		17	Cuniculus_taczanowskii_paca,
		18	Cuscomys_ashaninka,
		19	Dasyprocta_punctata_leporina,
		20	Dendromus_mystacalis_nyikae,
		21	Deomys_ferrugineus,
		22	Dinomys_branickii,
		23	Dolichotis_patagonum,
		24	Echimys_chrysurus,
		25	Erethizon_dorsatum,
		26	Fukomys_damarensis,
		27	Galea_musteloides,
		28	Geomys_breviceps,
		29	Gerbilliscus_guineae_gambianus,
		30	Gerbillus_nanus_dasyurus,
		31	Glis_glis,
		32	Graphiurus_murinus_kelleni,
		33	Heterocephalus_glaber,
		34	Heteromys_gaumeri,
		35	Hydrochoerus_hydrochaeris,
		36	Hystrix_brachyurus_africaeaustralis,
		37	Ictidomys_tridecemlineatus,
		38	Idiurus_macrotis,
		39	Jaculus_jaculus,
		40	Kerodon_rupestris,
		41	Laonastes_aenigmamus,
		42	Massoutiera_mzabi,
		43	Mesocricetus_auratus,
		44	Microtus_ochrogaster,
		45	Mus_musculus,
		46	Myocastor_coypus,
		47	Myoprocta_acouchy_pratti,
		48	Nannospalax_ehrenbergi,
		49	Octodon_degus_lunatus,
		50	Pedetes_capensis,
		51	Pedetes_surdaster,
		52	Perognathus_flavus,
		53	Peromyscus_maniculatus,
		54	Petromus_typicus,
		55	Phyllomys_pattoni,
		56	Plagiodontia_aedium,
		57	Rattus_norvegicus,
		58	Ratufa_bicolor,
		59	Rhizomys_pruinosus,
		60	Saccostomus_campestris_sp,
		61	Sciurus_aestuans,
		62	Thomomys_talpoides,
		63	Thryonomys_swinderianus,
		64	Tympanoctomys_loschalchalerosorum_barrerae,
		65	Typhlomys_chapensis,
		66	Zapus_hudsonius,
		67	Zenkerella_insignis_male,
		68	Paranomalurus_walkeri,
		69	Paranomalurus_bishopi,
		70	Shazurus_minutus,
		71	Kabirmys_qarunensis,
		72	Nementchamys_lavocati,
		73	Pondaungimys_anomaluropsis,
		74	Zenkerella_wintoni,
		75	Prozenkerella_saharaensis,
		76	Propedetes_efeldensis,
		77	Nonanomalurus_soniae
		;
tree con_all_compat = [&R] (((((((((1[&prob=1.00000000e+00,prob_stddev=0.00000000e+00,prob_range={1.00000000e+00,1.00000000e+00},prob(percent)="100",prob+-sd="100+-0",height_mean=6.54366095e-07,height_median=6.40000000e-07,height_95%HPD={0.00000000e+00,1.21000000e-06},age_mean=9.82281929e-06,age_median=9.72668676e-06,age_95%HPD={0.00000000e+00,1.82511302e-05}]:1.146917e+01[&length_mean=7.80451428…
end;
