# Supplementary material for: Ancient phylogenetic divergence of the enigmatic African rodent Zenkerella and the origin of anomalurid gliding
Source: PeerJ. 2016 Aug 16;4:e2320. doi: 10.7717/peerj.2320 (PMC4991859; doi:10.7717/peerj.2320)
Supplement: Data S7 [file peerj-04-2320-s007.zip]

Archive with 2 entries (2 files):
- Data_S7_parts.zip
- Data_S7.pdf
